# Supplementary material for: Metabolomic Profiling Reveals Intestinal Metabolic Reprogramming in Chinese Tongue Sole (Cynoglossus semilaevis) Against Vibrio harveyi Infection
Source: Animals (Basel). 2026 Jun 3;16(11):1715. doi: 10.3390/ani16111715 (PMC13255638; doi:10.3390/ani16111715)
Supplement: Supplementary file 1 [file animals-16-01715-s001.zip]

Archive with 6 entries (6 files):
- Figure S1-The AUC values for 32 selected potential biomarkers.pdf
- Figure S2-Interactions between potential metabolite markers and host DEGs.pdf
- Table S1-The metabolites identified in all samples in resistant and susceptible groups.xlsx
- Table S2-KEGG enrichment results of different metabolites.xlsx
- Table S3-Pearson corrections between 284 host immune-related DEGs and 32 potential metabolite markers.xlsx
- Table S4-Pearson corrections between 32 potential metabolite markers and 9 differential intestinal microbes.xlsx
