# Supplementary material for: Metabolomic Profiling Reveals Intestinal Metabolic Reprogramming in Chinese Tongue Sole (Cynoglossus semilaevis) Against Vibrio harveyi Infection
Source: Animals (Basel). 2026 Jun 3;16(11):1715. doi: 10.3390/ani16111715 (PMC13255638; doi:10.3390/ani16111715)
Supplement: Supplementary file 1 [file animals-16-01715-s001.zip › Table S1-The metabolites identified in all samples in resistant and susceptible groups.xlsx]

## Sheet: positive ion mode
Compound_ID	Name	ChineseName	IonMode	Formula	MolecularWeight	m/z	MassError	Adduct	RT (min)	Score	Level	Column	ClassI	ClassI (Chinese)	ClassII	ClassII (Chinese)	ClassIII	ClassIII (Chinese)	CAS	HMDB_ID	KEGG_ID	KEGG_MapID	Lipidmaps_ID	PubChemID	SMILES	InChIKey	pos_C_1	pos_C_3	pos_C_5	pos_C_6	pos_QC1	pos_QC2	pos_QC3	pos_R_1	pos_R_6	pos_R_7	pos_S1_1	pos_S1_2	pos_S1_3	pos_S1_4	pos_S1_7	pos_S2_5	pos_S2_6	pos_S2_7
Com_662_pos	19-Hydroxybufalin	19-羟基蟾毒灵	P	C24H34O5	402.241	385.237	0.430198	[M+H-H2O]+	7.422	0.689124106456233	1	C18	Lipids and lipid-like molecules	脂质和类脂分子	Steroids and steroid derivatives	类固醇和类固醇衍生物	Steroid lactones	类固醇内酯	"39844-86-5"	-	-	-	-	-	CC12CCC3C(C1(CCC2C4=COC(=O)C=C4)O)CCC5C3(CCC(C5)O)CO	AXTYMYOHGWVSQN-KLAFWMLLSA-N	1.00317e+09	6.81348e+08	6.0749e+08	6.56006e+08	9.10175e+08	8.23578e+08	8.99188e+08	6.51339e+08	4.85629e+08	4.16263e+08	1.47286e+09	6.6802e+08	6.33205e+08	1.00014e+09	6.45057e+08	1.21036e+09	1.03828e+09	8.90805e+08
Com_371_pos	Fumagillol	延胡索醇	P	C16H26O4	282.183	265.179	2.38315	[M+H-H2O]+	6.9	0.645665087694409	1	C18	Organic oxygen compounds	有机氧化合物	Organooxygen compounds	有机氧化合物	Alcohols and polyols	醇和多元醇	"108102-51-8"	HMDB0252515	-	-	-	219089	COC1C(O)CCC2(CO2)C1C1(C)OC1CC=C(C)C	CEVCTNCUIVEQOY-UHFFFAOYSA-N	5.49715e+07	5.83732e+07	3.80152e+07	1.23914e+08	5.88967e+07	5.87724e+07	5.95557e+07	4.53972e+07	5.1847e+07	4.78179e+07	8.59118e+07	3.39396e+07	6.31572e+07	8.04568e+07	4.39965e+07	5.69745e+07	6.98362e+07	5.79879e+07
Com_47_pos	Adenine monohydrochloride hemihydrate	腺嘌呤	P	C5H5N5	135.054	136.063	5.93279	[M+H]+	1.494	0.733305017014443	1	C18	Organic acids and derivatives	有机酸及其衍生物	Carboxylic acids and derivatives	羧酸及其衍生物	Amino acids, peptides, and analogues	氨基酸、肽和类似物	"6055-72-7"	-	-	-	-	-	C1=NC2=NC=NC(=C2N1)N.O.Cl	DHMQDGOQFOQNFH-UHFFFAOYSA-N	1.6242e+07	3.72288e+07	1.70683e+07	1.46813e+07	2.87825e+07	2.75538e+07	2.76904e+07	2.81916e+07	4.76817e+07	4.32603e+07	1.9558e+07	2.17582e+07	5.77339e+07	4.44405e+07	2.3623e+07	2.33327e+07	3.29605e+07	3.49999e+07
Com_596_pos	Ponicidin	冬凌草乙素	P	C20H26O6	362.173	345.169	1.32021	[M+H-H2O]+	6.613	0.642326423895709	1	C18	Lipids and lipid-like molecules	脂质和类脂分子	Prenol lipids	异戊烯醇脂	Diterpenoids	二萜类	"52617-37-5"	HMDB0242347	-	-	-	14564539	CC1(C)CCC(O)C23C4OC5C6CCC2C5(C(=O)C6=C)C(O)(O4)C(O)C13	WHRDRHNMTIXZNY-UHFFFAOYSA-N	1.01619e+07	2.78095e+07	6.29664e+06	9.91977e+06	2.35543e+07	2.05737e+07	1.82035e+07	3.5142e+07	5.8806e+07	1.73034e+07	4.20285e+07	1.03148e+07	2.82559e+07	3.05678e+07	1.6348e+07	2.77182e+07	3.54341e+07	1.30868e+07
Com_491_pos	Cimifugin	升麻素	P	C16H18O6	306.11	307.118	0.0368317	[M+H]+	5.666	0.578484721263427	1	C18	Organoheterocyclic compounds	有机杂环化合物	Benzopyrans	苯并吡喃类	1-benzopyrans	1-苯并吡喃	"37921-38-3"	HMDB0250254	C09000	-	-	5087850	COC1=C2CC(OC2=CC2=C1C(=O)C=C(CO)O2)C(C)(C)O	ATDBDSBKYKMRGZ-UHFFFAOYSA-N	1.48162e+08	9.05756e+07	1.46812e+08	8.85563e+07	1.00327e+08	1.05807e+08	1.05613e+08	7.50938e+07	1.63678e+08	1.87166e+08	1.22467e+08	8.49822e+07	1.86868e+08	2.12908e+08	1.79683e+08	4.85718e+07	2.29159e+08	8.82024e+07
Com_689_pos	Desacetylcinobufotalin	去乙酰华蟾毒它灵	P	C24H32O6	416.22	399.216	0.238032	[M+H-H2O]+	6.793	0.726490671432857	1	C18	Lipids and lipid-like molecules	脂质和类脂分子	Steroids and steroid derivatives	类固醇和类固醇衍生物	Steroid lactones	类固醇内酯	"4099-30-3"	-	-	-	LMST01130035	-	CC12CCC(CC1(CCC3C2CCC4(C35C(O5)C(C4C6=COC(=O)C=C6)O)C)O)O	FRYICJTUIXEEGK-VGKSGQJVSA-N	1.04109e+09	1.72992e+09	6.85528e+08	2.79453e+08	9.32589e+08	9.10286e+08	8.84811e+08	8.50881e+08	4.41491e+08	4.52868e+08	1.30505e+09	7.02289e+08	6.98224e+08	7.92862e+08	8.79929e+08	1.67158e+09	1.75514e+09	9.00099e+08
Com_656_pos	Levistolide A	欧当归内酯A	P	C24H28O4	380.199	381.205	1.77923	[M+H]+	7.291	0.563577691409197	1	C18	Organoheterocyclic compounds	有机杂环化合物	Dihydrofurans	二氢呋喃类	Furanones	呋喃酮类	"88182-33-6"	HMDB0034225	-	-	-	13965085	CCC\C=C1/OC(=O)C2=C1CCC1C3CCC4(C21)\C(OC(=O)C4=C3)=C\CCC	UBBRXVRQZJSDAK-DZWUWFSDSA-N	8.71853e+07	1.22877e+08	6.21462e+07	3.78352e+07	1.04339e+08	9.52302e+07	9.61506e+07	2.03681e+08	2.79866e+07	4.51435e+07	2.47751e+08	5.599e+07	6.71387e+07	1.1979e+08	1.03695e+08	1.29491e+08	7.80355e+07	7.17008e+07
Com_589_pos	Triptolide	雷公藤内酯醇	P	C20H24O6	360.157	343.154	0.170822	[M+H-H2O]+	5.95	0.600729525076786	1	C18	Organoheterocyclic compounds	有机杂环化合物	Oxepanes	氧杂环己烷类	-	-	"38748-32-2"	HMDB0259270	C09204	-	-	107985	CC(C)C12C(O1)C3C4(O3)C5(CCC6=C(C5CC7C4(C2O)O7)COC6=O)C	DFBIRQPKNDILPW-CIVMWXNOSA-N	1.66852e+07	2.74934e+07	1.22306e+07	5.64781e+06	2.19381e+07	2.14392e+07	2.07887e+07	2.45932e+07	1.92858e+07	2.17922e+07	1.74982e+07	1.78436e+07	3.27636e+07	2.28261e+07	1.14466e+07	3.33211e+07	3.22832e+07	2.71913e+07
Com_93_pos	Lawsone	2-羟基-1,4萘醌	P	C10H6O3	174.032	157.027	5.68645	[M+H-H2O]+	5.58	0.584061152948732	1	C18	Benzenoids	苯类化合物	Naphthalenes	萘类	Naphthoquinones	萘醌类	"83-72-7"	HMDB0253997	C10368	-	-	6755	OC1=CC(=O)C(=O)C2=CC=CC=C12	WVCHIGAIXREVNS-UHFFFAOYSA-N	1.23527e+06	1.26866e+06	615743	1.14448e+06	890026	826879	1.05387e+06	2.00829e+06	1.64293e+06	2.18235e+06	1.60633e+06	1.64656e+06	1.85713e+06	2.00099e+06	1.68927e+06	628270	1.63438e+06	1.63561e+06
Com_649_pos	Periplogenin	杠柳苷元	P	C23H34O5	390.241	373.238	0.849747	[M+H-H2O]+	7.843	0.553681303939406	1	C18	Lipids and lipid-like molecules	脂质和类脂分子	Steroids and steroid derivatives	类固醇和类固醇衍生物	Steroid lactones	类固醇内酯	"514-39-6"	HMDB0256345	-	-	-	-	CC12CCC(CC1(CCC3C2CCC4(C3(CCC4C5=CC(=O)OC5)O)C)O)O	QJPCKAJTLHDNCS-FBAXFMHRSA-N	4.86913e+07	5.66662e+07	4.75788e+07	2.02283e+07	3.54653e+07	3.72254e+07	3.72828e+07	4.01067e+07	3.58562e+07	2.41579e+07	5.25769e+07	2.79712e+07	4.32702e+07	3.79441e+07	2.96104e+07	3.53923e+07	6.42785e+07	4.80755e+07
Com_459_pos	Combretastatin A4	康普瑞丁A4	P	C18H20O5	316.131	299.129	3.02256	[M+H-H2O]+	6.261	0.686000244106883	1	C18	Phenylpropanoids and polyketides	苯丙素类和聚酮类	Stilbenes	芪类	-	-	"117048-59-6"	HMDB0250413	C20268	-	-	-	COC1=CC=C(C=CC2=CC(OC)=C(OC)C(OC)=C2)C=C1O	HVXBOLULGPECHP-UHFFFAOYSA-N	4.60132e+06	4.13177e+06	4.9326e+06	2.87865e+06	2.86187e+06	3.72264e+06	4.61521e+06	4.77841e+06	3.78817e+06	6.81388e+06	5.53224e+06	4.26931e+06	6.54885e+06	7.35429e+06	3.0736e+06	4.05864e+06	4.95095e+06	4.99651e+06
Com_193_pos	Sinapaldehyde	反-3,5-二甲氧基-4-羟基肉桂醛	P	C11H12O4	208.074	209.08	4.21264	[M+H]+	5.739	0.711286581916803	1	C18	Benzenoids	苯类化合物	Phenols	酚类	Methoxyphenols	甲氧基酚类	"4206-58-0"	HMDB0258301	C05610	map00940;map01061;map01100;map01110	-	119216	COC1=CC(C=CC=O)=CC(OC)=C1O	CDICDSOGTRCHMG-UHFFFAOYSA-N	1.71683e+07	2.95756e+07	1.25951e+07	1.35518e+07	1.82924e+07	1.69079e+07	1.59057e+07	2.38505e+07	2.46844e+07	2.79752e+07	2.33908e+07	2.18177e+07	3.1703e+07	2.46751e+07	1.74656e+07	1.44329e+07	2.52022e+07	2.54832e+07
Com_620_pos	Triptonide	雷公藤内酯酮	P	C20H22O6	358.142	359.149	0.000944132	[M+H]+	5.848	0.643859978011158	1	C18	Organoheterocyclic compounds	有机杂环化合物	Oxepanes	氧杂环己烷类	-	-	"38647-11-9"	HMDB0259271	-	-	-	65411	CC(C)C12C(O1)C3C4(O3)C5(CCC6=C(C5CC7C4(C2=O)O7)COC6=O)C	SWOVVKGLGOOUKI-ZHGGVEMFSA-N	9.09105e+06	1.9594e+07	8.0076e+06	3.39529e+06	9.66177e+06	1.03575e+07	9.56963e+06	1.28829e+07	1.14123e+07	1.39803e+07	1.46445e+07	1.04806e+07	1.38441e+07	1.27751e+07	4.37495e+06	1.29494e+07	1.4886e+07	1.23366e+07
Com_711_pos	Dehydrocholate	去氢胆酸	P	C24H34O5	402.241	425.23	0.88403	[M+Na]+	6.82	0.723156438381041	1	C18	Lipids and lipid-like molecules	脂质和类脂分子	Steroids and steroid derivatives	类固醇和类固醇衍生物	Bile acids, alcohols and derivatives	胆汁酸、醇及其衍生物	"145-41-5"	-	D01693	-	LMST04010106	-	CC(CCC(=O)O)C1CCC2C1(C(=O)CC3C2C(=O)CC4C3(CCC(=O)C4)C)C	OHXPGWPVLFPUSM-KLRNGDHRSA-N	6.00292e+06	9.73174e+06	3.81591e+06	1.24097e+06	2.95017e+06	4.02383e+06	3.11519e+06	5.38208e+06	1.98057e+06	1.31649e+06	8.98972e+06	2.95583e+06	4.12043e+06	3.14323e+06	2.8941e+06	3.78305e+06	6.96407e+06	4.37192e+06
Com_196_pos	Beta-asarone	顺式细辛脑	P	C12H16O3	208.11	209.116	4.36176	[M+H]+	6.14	0.652588675976609	1	C18	Benzenoids	苯类化合物	Phenol ethers	苯酚醚	Anisoles	苯甲醚类	"5273-86-9"	HMDB0246912	C10430	-	-	17903	COC1=CC(OC)=C(C=CC)C=C1OC	RKFAZBXYICVSKP-UHFFFAOYSA-N	2.40272e+08	7.10147e+08	1.8429e+08	1.37304e+08	3.57265e+08	3.63412e+08	3.71396e+08	3.40618e+08	4.4075e+08	6.3139e+08	5.15412e+08	3.20126e+08	8.10618e+08	6.20008e+08	2.00507e+08	3.65238e+08	4.46433e+08	4.16527e+08
Com_173_pos	Kainic acid	海藻酸	P	C10H15NO4	213.1	196.096	2.97231	[M+H-H2O]+	5.673	0.90582302688051	1	C18	Organic acids and derivatives	有机酸及其衍生物	Carboxylic acids and derivatives	羧酸及其衍生物	Amino acids, peptides, and analogues	氨基酸、肽和类似物	"487-79-6"	HMDB0253757	C12819	-	-	10255	CC(=C)C1CNC(C1CC(O)=O)C(O)=O	VLSMHEGGTFMBBZ-UHFFFAOYSA-N	2.07521e+07	3.3426e+06	1.57551e+07	1.23572e+07	6.71892e+06	4.64704e+06	4.43901e+06	4.69656e+06	6.41931e+06	7.72178e+06	3.28276e+06	3.74331e+06	5.03231e+06	7.85834e+06	5.75006e+06	3.39549e+06	3.78135e+06	7.23347e+06
Com_577_pos	all-trans-4-Oxoretinoic acid	4-氧代-维A酸	P	C20H26O3	314.188	337.177	0.48288	[M+Na]+	7.233	0.737086931690813	1	C18	Lipids and lipid-like molecules	脂质和类脂分子	Prenol lipids	异戊烯醇脂	Retinoids	类视黄醇	"38030-57-8"	HMDB0006285	C16678	map01100;map00830	LMPR01090026	6437063	C\C(\C=C\C1=C(C)C(=O)CCC1(C)C)=C/C=C/C(/C)=C/C(O)=O	GGCUJPCCTQNTJF-FRCNGJHJSA-N	9.69014e+06	1.31145e+07	5.2034e+06	2.40636e+07	4.87864e+06	6.07006e+06	5.48625e+06	9.66657e+06	7.10692e+06	2.83141e+06	8.54096e+06	4.46618e+06	2.08773e+06	4.9093e+06	4.19577e+06	9.823e+06	6.40726e+06	4.67002e+06
Com_599_pos	Tetrahydrocortisone	四氢可的松	P	C21H32O5	364.225	347.221	0.763066	[M+H-H2O]+	8.005	0.744982854842513	1	C18	Lipids and lipid-like molecules	脂质和类脂分子	Steroids and steroid derivatives	类固醇和类固醇衍生物	Hydroxysteroids	羟基类固醇	"53-05-4"	HMDB0000903	C05470	map00140	LMST02030098	12444617	[H][C@@]12CC[C@](O)(C(=O)CO)[C@@]1(C)CC(=O)[C@@]1([H])[C@@]2([H])CC[C@@]2([H])C[C@@H](O)CC[C@]12C	SYGWGHVTLUBCEM-SDYDLROXSA-N	2.55063e+08	1.22781e+09	1.50517e+08	1.49305e+09	4.32827e+08	3.76052e+08	3.69942e+08	7.15037e+08	7.97383e+08	1.87582e+08	2.70238e+08	1.70163e+08	2.40335e+08	2.02471e+08	1.46549e+08	7.71104e+08	4.72867e+08	2.55769e+08
Com_233_pos	Xanthotoxol	花椒毒醇	P	C11H6O4	202.027	225.015	2.86858	[M+Na]+	5.695	0.651828886616784	1	C18	Phenylpropanoids and polyketides	苯丙素类和聚酮类	Coumarins and derivatives	香豆素及其衍生物	Furanocoumarins	呋喃香豆素类	"2009-24-7"	HMDB0029457	C00841	map01061	-	65090	[H]OC1=C2OC(=O)C([H])=C([H])C2=C([H])C2=C1OC([H])=C2[H]	JWVYQQGERKEAHW-UHFFFAOYSA-N	558406	238002	324147	549790	94795.4	178394	203906	428842	400946	1.09581e+06	669840	624754	633617	926831	602228	463174	698803	625430
Com_444_pos	Epiandrosterone	表雄酮	P	C19H30O2	290.225	291.232	1.2088	[M+H]+	7.404	0.588633353241846	1	C18	Lipids and lipid-like molecules	脂质和类脂分子	Steroids and steroid derivatives	类固醇和类固醇衍生物	Androstane steroids	雄甾烷类固醇	"481-29-8"	HMDB0000365	C07635	map01120;map00984	LMST02020023	11055399	[H][C@@]12CCC(=O)[C@@]1(C)CC[C@@]1([H])[C@@]2([H])CCC2C[C@@H](O)CC[C@]12C	QGXBDMJGAMFCBF-QRIARFFBSA-N	5.44275e+06	5.81552e+06	6.69358e+06	5.88749e+06	5.9107e+06	4.72665e+06	5.24844e+06	6.37776e+06	7.10805e+06	7.46378e+06	5.1368e+06	5.9637e+06	1.12325e+07	7.59398e+06	5.8939e+06	5.33864e+06	8.5783e+06	7.51298e+06
Com_612_pos	3-Oxo-4,6-choladien-24-oic acid	3-氧代-4,6-胆碱-24-油酸	P	C24H34O3	370.251	353.247	0.803864	[M+H-H2O]+	10.071	0.534684760714807	1	C18	Lipids and lipid-like molecules	脂质和类脂分子	Steroids and steroid derivatives	类固醇和类固醇衍生物	Bile acids, alcohols and derivatives	胆汁酸、醇及其衍生物	"88179-71-9"	HMDB0000476	-	-	LMST04010235	5283992	[H][C@@]12CC[C@H]([C@H](C)CCC(O)=O)[C@@]1(C)CC[C@@]1([H])[C@@]2([H])C=CC2=CC(=O)CC[C@]12C	CREVIXFSUWYGRJ-IHMUCKAYSA-N	2.31311e+09	2.20199e+09	1.55845e+09	1.74029e+09	2.02025e+09	1.63955e+09	1.70922e+09	1.99955e+09	1.738e+09	1.41874e+09	2.4007e+09	1.72338e+09	1.29416e+09	9.96399e+08	1.90327e+09	2.04926e+09	3.06736e+09	1.96423e+09
Com_693_pos	Cortisone acetate	醋酸可的松	P	C23H30O6	402.204	403.212	0.40342	[M+H]+	6.208	0.553378814985023	1	C18	Lipids and lipid-like molecules	脂质和类脂分子	Steroids and steroid derivatives	类固醇和类固醇衍生物	Pregnane steroids	妊娠类固醇	"50-04-4"	HMDB0015459	C08173	-	LMST02030120	5745	[H][C@@]12CC[C@](O)(C(=O)COC(C)=O)[C@@]1(C)CC(=O)[C@@]1([H])[C@@]2([H])CCC2=CC(=O)CC[C@]12C	ITRJWOMZKQRYTA-RFZYENFJSA-N	3.38605e+07	6.55478e+07	1.9663e+07	9.97714e+06	3.52159e+07	3.12487e+07	3.44518e+07	3.72676e+07	5.46663e+07	2.52153e+07	4.34598e+07	1.94632e+07	3.14223e+07	2.76927e+07	1.95976e+07	2.55374e+07	4.82717e+07	4.04186e+07
Com_198_pos	Thiolutin	硫藤黄素	P	C8H8N2O2S2	228.003	211	1.58773	[M+H-H2O]+	5.454	0.514924729650098	1	C18	Organic nitrogen compounds	有机氮化合物	Organonitrogen compounds	有机氮化合物	N-arylamides	N-芳基酰胺	"87-11-6"	HMDB0034228	-	-	-	6870	CN1C(=O)C(NC(C)=O)=C2SSC=C12	MHMRAFONCSQAIA-UHFFFAOYSA-N	610046	277314	380272	582953	101911	126348	90728.2	616379	487146	1.98634e+06	999863	924187	689429	1.84583e+06	400367	490413	892516	781419
Com_474_pos	Adrenosterone	肾上腺甾酮	P	C19H24O3	300.173	301.179	2.01593	[M+H]+	7.182	0.756235188860477	1	C18	Lipids and lipid-like molecules	脂质和类脂分子	Steroids and steroid derivatives	类固醇和类固醇衍生物	Androstane steroids	雄甾烷类固醇	"382-45-6"	HMDB0006772	C05285	map00140	LMST02020126	223997	[H][C@@]12CCC(=O)[C@@]1(C)CC(=O)[C@@]1([H])[C@@]2([H])CCC2=CC(=O)CC[C@]12C	RZRPTBIGEANTGU-IRIMSJTPSA-N	6.13149e+07	5.75007e+07	4.49399e+07	8.24035e+07	3.91362e+07	4.01335e+07	3.93346e+07	3.53508e+07	5.56029e+07	2.93764e+07	8.24524e+07	3.55319e+07	5.37276e+07	6.90123e+07	5.84606e+07	3.41992e+07	4.30692e+07	4.32237e+07
Com_617_pos	Deoxycorticosterone acetate	醋酸去氧皮质酮	P	C23H32O4	372.23	355.227	0.314111	[M+H-H2O]+	8.144	0.763908581316987	1	C18	Lipids and lipid-like molecules	脂质和类脂分子	Steroids and steroid derivatives	类固醇和类固醇衍生物	Pregnane steroids	妊娠类固醇	"56-47-3"	HMDB0251003	C14554	-	-	3001	CC(=O)OCC(=O)C1CCC2C3CCC4=CC(=O)CCC4(C)C3CCC12C	VPGRYOFKCNULNK-UHFFFAOYSA-N	2.16061e+08	1.65673e+08	1.45672e+08	2.04033e+08	8.08483e+07	1.18677e+08	1.20349e+08	6.81036e+07	1.2109e+08	3.59996e+07	2.00934e+08	3.81658e+07	5.60607e+07	5.4312e+07	7.00727e+07	3.87035e+07	1.3434e+08	1.29655e+08
Com_440_pos	2-Hydroxyestradiol	2-羟基-17beta-雌二醇	P	C18H24O3	288.173	289.179	2.76543	[M+H]+	7.377	0.63994574028299	1	C18	Lipids and lipid-like molecules	脂质和类脂分子	Steroids and steroid derivatives	类固醇和类固醇衍生物	Estrane steroids	雌激素类固醇	"362-05-0"	HMDB0000338	C05301	map04913;map00140	LMST02010027	247304	[H][C@@]12CC[C@H](O)[C@@]1(C)CC[C@]1([H])C3=C(CC[C@@]21[H])C=C(O)C(O)=C3	DILDHNKDVHLEQB-XSSYPUMDSA-N	3.52528e+07	8.02332e+07	2.65378e+07	4.60262e+07	3.99369e+07	4.25399e+07	4.31602e+07	4.57547e+07	4.67511e+07	6.08271e+07	6.66769e+07	3.67797e+07	7.23484e+07	6.35678e+07	3.53977e+07	5.76982e+07	6.00406e+07	5.32606e+07
Com_80_pos	Cyclo(Ala-Gly)	环(甘氨酰-L-丙氨酰)	P	C5H8N2O2	128.059	151.049	7.65127	[M+Na]+	1.335	0.867069093344634	1	C18	Organic acids and derivatives	有机酸及其衍生物	Carboxylic acids and derivatives	羧酸及其衍生物	Amino acids, peptides, and analogues	氨基酸、肽和类似物	"4526-77-6"	HMDB0031547	-	-	-	107297	CC1NC(=O)CNC1=O	ICCHEGCKVBMSTF-UHFFFAOYSA-N	5.86231e+06	2.56529e+06	8.10881e+06	5.16445e+06	5.75961e+06	5.46059e+06	5.92898e+06	2.19686e+06	3.47153e+06	3.06866e+06	3.6401e+06	3.23652e+06	2.45275e+06	1.90498e+06	5.57566e+06	6.97487e+06	3.38911e+06	2.56272e+06
Com_584_pos	Canrenone	坎利酮	P	C22H28O3	340.204	341.211	0.755564	[M+H]+	7.559	0.678997401158332	1	C18	Lipids and lipid-like molecules	脂质和类脂分子	Steroids and steroid derivatives	类固醇和类固醇衍生物	Steroid lactones	类固醇内酯	"976-71-6"	HMDB0003033	D03363	-	-	13789	[H][C@@]12CC[C@@]3(CCC(=O)O3)[C@@]1(C)CC[C@@]1([H])[C@@]2([H])C=CC2=CC(=O)CC[C@]12C	UJVLDDZCTMKXJK-WNHSNXHDSA-N	7.95719e+08	6.42756e+08	3.75581e+08	2.89996e+09	4.95652e+08	5.1617e+08	7.89265e+08	4.23997e+08	4.57861e+08	1.76822e+08	4.79264e+08	1.77571e+08	2.48239e+08	3.29188e+08	5.93452e+08	1.07722e+09	4.32973e+08	3.83695e+08
Com_562_pos	11beta-Hydroxyprogesterone	11beta-羟孕酮	P	C21H30O3	330.219	331.226	1.14809	[M+H]+	8.362	0.587480507773707	1	C18	Lipids and lipid-like molecules	脂质和类脂分子	Steroids and steroid derivatives	类固醇和类固醇衍生物	Pregnane steroids	妊娠类固醇	"600-57-7"	HMDB0004031	C05498	map00140	LMST02030168	101788	[H][C@@]12CC[C@H](C(C)=O)[C@@]1(C)C[C@H](O)[C@@]1([H])[C@@]2([H])CCC2=CC(=O)CC[C@]12C	BFZHCUBIASXHPK-ATWVFEABSA-N	9.61379e+07	1.08325e+08	1.05695e+08	6.4546e+07	6.60099e+07	6.10041e+07	7.38432e+07	9.35908e+07	7.32509e+07	7.91772e+07	8.76513e+07	5.25991e+07	5.61557e+07	4.79368e+07	5.19359e+07	4.33958e+07	8.73746e+07	8.95497e+07
Com_20_pos	6-Methyluracil	6-甲基尿嘧啶	P	C5H6N2O2	126.043	127.051	7.61166	[M+H]+	2.893	0.826214745744925	1	C18	Organoheterocyclic compounds	有机杂环化合物	Diazines	二嗪类	Pyrimidines and pyrimidine derivatives	嘧啶和嘧啶衍生物	"626-48-2"	HMDB0247093	-	-	-	-	CC1=CC(O)=NC(O)=N1	SHVCSCWHWMSGTE-UHFFFAOYSA-N	2.66792e+08	2.15883e+08	1.43246e+08	3.40963e+08	1.72714e+08	1.44552e+08	1.51402e+08	1.85707e+08	2.21839e+08	2.20301e+08	1.40171e+08	1.19604e+08	1.07074e+08	1.18601e+08	4.68652e+08	7.20151e+07	1.57141e+08	1.91656e+08
Com_483_pos	11-Beta-hydroxyandrostenedione	4-雄烯-11beta-醇-3,17-二酮	P	C19H26O3	302.188	303.195	1.65221	[M+H]+	7.29	0.629687257058338	1	C18	Lipids and lipid-like molecules	脂质和类脂分子	Steroids and steroid derivatives	类固醇和类固醇衍生物	Androstane steroids	雄甾烷类固醇	"382-44-5"	HMDB0006773	C05284	-	LMST02020066	4762	[H][C@@]12CCC(=O)[C@@]1(C)C[C@H](O)[C@@]1([H])[C@@]2([H])CCC2=CC(=O)CC[C@]12C	WSCUHXPGYUMQEX-KCZNZURUSA-N	8.62948e+07	7.94808e+07	7.75203e+07	7.07234e+07	7.78736e+07	7.60536e+07	8.7509e+07	1.00991e+08	5.43106e+07	5.9685e+07	6.44232e+07	5.56683e+07	1.07932e+08	1.69694e+08	6.75774e+07	7.18546e+07	1.28745e+08	1.20121e+08
Com_544_pos	Retinoic acid	维生素A酸	P	C20H28O2	300.209	323.198	1.31011	[M+Na]+	9.428	0.535541618442171	1	C18	Lipids and lipid-like molecules	脂质和类脂分子	Prenol lipids	异戊烯醇脂	Retinoids	类视黄醇	"302-79-4"	HMDB0001852	C00777	map04659;map05200;map05223;map01100;map05226;map05222;map04672;map00830	LMPR01090019	444795	C\C(\C=C\C1=C(C)CCCC1(C)C)=C/C=C/C(/C)=C/C(O)=O	SHGAZHPCJJPHSC-YCNIQYBTSA-N	3.07292e+08	3.6307e+08	2.10835e+08	4.73493e+08	2.75224e+08	2.70977e+08	2.57066e+08	3.49579e+08	3.02198e+08	2.43198e+08	3.29186e+08	3.60133e+08	2.00962e+08	1.76825e+08	1.71407e+08	1.02005e+08	3.90366e+08	2.68263e+08
Com_166_pos	Isoprenaline	异丙肾上腺素	P	C11H17NO3	211.121	194.117	4.46668	[M+H-H2O]+	1.269	0.573623098597924	1	C18	Benzenoids	苯类化合物	Phenols	酚类	Benzenediols	苯二醇类	"51-30-9"	HMDB0015197	C07056	map04261	-	3779	CC(C)NCC(O)C1=CC(O)=C(O)C=C1	JWZZKOKVBUJMES-UHFFFAOYSA-N	3.94465e+06	4.55569e+06	4.07782e+06	4.02235e+06	3.82118e+06	4.13854e+06	3.0357e+06	5.03609e+06	4.27672e+06	6.23278e+06	4.32416e+06	4.09993e+06	4.67663e+06	5.33491e+06	6.71064e+06	3.06863e+06	4.4283e+06	4.64544e+06
Com_410_pos	L-Ascorbic acid 2-phosphate	L-抗坏血酸-2-磷酸	P	C6H9O9P	255.998	278.988	3.2663	[M+Na]+	1.187	0.612454087742724	1	C18	Organoheterocyclic compounds	有机杂环化合物	Dihydrofurans	二氢呋喃类	Furanones	呋喃酮类	"113170-55-1"	HMDB0245643	C18340	-	-	54702575	OCC(O)C1OC(=O)C(OP(O)(O)=O)=C1O	MIJPAVRNWPDMOR-UHFFFAOYSA-N	278979	975379	532915	1.27991e+06	3.36881e+06	3.40667e+06	3.96449e+06	206789	795013	1.05983e+06	646413	586849	920080	123905	553377	331027	94286.9	947423
Com_305_pos	Piceatannol	白皮杉醇	P	C14H12O4	244.074	245.08	3.28453	[M+H]+	6.316	0.562522638173378	1	C18	Phenylpropanoids and polyketides	苯丙素类和聚酮类	Stilbenes	芪类	-	-	"10083-24-6"	HMDB0004215	C05901	-	LMPK13090006	667639	OC1=CC(\C=C\C2=CC(O)=C(O)C=C2)=CC(O)=C1	CDRPUGZCRXZLFL-OWOJBTEDSA-N	1.28792e+08	1.25262e+08	1.27763e+08	1.14907e+08	1.26814e+08	1.27469e+08	1.27367e+08	1.34136e+08	1.53862e+08	1.79932e+08	1.56688e+08	1.46448e+08	1.95244e+08	1.95261e+08	1.76265e+08	1.2837e+08	1.67998e+08	1.71284e+08
Com_6_pos	(Ethoxymethyl)benzene	苄基乙基醚	P	C9H12O	136.089	119.087	7.27339	[M+H-H2O]+	6.723	0.761172279856999	1	C18	Benzenoids	苯类化合物	Benzene and substituted derivatives	苯及其取代衍生物	Benzylethers	苯甲醚类	"539-30-0"	HMDB0031312	-	-	-	10873	CCOCC1=CC=CC=C1	AXPZDYVDTMMLNB-UHFFFAOYSA-N	4.93265e+08	4.63971e+08	5.32871e+08	2.8963e+08	4.62686e+08	4.53192e+08	4.43493e+08	4.87102e+08	6.10167e+08	5.77108e+08	5.34427e+08	5.65258e+08	5.91566e+08	4.61753e+08	5.72761e+08	4.44791e+08	5.41267e+08	5.64383e+08
Com_328_pos	Costunolide	木香烃内酯	P	C15H20O2	232.146	250.179	3.29563	[M+NH4]+	6.301	0.534298215420564	1	C18	Lipids and lipid-like molecules	脂质和类脂分子	Prenol lipids	异戊烯醇脂	Terpene lactones	萜内酯	"553-21-9"	HMDB0036688	C09382	map00909;map01110	-	5367559	C\C1=C\CC\C(C)=C/C2OC(=O)C(=C)C2CC1	HRYLQFBHBWLLLL-GYIATTAWSA-N	1.45845e+08	1.50044e+08	1.34442e+08	1.3594e+08	1.64753e+08	1.6697e+08	1.66135e+08	1.80035e+08	1.81045e+08	2.22686e+08	1.7938e+08	2.03617e+08	2.5614e+08	2.31459e+08	2.17474e+08	1.61295e+08	1.94841e+08	2.20205e+08
Com_26_pos	5-Fluorouracil	5-氟尿嘧啶	P	C4H3FN2O2	130.018	131.026	2.84398	[M+H]+	1.176	0.603711221728952	1	C18	Organoheterocyclic compounds	有机杂环化合物	Diazines	二嗪类	Pyrimidines and pyrimidine derivatives	嘧啶和嘧啶衍生物	"51-21-8"	HMDB0014684	C07649	map04976;map00983	-	3385	FC1=CNC(=O)NC1=O	GHASVSINZRGABV-UHFFFAOYSA-N	72098.1	88644.4	64711.4	509359	4.16721e+06	4.24066e+06	4.62689e+06	150442	717794	870199	712269	341355	749437	664039	571357	1.39747e+06	313456	166721
Com_255_pos	Methyl p-tert-butylphenylacetate	对叔丁基苯乙酸甲酯	P	C13H18O2	206.131	229.12	0.999509	[M+Na]+	5.262	0.508239906511255	1	C18	Benzenoids	苯类化合物	Benzene and substituted derivatives	苯及其取代衍生物	Phenylpropanes	苯丙烷类	"3549-23-3"	HMDB0036240	-	-	-	605629	COC(=O)CC1=CC=C(C=C1)C(C)(C)C	HXVTYMWVMVKVTF-UHFFFAOYSA-N	3.17113e+06	3.10512e+06	2.5344e+06	2.8617e+06	6.3489e+06	4.33513e+06	4.37981e+06	2.44452e+06	3.58111e+06	1.31849e+06	1.83331e+06	2.09058e+06	3.17974e+06	2.79714e+06	1.98175e+06	4.87701e+06	3.62079e+06	2.08974e+06
Com_550_pos	1-Monomyristin	肉豆蔻酸单甘油酯	P	C17H34O4	302.246	325.236	3.16487	[M+Na]+	7.464	0.603310486193852	1	C18	Lipids and lipid-like molecules	脂质和类脂分子	Glycerolipids	甘油脂	Monoradylglycerols	单酰基甘油	"589-68-4"	HMDB0304951	-	-	-	79050	CCCCCCCCCCCCCC(=O)OCC(O)CO	DCBSHORRWZKAKO-UHFFFAOYSA-N	1.56222e+07	9.45346e+06	1.94827e+07	1.47262e+07	2.02653e+07	1.25776e+07	1.58463e+07	1.69152e+07	1.06461e+07	1.5938e+07	1.50919e+07	1.38555e+07	1.36984e+07	9.1948e+06	1.90999e+07	8.99491e+06	2.07256e+07	1.46831e+07
Com_341_pos	Biotin sulfone	生物素砜	P	C10H16N2O5S	276.078	259.075	0.297375	[M+H-H2O]+	6.625	0.584204712130788	1	C18	Organoheterocyclic compounds	有机杂环化合物	Biotin and derivatives	生物素及其衍生物	-	-	"40720-05-6"	HMDB0004818	C20387	map00780	-	21252323	[H][C@]12CS(=O)(=O)[C@@H](CCCCC(O)=O)[C@@]1([H])NC(=O)N2	QPFQYMONYBAUCY-ZKWXMUAHSA-N	1.09312e+07	1.61927e+07	1.59945e+07	1.49313e+07	1.96733e+07	1.76567e+07	1.70022e+07	1.96628e+07	1.84355e+07	2.28943e+07	2.36899e+07	2.07353e+07	2.10812e+07	2.29189e+07	2.37842e+07	1.46449e+07	1.32423e+07	2.23986e+07
Com_112_pos	2-Naphthol	2-萘酚	P	C10H8O	144.058	167.048	6.481	[M+Na]+	6.087	0.895924730975378	1	C18	Benzenoids	苯类化合物	Naphthalenes	萘类	Naphthols and derivatives	萘酚及其衍生物	"135-19-3"	HMDB0012322	C11713	map00980;map07114	-	8663	OC1=CC2=CC=CC=C2C=C1	JWAZRIHNYRIHIV-UHFFFAOYSA-N	74996.7	62761.1	118286	191353	141901	150288	197233	67797.5	261115	212925	204312	62170.1	208135	80692.3	150061	100446	80870.5	198535
Com_591_pos	Prednisolone	泼尼松龙	P	C21H28O5	360.194	343.19	0.90728	[M+H-H2O]+	7.375	0.70494683901365	1	C18	Lipids and lipid-like molecules	脂质和类脂分子	Steroids and steroid derivatives	类固醇和类固醇衍生物	Hydroxysteroids	羟基类固醇	"50-24-8"	HMDB0014998	C07369	-	LMST02030179	5755	[H][C@@]12CC[C@](O)(C(=O)CO)[C@@]1(C)C[C@H](O)[C@@]1([H])[C@@]2([H])CCC2=CC(=O)C=C[C@]12C	OIGNJSKKLXVSLS-VWUMJDOOSA-N	3.86602e+07	6.45797e+07	2.36623e+07	4.66185e+07	2.41592e+07	2.56001e+07	2.75437e+07	2.83105e+07	2.14779e+07	1.92759e+07	4.45347e+07	2.17922e+07	2.50229e+07	2.29327e+07	2.31731e+07	4.47788e+07	2.27111e+07	2.82469e+07
Com_581_pos	Monoolein	甘油单油酸酯	P	C21H40O4	356.293	339.289	0.0345422	[M+H-H2O]+	10.408	0.818272187684622	1	C18	Lipids and lipid-like molecules	脂质和类脂分子	Glycerolipids	甘油脂	Monoradylglycerols	单酰基甘油	"111-03-5"	HMDB0254854	-	-	LMGL01010005	33022	CCCCCCCCC=CCCCCCCCC(=O)OCC(O)CO	RZRNAYUHWVFMIP-UHFFFAOYSA-N	1.4001e+08	6.74991e+07	1.09177e+08	2.59588e+07	8.34134e+07	8.98539e+07	9.37307e+07	8.62624e+07	1.98543e+08	8.86797e+07	1.04564e+08	5.54254e+07	8.59213e+07	9.40858e+07	3.6398e+08	2.06853e+08	1.08948e+08	1.3092e+08
Com_180_pos	Bergaptol	香柑醇	P	C11H6O4	202.027	203.033	3.56129	[M+H]+	5.694	0.515825054866514	1	C18	Phenylpropanoids and polyketides	苯丙素类和聚酮类	Coumarins and derivatives	香豆素及其衍生物	Furanocoumarins	呋喃香豆素类	"486-60-2"	HMDB0013679	C00758	map01061	-	5280371	OC1=C2C=CC(=O)OC2=CC2=C1C=CO2	GIJHDGJRTUSBJR-UHFFFAOYSA-N	7.41932e+06	6.07098e+06	6.17485e+06	6.33575e+06	4.64043e+06	5.02995e+06	5.58667e+06	6.36107e+06	7.0706e+06	1.05526e+07	8.57795e+06	8.20004e+06	8.50184e+06	1.02952e+07	7.396e+06	3.50702e+06	8.76837e+06	8.69974e+06
Com_381_pos	Caffeic acid phenethyl ester	咖啡酸苯乙酯	P	C17H16O4	284.105	267.101	0.922919	[M+H-H2O]+	5.833	0.564230672349111	1	C18	Phenylpropanoids and polyketides	苯丙素类和聚酮类	Cinnamic acids and derivatives	肉桂酸及其衍生物	Hydroxycinnamic acids and derivatives	羟基肉桂酸及其衍生物	"104594-70-9"	HMDB0302344	C10484	-	-	5281787	[H]\C(=C(\[H])C1=CC(O)=C(O)C=C1)C(=O)OCCC1=CC=CC=C1	SWUARLUWKZWEBQ-VQHVLOKHSA-N	326349	341763	147989	711146	958370	874883	993006	1.85085e+06	2.23912e+06	384971	1.34225e+06	559576	1.08072e+06	894807	1.64529e+06	785123	2.08946e+06	231353
Com_342_pos	Dihydromethysticin	二氢麻醉椒苦素	P	C15H16O5	276.1	259.096	3.19399	[M+H-H2O]+	6.624	0.586621391604042	1	C18	Phenylpropanoids and polyketides	苯丙素类和聚酮类	Kavalactones	卡瓦内酯	-	-	"19902-91-1"	HMDB0030791	C09926	-	-	229852	COC1=CC(=O)OC(CCC2=CC3=C(OCO3)C=C2)C1	RSIWXFIBHXYNFM-UHFFFAOYSA-N	8.15958e+09	8.40204e+09	1.0173e+10	7.87959e+09	8.80464e+09	8.75306e+09	8.50208e+09	8.8494e+09	1.27098e+10	1.13185e+10	1.09376e+10	1.13458e+10	1.08631e+10	1.11658e+10	1.35464e+10	7.94903e+09	1.35668e+10	1.45478e+10
Com_396_pos	Naringenin chalcone	柚皮苷查尔酮	P	C15H12O5	272.068	273.075	3.60469	[M+H]+	5.86	0.940404309095701	1	C18	Phenylpropanoids and polyketides	苯丙素类和聚酮类	Linear 1,3-diarylpropanoids	直链 1,3-二芳基丙烷	Chalcones and dihydrochalcones	查尔酮和二氢查尔酮	"73692-50-9"	HMDB0029631	C06561	map00941;map01110;map01100;map01061	LMPK12120264	5280960	OC1=CC=C(\C=C\C(=O)C2=C(O)C=C(O)C=C2O)C=C1	YQHMWTPYORBCMF-ZZXKWVIFSA-N	888221	1.35666e+06	1.10276e+06	1.17044e+06	880487	851691	1.44139e+06	1.61225e+06	2.19277e+06	1.4371e+06	2.09138e+06	1.12845e+06	1.2218e+06	2.26341e+06	1.52051e+06	639176	1.39594e+06	1.05822e+06
Com_263_pos	Demethylsuberosin	7-去甲基软木花椒素	P	C14H14O3	230.094	231.101	3.08979	[M+H]+	6.065	0.533247837496759	1	C18	Phenylpropanoids and polyketides	苯丙素类和聚酮类	Coumarins and derivatives	香豆素及其衍生物	Hydroxycoumarins	羟基香豆素	"21422-04-8"	HMDB0304330	C18083	map01061	-	-	CC(C)=CCC1=CC2=C(OC(=O)C=C2)C=C1O	FIDUIAPDSKSUGO-UHFFFAOYSA-N	2.8883e+07	5.88575e+07	2.01616e+07	9.34354e+06	2.99096e+07	2.70378e+07	2.8563e+07	3.29953e+07	2.89896e+07	3.21769e+07	4.63427e+07	2.31146e+07	3.80556e+07	4.8047e+07	1.62031e+07	4.69547e+07	3.74175e+07	3.36775e+07
Com_463_pos	Cafestol	咖啡油醇	P	C20H28O3	316.204	299.2	1.48754	[M+H-H2O]+	8.933	0.649868931893923	1	C18	Organoheterocyclic compounds	有机杂环化合物	Naphthofurans	萘并呋喃类	-	-	"469-83-0"	HMDB0035710	C09066	-	-	2516	CC12CCC3=C(C=CO3)C1CCC13CC(CCC21)C(O)(CO)C3	DNJVYWXIDISQRD-UHFFFAOYSA-N	2.01383e+08	2.00988e+08	1.08913e+08	4.10879e+08	1.48862e+08	1.38469e+08	1.48605e+08	2.02437e+08	1.3368e+08	8.52958e+07	1.78849e+08	1.26271e+08	8.94588e+07	8.13732e+07	1.14637e+08	1.52693e+08	1.4519e+08	1.33596e+08
Com_256_pos	Traumatic Acid	反式-2-十二碳烯二酸	P	C12H20O4	228.136	229.143	3.30969	[M+H]+	5.991	0.501741283463611	1	C18	Lipids and lipid-like molecules	脂质和类脂分子	Fatty Acyls	脂肪酰类	Fatty acids and conjugates	脂肪酸和结合物	"6402-36-4"	HMDB0000933	C16308	map00592;map01110	LMFA01170002	5283028	OC(=O)CCCCCCCC\C=C\C(O)=O	MAZWDMBCPDUFDJ-VQHVLOKHSA-N	7.09465e+07	7.99903e+07	7.83812e+07	6.98382e+07	7.33593e+07	7.5875e+07	7.63564e+07	8.26686e+07	1.024e+08	9.88083e+07	8.25641e+07	8.36814e+07	9.88991e+07	1.08617e+08	8.7058e+07	6.57669e+07	9.66561e+07	1.08912e+08
Com_323_pos	Tryptanthrin	吲哚并[2,1-b]喹唑啉-6,12-二酮	P	C15H8N2O2	248.059	249.067	3.39878	[M+H]+	5.718	0.608157711007117	1	C18	Organoheterocyclic compounds	有机杂环化合物	Diazanaphthalenes	二氮杂萘类	Benzodiazines	苯并二嗪类	"13220-57-0"	HMDB0253473	C10742	-	-	73549	O=C1C2=NC3=CC=CC=C3C(=O)N2C2=CC=CC=C12	VQQVWGVXDIPORV-UHFFFAOYSA-N	8.47264e+06	7.86403e+06	6.4799e+06	5.36591e+06	7.37223e+06	7.66678e+06	6.98639e+06	1.01382e+07	4.93514e+06	6.33237e+06	7.84681e+06	6.88066e+06	9.49067e+06	2.22098e+07	1.42499e+07	6.17731e+06	1.39898e+07	9.71921e+06
Com_186_pos	7-Ethoxy-4-methylcoumarin	7-乙氧基-4-甲基香豆素	P	C12H12O3	204.079	205.085	4.32732	[M+H]+	5.854	0.50000051374243	1	C18	Phenylpropanoids and polyketides	苯丙素类和聚酮类	Coumarins and derivatives	香豆素及其衍生物	-	-	"87-05-8"	HMDB0035095	-	-	-	66595	CCOC1=CC2=C(C=C1)C(C)=CC(=O)O2	NKRISXMDKXBVRJ-UHFFFAOYSA-N	1.38171e+07	3.09792e+07	1.34877e+07	7.55294e+06	2.10441e+07	1.78021e+07	1.90759e+07	2.22655e+07	3.28737e+07	2.05614e+07	2.37587e+07	1.86861e+07	2.60919e+07	2.34986e+07	8.87095e+06	1.84071e+07	2.8562e+07	2.83345e+07
Com_200_pos	Benzyl salicylate	柳酸苄酯	P	C14H12O3	228.079	211.074	3.72083	[M+H-H2O]+	6.107	0.521813832548568	1	C18	Benzenoids	苯类化合物	Benzene and substituted derivatives	苯及其取代衍生物	Benzoic acids and derivatives	苯甲酸及其衍生物	"118-58-1"	HMDB0029818	-	-	-	8363	OC1=C(C=CC=C1)C(=O)OCC1=CC=CC=C1	ZCTQGTTXIYCGGC-UHFFFAOYSA-N	739575	653690	748085	841378	738838	763325	951388	1.02899e+06	1.01381e+06	1.40232e+06	1.11237e+06	989652	873109	1.36853e+06	1.09098e+06	517348	1.04222e+06	1.1758e+06
Com_464_pos	Zearalenone	玉米赤霉烯酮	P	C18H22O5	318.147	301.143	1.97633	[M+H-H2O]+	7.48	0.814806821720397	1	C18	Phenylpropanoids and polyketides	苯丙素类和聚酮类	Macrolides and analogues	大环内酯类及其类似物	Zearalenones	玉米赤霉烯酮	"17924-92-4"	HMDB0031752	C09981	-	LMPK04000016	5375083	[H]\C1=C([H])/C2=CC(O)=CC(O)=C2C(=O)OC(C)CCCC(=O)CCC1	MBMQEIFVQACCCH-XVNBXDOJSA-N	1.30189e+10	1.0572e+10	1.09336e+10	1.39429e+10	1.4914e+10	1.48228e+10	1.474e+10	1.2179e+10	1.45614e+10	1.47356e+10	1.17444e+10	1.68335e+10	1.39528e+10	1.92621e+10	1.28007e+10	1.37909e+10	1.47657e+10	1.4744e+10
Com_164_pos	Bancroftinone	母丁香酚	P	C11H14O4	210.089	193.085	4.45126	[M+H-H2O]+	5.881	0.819889305382673	1	C18	Organic oxygen compounds	有机氧化合物	Organooxygen compounds	有机氧化合物	Carbonyl compounds	羰基化合物	"14964-98-8"	HMDB0041406	-	-	-	11287272	COC1=C(C)C(OC)=C(C(C)=O)C(O)=C1	DUTVTRPNMVUOIS-UHFFFAOYSA-N	5.8544e+07	5.32127e+07	4.5922e+07	4.15712e+07	6.48694e+07	6.97316e+07	7.24229e+07	7.91847e+07	8.03261e+07	1.03088e+08	9.8513e+07	6.88225e+07	1.30172e+08	1.2806e+08	7.64033e+07	6.13568e+07	9.83308e+07	9.02469e+07
Com_215_pos	Zingerone	姜酮	P	C11H14O3	194.094	217.083	4.86048	[M+Na]+	5.876	0.643382541062262	1	C18	Benzenoids	苯类化合物	Phenols	酚类	Methoxyphenols	甲氧基酚类	"122-48-5"	HMDB0032590	C17497	-	-	31211	COC1=C(O)C=CC(CCC(C)=O)=C1	OJYLAHXKWMRDGS-UHFFFAOYSA-N	4.68668e+06	4.70823e+06	2.56276e+06	5.2942e+06	5.03396e+06	4.10047e+06	4.16844e+06	5.1102e+06	7.29682e+06	2.32772e+06	7.16979e+06	4.05936e+06	4.89231e+06	5.02779e+06	6.12585e+06	2.77401e+06	7.00216e+06	4.50425e+06
Com_513_pos	Crocetin	藏红花酸	P	C20H24O4	328.167	311.164	1.82766	[M+H-H2O]+	8.391	0.602545442582816	1	C18	Lipids and lipid-like molecules	脂质和类脂分子	Prenol lipids	异戊烯醇脂	Diterpenoids	二萜类	"591230-99-8"	HMDB0035098	C08588	-	LMPR0104010020	124350893	C\C(\C=C\C=C(/C)C(O)=O)=C\C=C\C=C(/C)\C=C\C=C(\C)C(O)=O	PANKHBYNKQNAHN-AWVVJTJESA-N	3.18937e+07	3.41699e+07	1.28948e+07	1.59322e+07	2.27687e+07	2.04238e+07	1.72619e+07	3.92629e+07	5.75593e+06	1.35402e+07	2.50761e+07	3.33175e+07	2.27177e+07	1.38079e+07	1.47452e+07	1.39899e+07	3.66337e+07	9.20709e+06
Com_631_pos	Malabaricone B	马拉巴利酮B	P	C21H26O4	342.183	365.172	0.123686	[M+Na]+	6.819	0.64475250107214	1	C18	Organic oxygen compounds	有机氧化合物	Organooxygen compounds	有机氧化合物	Carbonyl compounds	羰基化合物	"63335-24-0"	HMDB0254307	-	-	-	163001	OC1=CC=C(CCCCCCCCC(=O)C2=C(O)C=CC=C2O)C=C1	KOAPDMKKECXPHX-UHFFFAOYSA-N	4.42685e+06	7.37046e+06	4.53951e+06	1.4977e+06	2.47187e+06	2.46626e+06	2.00648e+06	2.21024e+06	1.18335e+06	1.29868e+06	6.5974e+06	1.53229e+06	3.23059e+06	3.08741e+06	3.91932e+06	4.09654e+06	1.44877e+07	4.04148e+06
Com_713_pos	Desoxyrhaponticin	去氧土大黄苷	P	C21H24O8	404.147	427.136	0.436722	[M+Na]+	6.417	0.567936546320077	1	C18	Phenylpropanoids and polyketides	苯丙素类和聚酮类	Stilbenes	芪类	Stilbene glycosides	二苯乙烯苷	"30197-14-9"	HMDB0302913	-	-	-	-	COC1=CC=C(\C=C\C2=CC(O)=CC(O[C@@H]3O[C@H](CO)[C@@H](O)[C@H](O)[C@H]3O)=C2)C=C1	MFMQRDLLSRLUJY-DXKBKAGUSA-N	4.77521e+07	3.45926e+07	1.96337e+07	1.92841e+07	3.42459e+07	3.45051e+07	4.04804e+07	4.3811e+07	5.69554e+07	6.32731e+07	4.63222e+07	6.16456e+07	6.31688e+07	5.21183e+07	6.24475e+07	4.10761e+07	4.68927e+07	3.52145e+07
Com_176_pos	Xanthoxylin	花椒素	P	C10H12O4	196.074	197.08	5.04424	[M+H]+	5.889	0.70344699445623	1	C18	Organic oxygen compounds	有机氧化合物	Organooxygen compounds	有机氧化合物	Carbonyl compounds	羰基化合物	"90-24-4"	HMDB0029645	C10726	-	-	66654	COC1=CC(O)=C(C(C)=O)C(OC)=C1	FBUBVLUPUDBFME-UHFFFAOYSA-N	7.86459e+07	5.22412e+07	5.30298e+07	7.40192e+07	7.31649e+07	5.0142e+07	5.33256e+07	8.86903e+07	9.27379e+07	7.80977e+07	9.2237e+07	9.7579e+07	6.71967e+07	1.14254e+08	6.26923e+07	6.14665e+07	6.64961e+07	7.49422e+07
Com_391_pos	Galanthamine	加兰他敏	P	C17H21NO3	287.152	270.148	2.31707	[M+H-H2O]+	6.246	0.527422524863806	1	C18	Alkaloids and derivatives	生物碱及其衍生物	Amaryllidaceae alkaloids	石蒜科生物碱	Galanthamine-type amaryllidaceae alkaloids	加兰他敏型石蒜科生物碱	"357-70-0"	HMDB0014812	C08526	map00950;map01063;map01110	-	9651	[H][C@]12C[C@@H](O)C=C[C@]11CCN(C)CC3=C1C(O2)=C(OC)C=C3	ASUTZQLVASHGKV-JDFRZJQESA-N	2.99189e+07	3.31399e+07	2.02294e+07	2.81153e+07	3.51916e+07	3.42003e+07	3.39838e+07	4.43214e+07	3.66244e+07	4.25721e+07	3.71569e+07	4.99932e+07	5.22015e+07	4.85647e+07	4.91705e+07	4.34087e+07	3.19125e+07	3.66297e+07
Com_247_pos	Batatasin III	山药素 III	P	C15H16O3	244.11	227.106	2.65694	[M+H-H2O]+	6.166	0.745446586155482	1	C18	Phenylpropanoids and polyketides	苯丙素类和聚酮类	Stilbenes	芪类	-	-	"56684-87-8"	HMDB0030636	-	-	-	10466989	COC1=CC(CCC2=CC(O)=CC=C2)=CC(O)=C1	VYQXIUVIYICVCM-UHFFFAOYSA-N	2.41135e+06	5.53965e+06	1.82743e+06	1.01692e+06	2.81807e+06	3.4667e+06	2.92379e+06	3.81694e+06	5.11572e+06	6.66956e+06	4.33358e+06	2.92973e+06	8.1832e+06	776355	745172	2.79403e+06	2.88183e+06	4.49984e+06
Com_43_pos	Benzothiazole	苯并噻唑	P	C7H5NS	135.014	136.023	7.39472	[M+H]+	6.049	0.818792089640895	1	C18	Organoheterocyclic compounds	有机杂环化合物	Benzothiazoles	苯并噻唑类	-	-	"95-16-9"	HMDB0032930	-	-	-	7222	S1C=NC2=CC=CC=C12	IOJUPLGTWVMSFF-UHFFFAOYSA-N	7.21446e+07	7.56665e+07	6.31428e+07	6.94067e+07	4.87115e+07	7.81816e+07	8.03043e+07	8.20418e+07	9.18141e+07	9.83459e+07	8.71799e+07	9.02183e+07	9.70047e+07	1.04877e+08	8.8695e+07	7.25973e+07	1.01894e+08	1.03051e+08
Com_429_pos	Macurin	桑橙素	P	C13H10O6	262.048	285.036	1.92812	[M+Na]+	5.936	0.518991741677958	1	C18	Benzenoids	苯类化合物	Benzene and substituted derivatives	苯及其取代衍生物	Benzophenones	二苯甲酮类	"519-34-6"	HMDB0032644	C09951	-	-	68213	OC1=CC(O)=C(C(=O)C2=CC(O)=C(O)C=C2)C(O)=C1	XNWPXDGRBWJIES-UHFFFAOYSA-N	1.04348e+06	869318	939180	1.06206e+06	930745	970922	1.12404e+06	1.10183e+06	1.18951e+06	1.54052e+06	865561	1.34522e+06	1.30776e+06	1.2953e+06	1.19046e+06	697876	1.15967e+06	1.23453e+06
Com_35_pos	Phthalide	苯酞	P	C8H6O2	134.037	135.045	7.38804	[M+H]+	5.941	0.686515320774931	1	C18	Organoheterocyclic compounds	有机杂环化合物	Isocoumarans	异香豆素类	Isobenzofuranones	异苯并呋喃酮类	"87-41-2"	HMDB0032469	-	-	-	6885	O=C1OCC2=CC=CC=C12	WNZQDUSMALZDQF-UHFFFAOYSA-N	3.53401e+07	7.03259e+07	3.56591e+07	3.31596e+07	3.44883e+07	3.6399e+07	3.64591e+07	3.92106e+07	3.94195e+07	6.42725e+07	4.01517e+07	3.95543e+07	4.55324e+07	4.76295e+07	4.09888e+07	3.34732e+07	4.44399e+07	4.96438e+07
Com_337_pos	Dihydrokavain	二氢醉椒素	P	C14H16O3	232.11	255.099	1.44137	[M+Na]+	6.144	0.775079792312622	1	C18	Phenylpropanoids and polyketides	苯丙素类和聚酮类	Kavalactones	卡瓦内酯	-	-	"587-63-3"	HMDB0029504	-	-	-	98356	COC1=CC(=O)OC(CCC2=CC=CC=C2)C1	VOOYTQRREPYRIW-UHFFFAOYSA-N	1.89284e+06	2.78365e+06	1.06839e+06	630357	1.78923e+06	1.49288e+06	1.61254e+06	2.35133e+06	1.02218e+06	900360	2.81479e+06	1.37782e+06	1.71913e+06	1.84724e+06	917741	2.51297e+06	1.44021e+06	1.59291e+06
Com_228_pos	2,2,5,7,8-Pentamethyl-6-Chromanol	3,4-二氢-2,2,5,7,8-五甲基-2H-1-苯并吡喃-6-酚	P	C14H20O2	220.146	221.153	2.61198	[M+H]+	6.518	0.753664656267189	1	C18	Organoheterocyclic compounds	有机杂环化合物	Benzopyrans	苯并吡喃类	1-benzopyrans	1-苯并吡喃	"950-99-2"	HMDB0040217	-	-	-	99479	CC1=C(O)C(C)=C2CCC(C)(C)OC2=C1C	SEBPXHSZHLFWRL-UHFFFAOYSA-N	1.57253e+07	1.96294e+07	1.35188e+07	1.68878e+07	1.61329e+07	1.44407e+07	1.51412e+07	1.42922e+07	1.97049e+07	1.78804e+07	1.53981e+07	1.45962e+07	1.90738e+07	1.58116e+07	1.68677e+07	1.37528e+07	1.90246e+07	1.68099e+07
Com_293_pos	trans-3,5-Dimethoxystilbene	3,5-二甲氧基二苯乙烯	P	C16H16O2	240.115	241.122	2.70901	[M+H]+	6.291	0.515084710439225	1	C18	Phenylpropanoids and polyketides	苯丙素类和聚酮类	Stilbenes	芪类	-	-	"21956-56-9"	HMDB0030722	-	-	-	13556468	COC1=CC(\C=C/C2=CC=CC=C2)=CC(OC)=C1	BIYGTLDPTJMNET-HJWRWDBZSA-N	3.69078e+06	7.36567e+06	2.77215e+06	1.50522e+06	3.31798e+06	4.44526e+06	3.67576e+06	5.82045e+06	6.22099e+06	6.35032e+06	5.1173e+06	4.28629e+06	9.72723e+06	7.11805e+06	3.75398e+06	4.88083e+06	5.29076e+06	6.07368e+06
Com_335_pos	Curzerenone	莪术酮	P	C15H18O2	230.131	253.12	0.614793	[M+Na]+	5.234	0.542318495584847	1	C18	Lipids and lipid-like molecules	脂质和类脂分子	Prenol lipids	异戊烯醇脂	Monoterpenoids	单萜类	"20493-56-5"	HMDB0302607	C16943	-	-	-	[H][C@]1(C(C)=C)C(=O)C2=C(C[C@]1(C)C=C)OC=C2C	ZVMJXSJCBLRAPD-ZFWWWQNUSA-N	3.88331e+06	712208	4.18601e+06	2.22029e+06	5.66446e+06	4.96348e+06	4.9773e+06	510524	607565	788887	729574	339143	1.00343e+06	456560	677820	3.41047e+06	1.03337e+06	1.03462e+06
Com_125_pos	N-Acetylserine	乙酰丝氨酸	P	C5H9NO4	147.053	170.043	6.72618	[M+Na]+	1.376	0.709834783573844	1	C18	Organic acids and derivatives	有机酸及其衍生物	Carboxylic acids and derivatives	羧酸及其衍生物	Amino acids, peptides, and analogues	氨基酸、肽和类似物	"16354-58-8"	HMDB0002931	-	-	-	65249	CC(=O)N[C@@H](CO)C(O)=O	JJIHLJJYMXLCOY-BYPYZUCNSA-N	8.89539e+07	9.76949e+07	8.51282e+07	9.79727e+07	1.5695e+08	1.65479e+08	1.45239e+08	1.4613e+08	1.33411e+08	2.01545e+08	1.31218e+08	1.34168e+08	1.83088e+08	1.94882e+08	2.22212e+08	1.94109e+08	1.78475e+08	1.72218e+08
Com_412_pos	alpha-Linolenic acid	十八碳三烯酸(顺-9,12,15)/α-亚麻酸	P	C18H30O2	278.225	279.232	1.12389	[M+H]+	10.32	0.845119320306697	1	C18	Lipids and lipid-like molecules	脂质和类脂分子	Fatty Acyls	脂肪酰类	Lineolic acids and derivatives	亚麻酸及其衍生物	"463-40-1"	HMDB0001388	C06427	map00592;map01040;map01060;map01070;map01100;map01110	LMFA01030152	5280934	CC\C=C/C\C=C/C\C=C/CCCCCCCC(O)=O	DTOSIQBPPRVQHS-PDBXOOCHSA-N	1.07961e+07	1.06379e+07	6.01635e+06	8.32136e+06	6.74693e+06	8.39634e+06	7.79874e+06	9.54478e+06	6.50463e+06	7.50092e+06	1.18498e+07	7.11007e+06	7.12827e+06	6.51945e+06	8.49335e+06	4.3469e+06	8.52116e+06	1.04174e+07
Com_27_pos	Ketoleucine	酮亮氨酸	P	C6H10O3	130.063	131.069	7.04934	[M+H]+	5.244	0.699248104450139	1	C18	Organic acids and derivatives	有机酸及其衍生物	Keto acids and derivatives	酮酸及其衍生物	Short-chain keto acids and derivatives	短链酮酸及其衍生物	"816-66-0"	HMDB0000695	C00233	map01100;map00290;map01210;map01230;map01110;map00966;map00280	-	70	CC(C)CC(=O)C(O)=O	BKAJNAXTPSGJCU-UHFFFAOYSA-N	7.58283e+06	5.22963e+06	8.38954e+06	5.68187e+06	7.60828e+06	8.56476e+06	8.41903e+06	5.04777e+06	6.25393e+06	6.41707e+06	5.37191e+06	5.73531e+06	6.07591e+06	6.11205e+06	6.95756e+06	6.14736e+06	8.59147e+06	9.04388e+06
Com_150_pos	Benzenebutanoic acid	苯丁酸	P	C10H12O2	164.084	182.117	4.60387	[M+NH4]+	5.432	0.831532680793253	1	C18	Benzenoids	苯类化合物	Benzene and substituted derivatives	苯及其取代衍生物	-	-	"1821-12-1"	HMDB0000543	C21793	-	-	4775	OC(=O)CCCC1=CC=CC=C1	OBKXEAXTFZPCHS-UHFFFAOYSA-N	4.43683e+06	3.45659e+06	2.96378e+06	4.11028e+06	2.90266e+06	3.23898e+06	2.94366e+06	4.8192e+06	7.05907e+06	1.2483e+07	6.58298e+06	5.8772e+06	5.9649e+06	8.79739e+06	7.74719e+06	808907	5.35469e+06	6.00094e+06
Com_74_pos	Phthalic acid	邻苯二甲酸	P	C8H6O4	166.027	149.024	4.86322	[M+H-H2O]+	6.624	0.996127940336008	1	C18	Benzenoids	苯类化合物	Benzene and substituted derivatives	苯及其取代衍生物	Benzoic acids and derivatives	苯甲酸及其衍生物	"88-99-3"	HMDB0002107	C01606	-	-	1017	OC(=O)C1=CC=CC=C1C(O)=O	XNGIFLGASWRNHJ-UHFFFAOYSA-N	4.2448e+08	5.67243e+08	5.70595e+08	4.1708e+08	4.35508e+08	4.37514e+08	4.23551e+08	4.58562e+08	6.61906e+08	5.47802e+08	4.61275e+08	4.88303e+08	5.41093e+08	5.6332e+08	6.27837e+08	4.10836e+08	5.50996e+08	5.7464e+08
Com_9_pos	3-Hydroxybenzoic acid	间羟基苯甲酸	P	C7H6O3	138.032	121.029	7.1084	[M+H-H2O]+	6.624	0.822456778468087	1	C18	Benzenoids	苯类化合物	Benzene and substituted derivatives	苯及其取代衍生物	Benzoic acids and derivatives	苯甲酸及其衍生物	"99-06-9"	HMDB0002466	C00587	map00362;map00400;map00623;map00624;map01120;map01220	-	7420	OC(=O)C1=CC(O)=CC=C1	IJFXRHURBJZNAO-UHFFFAOYSA-N	3.72352e+07	3.78144e+07	4.18208e+07	3.7158e+07	3.82221e+07	4.93287e+07	3.75052e+07	4.14951e+07	4.72723e+07	4.94439e+07	3.94351e+07	4.3426e+07	4.87647e+07	6.68607e+07	5.91382e+07	3.67916e+07	5.06322e+07	5.1849e+07
Com_100_pos	4-Hydroxyphenylpyruvic acid	4-羟苯基丙酮酸	P	C9H8O4	180.042	163.04	5.20858	[M+H-H2O]+	6.625	0.791382248988176	1	C18	Benzenoids	苯类化合物	Benzene and substituted derivatives	苯及其取代衍生物	Phenylpyruvic acid derivatives	苯基丙酮酸衍生物	"156-39-8"	HMDB0000707	C01179	map00130;map00261;map00350;map00400;map00401;map00680;map00950;map01055;map01060;map01063;map01100;map01110;map01120;map01130;map01210;map01230	-	979	OC(=O)C(=O)CC1=CC=C(O)C=C1	KKADPXVIOXHVKN-UHFFFAOYSA-N	4.52725e+09	4.75744e+09	4.92012e+09	4.38818e+09	4.74501e+09	4.80001e+09	4.64272e+09	4.9103e+09	5.72584e+09	6.15507e+09	4.9885e+09	5.3066e+09	5.90772e+09	6.16808e+09	5.57626e+09	4.43264e+09	6.22263e+09	6.42021e+09
Com_76_pos	3-(4-Hydroxyphenyl)propionic acid	对羟基苯丙酸	P	C9H10O3	166.063	149.061	5.94364	[M+H-H2O]+	4.932	0.907545395424996	1	C18	Phenylpropanoids and polyketides	苯丙素类和聚酮类	Phenylpropanoic acids	苯丙酸类	-	-	"501-97-3"	HMDB0061145	C01744	-	-	10394	C1=CC(=CC=C1CCC(=O)O)O	NMHMNPHRMNGLLB-UHFFFAOYSA-N	3.93915e+08	1.54901e+08	4.41424e+08	3.02871e+08	2.85981e+08	2.95069e+08	3.11122e+08	1.16482e+08	1.49363e+08	1.35109e+08	1.77299e+08	1.81399e+08	1.34189e+08	1.14302e+08	2.79392e+08	2.75023e+08	2.09279e+08	2.44663e+08
Com_67_pos	deoxycarnitine	丁基甜菜碱	P	C7H15NO2	145.11	146.118	5.95531	[M+H]+	1.432	0.999979977295981	1	C18	Lipids and lipid-like molecules	脂质和类脂分子	Fatty Acyls	脂肪酰类	Fatty acids and conjugates	脂肪酸和结合物	"407-64-7"	HMDB0001161	C01181	map00310;map02010	-	725	C[N+](C)(C)CCCC([O-])=O	JHPNVNIEXXLNTR-UHFFFAOYSA-N	7.25758e+09	7.90215e+09	2.87764e+09	9.14003e+09	6.39316e+09	6.37368e+09	6.65011e+09	9.32855e+09	9.54729e+09	9.06618e+09	8.09121e+09	1.26616e+10	7.11157e+09	1.07828e+10	6.08384e+09	3.85694e+09	4.33525e+09	8.8776e+09
Com_65_pos	4-guanidinobutanoate	4-胍基丁酸	P	C5H11N3O2	145.085	146.093	6.86144	[M+H]+	1.498	0.738773783472735	1	C18	Organic acids and derivatives	有机酸及其衍生物	Carboxylic acids and derivatives	羧酸及其衍生物	Amino acids, peptides, and analogues	氨基酸、肽和类似物	"463-00-3"	HMDB0003464	C01035	map00330;map01100	-	500	NC(=N)NCCCC(O)=O	TUHVEAJXIMEOSA-UHFFFAOYSA-N	8.20928e+06	9.51612e+06	1.54689e+07	1.18096e+07	7.55136e+06	8.17828e+06	7.99654e+06	6.18622e+06	1.79405e+07	3.8208e+06	7.57458e+06	7.80089e+06	3.76291e+06	5.11687e+06	7.26825e+06	4.34312e+06	1.3613e+07	1.37073e+07
Com_168_pos	hydantoin-5-propionate	丙酸乙内酰脲	P	C6H8N2O4	172.048	195.038	0.515976	[M+Na]+	1.288	0.552789359409015	1	C18	Organoheterocyclic compounds	有机杂环化合物	Azolidines	唑烷类	Imidazolidines	咪唑烷类	"5624-26-0"	HMDB0001212	C05565	map00340	-	782	OC(=O)CCC1NC(=O)NC1=O	VWFWNXQAMGDPGG-UHFFFAOYSA-N	4.47869e+06	773380	5.01874e+06	2.9388e+06	1.90158e+06	1.78604e+06	2.0792e+06	1.21314e+06	1.48847e+06	578617	1.14447e+06	1.06639e+06	612613	836753	1.0106e+06	1.49483e+06	973053	1.31066e+06
Com_154_pos	methionine sulfoxide	蛋氨酸亚砜	P	C5H11NO3S	165.046	183.08	0.884662	[M+NH4]+	2.323	0.575831736114894	1	C18	Organic acids and derivatives	有机酸及其衍生物	Carboxylic acids and derivatives	羧酸及其衍生物	Amino acids, peptides, and analogues	氨基酸、肽和类似物	"3226-65-1"	HMDB0002005	C02989	map00270	-	158980	CS(=O)CC[C@H](N)C(O)=O	QEFRNWWLZKMPFJ-YGVKFDHGSA-N	6.43641e+07	1.66641e+07	3.16084e+07	3.0613e+07	2.1449e+07	3.89302e+07	3.11113e+07	6.21577e+06	6.6512e+06	1.26104e+07	1.26895e+07	9.44083e+06	1.08694e+07	1.06427e+07	2.24657e+07	2.14687e+07	2.26763e+07	1.85782e+07
Com_133_pos	N-acetylleucine	N-乙酰基亮氨酸	P	C8H15NO3	173.105	174.112	2.62332	[M+H]+	5.257	0.749525464671655	1	C18	Organic acids and derivatives	有机酸及其衍生物	Carboxylic acids and derivatives	羧酸及其衍生物	Amino acids, peptides, and analogues	氨基酸、肽和类似物	"1188-21-2"	HMDB0011756	C02710	-	-	70912	CC(C)C[C@H](NC(C)=O)C(O)=O	WXNXCEHXYPACJF-ZETCQYMHSA-N	3.6198e+07	3.41237e+07	3.70319e+07	2.67791e+07	2.1956e+07	2.1755e+07	2.23732e+07	3.12115e+07	3.05696e+07	3.29946e+07	1.92675e+07	2.17419e+07	3.21738e+07	3.00448e+07	2.63324e+06	4.4909e+07	4.16493e+07	5.49946e+07
Com_53_pos	trans-urocanate	尿刊酸	P	C6H6N2O2	138.043	139.051	4.85026	[M+H]+	1.537	0.679313974349824	1	C18	Organoheterocyclic compounds	有机杂环化合物	Azoles	唑类	Imidazoles	咪唑类	"104-98-3"	HMDB0000301	C00785	map00340;map01100	-	736715	OC(=O)\C=C\C1=CNC=N1	LOIYMIARKYCTBW-OWOJBTEDSA-N	3.17303e+07	4.56242e+06	2.7778e+07	2.13356e+07	2.04177e+07	1.96722e+07	1.82234e+07	1.29624e+07	2.0724e+07	1.94791e+07	1.43583e+07	1.62949e+07	1.52213e+07	1.57124e+07	4.34346e+07	1.61778e+07	4.11231e+07	3.35179e+07
Com_131_pos	meso-Tartaric acid	内消旋酒石酸	P	C4H6O6	150.016	173.006	1.92223	[M+Na]+	0.633	0.95490597810012	1	C18	Organic oxygen compounds	有机氧化合物	Organooxygen compounds	有机氧化合物	Carbohydrates and carbohydrate conjugates	碳水化合物和碳水化合物结合物	"147-73-9"	HMDB0059916	C00552	map00630	-	447315	C(C(C(=O)O)O)(C(=O)O)O	FEWJPZIEWOKRBE-XIXRPRMCSA-N	2.58944e+06	4.80587e+06	1.75899e+06	2.1991e+06	2.44368e+06	2.68942e+06	2.01959e+06	1.88219e+06	5.32321e+06	5.93044e+06	4.24131e+06	1.87151e+06	3.63841e+06	1.69304e+06	5.37078e+06	1.36392e+06	3.1264e+06	2.47233e+06
Com_3_pos	Dihydrouracil	二氢尿嘧啶	P	C4H6N2O2	114.043	115.051	8.49533	[M+H]+	1.434	0.753940258121802	1	C18	Organoheterocyclic compounds	有机杂环化合物	Diazines	二嗪类	Pyrimidines and pyrimidine derivatives	嘧啶和嘧啶衍生物	"504-07-4"	HMDB0000076	C00429	map00240;map00410;map00770;map01100	-	649	O=C1CCNC(=O)N1	OIVLITBTBDPEFK-UHFFFAOYSA-N	1.78314e+07	2.76123e+07	1.91226e+07	2.21856e+06	2.62581e+07	2.32326e+07	2.59821e+07	2.92366e+07	2.37266e+07	2.68444e+07	3.14437e+07	2.8551e+07	2.79467e+07	3.52405e+07	2.58002e+07	3.20944e+07	4.29909e+07	3.80171e+07
Com_48_pos	p-Octopamine	章胺	P	C8H11NO2	153.079	136.077	6.18731	[M+H-H2O]+	2.333	0.99996163112163	1	C18	Benzenoids	苯类化合物	Phenols	酚类	1-hydroxy-2-unsubstituted benzenoids	1-羟基-2-未取代苯类化合物	"104-14-3"	HMDB0004825	C04227	map04080	-	440266	NC[C@H](O)C1=CC=C(O)C=C1	QHGUCRYDKWKLMG-QMMMGPOBSA-N	5.11641e+09	1.95245e+09	6.06085e+09	4.57778e+09	3.53131e+09	3.56979e+09	3.87369e+09	1.31868e+09	1.66806e+09	1.49375e+09	2.01607e+09	2.11324e+09	1.54865e+09	1.26147e+09	4.28299e+09	3.96666e+09	2.49959e+09	2.92873e+09
Com_98_pos	D-Mannosamine	D-甘露糖胺	P	C6H13NO5	179.079	162.077	5.51254	[M+H-H2O]+	1.495	0.679183800948462	1	C18	Organic oxygen compounds	有机氧化合物	Organooxygen compounds	有机氧化合物	Carbohydrates and carbohydrate conjugates	碳水化合物和碳水化合物结合物	"14307-02-9"	-	C03570	-	-	440049	C(C1C(C(C(C(O1)O)N)O)O)O	MSWZFWKMSRAUBD-CBPJZXOFSA-N	5.0325e+07	7.81315e+07	4.69086e+07	5.54844e+07	7.65669e+07	8.2594e+07	7.93887e+07	8.00022e+07	9.32032e+07	6.66066e+07	4.76042e+07	8.80511e+07	8.76805e+07	1.68877e+08	2.21102e+08	1.13628e+08	1.71777e+08	1.41452e+08
Com_8_pos	2-Hydroxyphenethylamine	S-2-氨基-1-苯乙醇	P	C8H11NO	137.084	120.082	6.30245	[M+H-H2O]+	4.932	0.999998150420491	1	C18	Organic nitrogen compounds	有机氮化合物	Organonitrogen compounds	有机氮化合物	Amines	胺类	"56613-81-1"	HMDB0001065	C02735	-	-	1000	NCC(O)C1=CC=CC=C1	ULSIYEODSMZIPX-UHFFFAOYSA-N	2.55426e+10	9.87992e+09	3.39074e+10	1.95992e+10	2.06736e+10	2.22506e+10	2.29255e+10	7.34514e+09	9.6393e+09	8.45982e+09	1.1474e+10	1.17839e+10	8.41109e+09	6.98199e+09	1.8156e+10	1.96373e+10	1.34462e+10	1.57255e+10
Com_60_pos	Ectoine	四氢嘧啶	P	C6H10N2O2	142.074	143.082	5.75866	[M+H]+	1.465	0.606916401834618	1	C18	Organic acids and derivatives	有机酸及其衍生物	Carboxylic acids and derivatives	羧酸及其衍生物	Amino acids, peptides, and analogues	氨基酸、肽和类似物	"96702-03-3"	HMDB0240650	C06231	map00260;map01100;map01120	-	126041	CC1=NCC[C@H](N1)C(O)=O	WQXNXVUDBPYKBA-YFKPBYRVSA-N	2.12586e+07	7.79626e+07	3.75275e+07	3.54215e+07	4.15002e+07	4.30848e+07	4.38385e+07	5.85707e+07	4.81611e+07	3.44296e+07	5.31827e+07	3.36679e+07	3.70317e+07	4.90657e+07	3.63367e+07	3.30801e+07	1.95629e+08	3.04027e+07
Com_95_pos	Hydroxyectoine	5-羟基依克多因	P	C6H10N2O3	158.069	159.077	5.76785	[M+H]+	1.376	0.766213721438721	1	C18	Organic acids and derivatives	有机酸及其衍生物	Carboxylic acids and derivatives	羧酸及其衍生物	Amino acids, peptides, and analogues	氨基酸、肽和类似物	"165542-15-4"	-	C16432	-	-	12011795	CC1=NCC(C(N1)C(=O)O)O	KIIBBJKLKFTNQO-WHFBIAKZSA-N	5.78956e+07	8.44191e+06	3.04847e+07	3.82326e+07	2.28053e+07	2.59517e+07	2.8546e+07	1.09568e+07	1.38645e+07	1.12162e+07	5.60885e+06	3.93598e+06	1.63571e+07	4.63789e+06	5.38734e+06	1.09151e+07	6.48328e+06	5.60139e+06
Com_83_pos	3-Methylsalicylic acid	邻甲基水杨酸	P	C8H8O3	152.047	153.056	6.33629	[M+H]+	7.482	0.786456607913338	1	C18	Benzenoids	苯类化合物	Benzene and substituted derivatives	苯及其取代衍生物	Benzoic acids and derivatives	苯甲酸及其衍生物	"83-40-9"	HMDB0002390	C14088	map00626;map01120;map01220	-	6738	CC1=C(O)C(=CC=C1)C(O)=O	WHSXTWFYRGOBGO-UHFFFAOYSA-N	2.91495e+07	3.16252e+07	3.4206e+07	2.79861e+07	3.2405e+07	2.97194e+07	3.00756e+07	3.11039e+07	4.29332e+07	4.22021e+07	3.20049e+07	3.26886e+07	3.74424e+07	3.83229e+07	3.31871e+07	2.83414e+07	3.88004e+07	3.83998e+07
Com_227_pos	3,4,5-Trimethoxycinnamic acid	3,4,5-三甲氧基肉桂酸	P	C12H14O5	238.084	221.081	1.35018	[M+H-H2O]+	5.552	0.734776352798909	1	C18	Phenylpropanoids and polyketides	苯丙素类和聚酮类	Cinnamic acids and derivatives	肉桂酸及其衍生物	Hydroxycinnamic acids and derivatives	羟基肉桂酸及其衍生物	"90-50-6"	HMDB0002511	-	-	-	735755	COC1=CC(\C=C\C(O)=O)=CC(OC)=C1OC	YTFVRYKNXDADBI-SNAWJCMRSA-N	1.47957e+07	3.04015e+07	9.19347e+06	5.99909e+06	1.06868e+07	1.05209e+07	1.60669e+07	1.54059e+07	1.63976e+07	2.31652e+07	2.78085e+07	1.23348e+07	2.72376e+07	1.91174e+07	1.44871e+07	1.51931e+07	1.61764e+07	2.39193e+07
Com_172_pos	L-Tyrosinemethylester	L-酪氨酸甲酯	P	C10H13NO3	195.09	196.096	2.94312	[M+H]+	5.384	0.950434861566619	1	C18	Organic acids and derivatives	有机酸及其衍生物	Carboxylic acids and derivatives	羧酸及其衍生物	Amino acids, peptides, and analogues	氨基酸、肽和类似物	"1080-06-4"	HMDB0029217	C03404	-	-	70652	COC(=O)[C@@H](N)CC1=CC=C(O)C=C1	MWZPENIJLUWBSY-VIFPVBQESA-N	6.2626e+06	703781	3.56004e+06	3.19971e+06	2.83333e+06	2.79498e+06	3.02475e+06	2.39282e+06	6.2421e+06	6.01685e+06	4.82868e+06	2.88106e+06	2.95276e+06	4.83678e+06	7.34122e+06	712665	3.32362e+06	2.90276e+06
Com_454_pos	N6,N6-Dimethyladenosine	N6,N6-二甲基腺苷	P	C12H17N5O4	295.128	296.135	0.0565607	[M+H]+	5.414	0.999558980853521	1	C18	Nucleosides, nucleotides, and analogues	核苷、核苷酸和类似物	Purine nucleosides	嘌呤核苷	-	-	"2620-62-4"	-	C03416	-	-	440004	CN(C)C1=NC=NC2=C1N=CN2C3C(C(C(O3)CO)O)O	WVGPGNPCZPYCLK-WOUKDFQISA-N	1.55687e+06	872487	2.15614e+06	2.2846e+06	1.97452e+06	1.97282e+06	2.25945e+06	826225	1.01959e+06	1.12745e+06	550131	865346	260197	1.17863e+06	2.44096e+06	1.74257e+06	874997	2.69295e+06
Com_221_pos	3,4-Dimethoxyphenylacetic acid	3,4-二甲氧基苯乙酸	P	C10H12O4	196.074	219.063	1.32243	[M+Na]+	5.687	0.742844992471896	1	C18	Benzenoids	苯类化合物	Benzene and substituted derivatives	苯及其取代衍生物	Methoxybenzenes	甲氧基苯类	"93-40-3"	HMDB0000434	-	-	-	7139	COC1=CC=C(CC(O)=O)C=C1OC	WUAXWQRULBZETB-UHFFFAOYSA-N	1.4017e+06	1.36012e+06	946857	2.05623e+06	1.24128e+06	1.34736e+06	1.38404e+06	2.07917e+06	1.85545e+06	3.92966e+06	2.51141e+06	2.83114e+06	1.83553e+06	3.32777e+06	2.6639e+06	263892	2.61243e+06	1.8784e+06
Com_78_pos	Phenylephrine	去氧肾上腺素	P	C9H13NO2	167.095	150.092	4.73334	[M+H-H2O]+	1.495	0.958210442370428	1	C18	Benzenoids	苯类化合物	Phenols	酚类	1-hydroxy-4-unsubstituted benzenoids	1-羟基-4-未取代的苯类化合物	"59-42-7"	HMDB0002182	C07441	-	-	6041	CNC[C@H](O)C1=CC(O)=CC=C1	SONNWYBIRXJNDC-VIFPVBQESA-N	2.62357e+07	1.38617e+07	4.61782e+08	2.77019e+07	2.71816e+07	2.791e+07	2.77703e+07	3.39972e+06	4.85916e+06	7.30014e+06	3.6594e+06	1.65075e+06	4.1326e+06	8.83558e+06	1.06773e+07	826744	1.74019e+06	2.70133e+07
Com_85_pos	3-Guanidinopropanoate	3-胍基丙酸	P	C4H9N3O2	131.069	154.06	6.90604	[M+Na]+	1.43	0.513713871614896	1	C18	Organic nitrogen compounds	有机氮化合物	Organonitrogen compounds	有机氮化合物	Guanidines	胍类	"353-09-3"	HMDB0013222	C03065	-	-	67701	NC(=N)NCCC(O)=O	KMXXSJLYVJEBHI-UHFFFAOYSA-N	9.84019e+07	1.68985e+08	8.02582e+07	8.77687e+07	1.3512e+08	1.41725e+08	1.39796e+08	2.10945e+08	1.04707e+08	2.2297e+08	2.14423e+08	1.81252e+08	1.59683e+08	2.33256e+08	2.23974e+08	1.59389e+08	2.14769e+08	2.46256e+08
Com_145_pos	Acetylsalicylic acid	乙酰水杨酸	P	C9H8O4	180.042	181.051	5.44594	[M+H]+	6.624	0.946408691915542	1	C18	Benzenoids	苯类化合物	Benzene and substituted derivatives	苯及其取代衍生物	Benzoic acids and derivatives	苯甲酸及其衍生物	"50-78-2"	HMDB0001879	C01405	map04976	-	2244	CC(=O)OC1=CC=CC=C1C(O)=O	BSYNRYMUTXBXSQ-UHFFFAOYSA-N	6.23895e+08	5.22441e+08	6.78882e+08	4.87986e+08	5.14102e+08	5.31783e+08	5.1849e+08	5.41427e+08	7.88487e+08	6.80078e+08	6.861e+08	5.8271e+08	6.53805e+08	6.79564e+08	7.94745e+08	4.93112e+08	6.84398e+08	7.06063e+08
Com_45_pos	Creatinine	肌酸酐	P	C4H7N3O	113.059	136.049	7.04005	[M+Na]+	1.428	0.511358932074605	1	C18	Organic acids and derivatives	有机酸及其衍生物	Carboxylic acids and derivatives	羧酸及其衍生物	Amino acids, peptides, and analogues	氨基酸、肽和类似物	"60-27-5"	HMDB0000562	C00791	map00330;map01100	-	588	CN1CC(=O)NC1=N	DDRJAANPRJIHGJ-UHFFFAOYSA-N	6.10993e+07	1.06933e+08	5.64999e+07	5.90234e+07	8.58559e+07	9.64397e+07	1.02894e+08	1.33174e+08	7.09406e+07	1.40152e+08	1.33062e+08	1.12451e+08	1.15828e+08	1.76255e+08	1.70577e+08	1.14532e+08	1.68476e+08	1.53863e+08
Com_151_pos	3,4-Dihydroxyhydrocinnamic acid	3,4-二羟基苯丙酸	P	C9H10O4	182.058	183.064	4.55452	[M+H]+	5.723	0.841402460645283	1	C18	Phenylpropanoids and polyketides	苯丙素类和聚酮类	Phenylpropanoic acids	苯丙酸类	-	-	"1078-61-1"	HMDB0000423	C10447	map00350	-	348154	OC(=O)CCC1=CC(O)=C(O)C=C1	DZAUWHJDUNRCTF-UHFFFAOYSA-N	8.30921e+07	8.67448e+07	8.16662e+07	7.92418e+07	7.93707e+07	8.18321e+07	8.4176e+07	9.60341e+07	1.05995e+08	1.23432e+08	9.99457e+07	1.03266e+08	1.19556e+08	1.2434e+08	1.06139e+08	6.19452e+07	1.10924e+08	1.1879e+08
Com_290_pos	N-Acetylserotonin	N-乙酰羟色胺	P	C12H14N2O2	218.106	241.096	4.33587	[M+Na]+	5.64	0.817899897382275	1	C18	Organoheterocyclic compounds	有机杂环化合物	Indoles and derivatives	吲哚及其衍生物	Hydroxyindoles	羟基吲哚	"1210-83-9"	HMDB0001238	C00978	map00380;map01100	-	903	CC(=O)NCCC1=CNC2=C1C=C(O)C=C2	MVAWJSIDNICKHF-UHFFFAOYSA-N	1.52948e+06	2.18513e+06	1.97459e+06	1.40644e+06	1.57395e+06	1.60023e+06	1.71215e+06	2.39005e+06	2.61526e+06	3.32093e+06	2.22922e+06	2.62457e+06	2.26178e+06	2.81242e+06	1.96813e+06	1.3033e+06	2.59348e+06	2.32597e+06
Com_99_pos	L-Carnitine	左旋肉碱	P	C7H16NO3	162.113	162.113	5.96506	[M+H]+	1.387	0.999933214362231	1	C18	Organic nitrogen compounds	有机氮化合物	Organonitrogen compounds	有机氮化合物	Quaternary ammonium salts	季铵盐	"541-15-1"	HMDB0000062	C00318	map04976	-	10917	C[N+](C)(C)C[C@H](O)CC(O)=O	PHIQHXFUZVPYII-ZCFIWIBFSA-O	2.75806e+09	5.14685e+09	2.82774e+09	3.34697e+09	3.09438e+09	3.20598e+09	3.39231e+09	3.33401e+09	1.18266e+09	3.3522e+09	3.83215e+09	7.41959e+09	4.33991e+09	3.69042e+09	3.24893e+09	2.13206e+09	3.39658e+09	5.27728e+09
Com_5_pos	Betaine	甜菜碱	P	C5H12NO2	118.087	118.087	8.44125	[M+H]+	1.596	0.999998669070248	1	C18	Organic acids and derivatives	有机酸及其衍生物	Carboxylic acids and derivatives	羧酸及其衍生物	Amino acids, peptides, and analogues	氨基酸、肽和类似物	"107-43-7"	HMDB0000043	C00719	map00260;map01100;map02010	-	248	C[N+](C)(C)CC(O)=O	KWIUHFFTVRNATP-UHFFFAOYSA-O	1.58877e+10	4.89635e+09	1.51711e+10	9.44796e+09	6.39046e+09	9.60321e+09	1.02235e+10	4.58568e+09	9.09478e+09	8.38912e+09	6.72279e+09	7.62521e+09	8.8647e+09	6.23845e+09	1.0793e+10	8.72269e+09	8.18643e+09	1.04131e+10
Com_134_pos	Isocitrate	异柠檬酸	P	C6H8O7	192.027	175.023	1.1753	[M+H-H2O]+	2.056	0.555604356005251	1	C18	Organic acids and derivatives	有机酸及其衍生物	Carboxylic acids and derivatives	羧酸及其衍生物	Tricarboxylic acids and derivatives	三羧酸及其衍生物	"320-77-4"	HMDB0000193	C00311	map01063;map01064;map01120;map00020;map01210;map01230;map01066;map01070;map01100;map01061;map01062;map05230;map01065;map04922;map00720;map01110;map01060;map01200;map00630;map01130	-	1198	OC(C(CC(O)=O)C(O)=O)C(O)=O	ODBLHEXUDAPZAU-UHFFFAOYSA-N	1.52537e+07	692656	6.79192e+06	3.57449e+07	1.30482e+07	1.90755e+07	1.38589e+07	336738	1.7053e+06	4.77169e+06	5.64013e+06	2.8719e+06	374556	6.25417e+06	5.49221e+07	9.03068e+06	1.13983e+07	5.94273e+06
Com_13_pos	Nicotinamide	烟酰胺	P	C6H6N2O	122.048	123.056	6.11799	[M+H]+	1.939	0.999702980491058	1	C18	Organoheterocyclic compounds	有机杂环化合物	Pyridines and derivatives	吡啶及其衍生物	Pyridinecarboxylic acids and derivatives	吡啶羧酸及其衍生物	"98-92-0"	HMDB0001406	C00153	map00760;map01100;map04977;map04212	-	936	NC(=O)C1=CC=CN=C1	DFPAKSUCGFBDDF-UHFFFAOYSA-N	7.26408e+09	1.03709e+10	6.71639e+09	7.8232e+09	6.42136e+09	6.09062e+09	6.02154e+09	6.3604e+09	7.79759e+09	6.45086e+09	6.6969e+09	7.16183e+09	1.11749e+10	8.87447e+09	9.62964e+09	7.17097e+09	1.26911e+10	9.11519e+09
Com_68_pos	Spermidine	亚精胺	P	C7H19N3	145.158	146.166	6.6876	[M+H]+	1.166	0.999923686645789	1	C18	Organic nitrogen compounds	有机氮化合物	Organonitrogen compounds	有机氮化合物	Amines	胺类	"124-20-9"	HMDB0001257	C00315	map00940;map01100;map02010;map04976;map00480;map00410;map00330	-	1102	NCCCCNCCCN	ATHGHQPFGPMSJY-UHFFFAOYSA-N	5.08232e+08	1.66291e+09	6.74634e+08	1.01895e+09	2.07006e+09	2.11013e+09	2.19317e+09	1.4396e+09	2.16715e+09	1.71233e+09	1.16607e+09	1.41025e+09	2.57424e+09	2.16254e+09	1.58922e+09	2.87428e+09	2.66999e+09	1.81459e+09
Com_111_pos	L-Phenylalanine	L-苯丙氨酸	P	C9H11NO2	165.079	166.087	5.91794	[M+H]+	4.932	0.999956937704771	1	C18	Organic acids and derivatives	有机酸及其衍生物	Carboxylic acids and derivatives	羧酸及其衍生物	Amino acids, peptides, and analogues	氨基酸、肽和类似物	"63-91-2"	HMDB0000159	C00079	map01063;map00940;map01064;map04978;map01210;map01230;map02010;map00400;map00970;map00360;map00966;map00460;map01070;map01100;map01061;map00960;map01110;map04974;map01060;map01130	-	6140	N[C@@H](CC1=CC=CC=C1)C(O)=O	COLNVLDHVKWLRT-QMMMGPOBSA-N	3.36266e+10	1.3007e+10	3.78909e+10	2.59766e+10	2.4345e+10	2.54125e+10	2.6557e+10	9.62725e+09	1.26454e+10	1.12008e+10	1.50319e+10	1.53541e+10	1.09718e+10	9.13846e+09	2.37265e+10	2.38157e+10	1.75852e+10	2.07759e+10
Com_73_pos	L-Glutamic acid	L-谷氨酸	P	C5H9NO4	147.053	148.061	5.77445	[M+H]+	1.386	0.997919676663942	1	C18	Organic acids and derivatives	有机酸及其衍生物	Carboxylic acids and derivatives	羧酸及其衍生物	Amino acids, peptides, and analogues	氨基酸、肽和类似物	"56-86-0"	HMDB0000148	C00025	map00220;map00250;map00330;map00332;map00340;map00430;map00471;map00480;map00524;map00630;map00650;map00660;map00860;map00910;map00970;map01060;map01064;map01100;map01110;map01120	-	33032	N[C@@H](CCC(O)=O)C(O)=O	WHUUTDBJXJRKMK-VKHMYHEASA-N	2.70824e+09	2.85629e+09	2.69914e+09	2.72595e+09	3.17902e+09	3.31365e+09	2.88794e+09	2.7507e+09	3.29983e+09	2.84034e+09	2.47238e+09	2.84129e+09	3.59817e+09	3.06546e+09	2.09786e+09	3.61395e+09	3.94358e+09	3.86237e+09
Com_28_pos	Creatine	肌酸	P	C4H9N3O2	131.069	132.077	4.64598	[M+H]+	1.431	0.999969516789937	1	C18	Organic acids and derivatives	有机酸及其衍生物	Carboxylic acids and derivatives	羧酸及其衍生物	Amino acids, peptides, and analogues	氨基酸、肽和类似物	"57-00-1"	HMDB0000064	C00300	map00260;map00330;map01100	-	586	CN(CC(O)=O)C(N)=N	CVSVTCORWBXHQV-UHFFFAOYSA-N	3.40978e+10	4.44462e+10	3.21361e+10	2.56851e+10	3.5089e+10	3.72162e+10	3.65501e+10	4.37275e+10	2.91686e+10	3.37346e+10	4.30365e+10	4.23585e+10	3.729e+10	4.40495e+10	3.25014e+10	3.77506e+10	5.70777e+10	6.44085e+10
Com_77_pos	L-Methionine	L-蛋氨酸	P	C5H11NO2S	149.051	150.059	6.326	[M+H]+	1.954	0.999540857667634	1	C18	Organic acids and derivatives	有机酸及其衍生物	Carboxylic acids and derivatives	羧酸及其衍生物	Amino acids, peptides, and analogues	氨基酸、肽和类似物	"63-68-3"	HMDB0000696	C00073	map01100;map01523;map04978;map01210;map05230;map01230;map00970;map00270;map01110;map01060;map04974;map00966;map01070	-	6137	CSCC[C@H](N)C(O)=O	FFEARJCKVFRZRR-BYPYZUCNSA-N	1.45157e+10	5.39735e+09	1.60517e+10	1.15454e+10	6.95046e+09	8.481e+09	8.83094e+09	3.51549e+09	5.05946e+09	4.11805e+09	5.58817e+09	6.00836e+09	4.50297e+09	3.06276e+09	8.0298e+09	9.4399e+09	6.2348e+09	8.13896e+09
Com_62_pos	Tryptophol	色醇	P	C10H11NO	161.084	144.082	5.61742	[M+H-H2O]+	5.235	0.997352264904034	1	C18	Organoheterocyclic compounds	有机杂环化合物	Indoles and derivatives	吲哚及其衍生物	Indoles	吲哚	"526-55-6"	HMDB0003447	C00955	map00380	-	10685	OCCC1=CNC2=C1C=CC=C2	MBBOMCVGYCRMEA-UHFFFAOYSA-N	4.81533e+08	1.90358e+06	5.92459e+08	4.17044e+08	5.44931e+08	5.81523e+08	5.91796e+08	3.90293e+08	3.09634e+08	3.85857e+08	3.00589e+06	1.78085e+08	4.33692e+08	3.90076e+08	4.55356e+08	4.52611e+08	4.71418e+08	7.10902e+08
Com_36_pos	2-Methoxybenzoic acid	茴香酸	P	C8H8O3	152.047	135.045	5.83569	[M+H-H2O]+	6.626	0.860964310160006	1	C18	Benzenoids	苯类化合物	Benzene and substituted derivatives	苯及其取代衍生物	Benzoic acids and derivatives	苯甲酸及其衍生物	"579-75-9"	HMDB0032604	-	-	-	11370	COC1=CC=CC=C1C(O)=O	ILUJQPXNXACGAN-UHFFFAOYSA-N	1.21065e+08	1.25078e+08	1.34667e+08	1.1868e+08	1.23347e+08	1.24674e+08	1.22482e+08	1.29881e+08	1.50963e+08	1.6121e+08	1.33745e+08	1.41288e+08	1.57962e+08	1.65723e+08	1.4754e+08	1.17379e+08	1.67334e+08	1.73384e+08
Com_71_pos	L-Glutamine	L-谷氨酰胺	P	C5H10N2O3	146.069	147.077	6.59987	[M+H]+	1.36	0.998600697920475	1	C18	Organic acids and derivatives	有机酸及其衍生物	Carboxylic acids and derivatives	羧酸及其衍生物	Amino acids, peptides, and analogues	氨基酸、肽和类似物	"56-85-9"	HMDB0000641	C00064	map00220;map00230;map00240;map00250;map00471;map00630;map00910;map00970;map01060;map01100;map01120;map01230;map02010;map02020;map04724;map04727;map04964;map04974;map04978;map05230	-	5961	N[C@@H](CCC(N)=O)C(O)=O	ZDXPYRJPNDTMRX-VKHMYHEASA-N	1.43162e+09	5.45246e+08	1.92575e+09	9.08402e+08	8.68602e+08	9.1642e+08	9.51759e+08	3.98532e+08	6.0023e+08	4.27672e+08	6.13125e+08	6.76497e+08	4.88545e+08	2.84804e+08	4.07295e+08	1.0024e+09	6.30501e+08	7.61097e+08
Com_4_pos	Indole	吲哚	P	C8H7N	117.058	118.066	8.47964	[M+H]+	4.928	0.868515201109096	1	C18	Organoheterocyclic compounds	有机杂环化合物	Indoles and derivatives	吲哚及其衍生物	Indoles	吲哚	"120-72-9"	HMDB0000738	C00463	map00400;map00402;map00380;map01110;map01100;map04974	-	798	N1C=CC2=C1C=CC=C2	SIKJAQJRHWYJAI-UHFFFAOYSA-N	1.74148e+07	6.49325e+07	1.71501e+08	1.20499e+08	1.1167e+08	1.12342e+08	1.22151e+08	4.89574e+07	6.48802e+07	5.94996e+07	7.29338e+07	7.56589e+07	5.44585e+07	4.55502e+07	1.1129e+08	1.09008e+08	8.78366e+07	9.61497e+07
Com_664_pos	Harpagide	哈巴苷	P	C15H24O10	364.137	387.126	0.353304	[M+Na]+	7.499	0.510644289810846	2	C18	Lipids and lipid-like molecules	脂质和类脂分子	Prenol lipids	异戊烯醇脂	Terpene glycosides	萜烯糖苷	"6926-08-5"	HMDB0242331	-	-	-	4678529	CC1(O)CC(O)C2(O)C=COC(OC3OC(CO)C(O)C(O)C3O)C12	XUWSHXDEJOOIND-UHFFFAOYSA-N	3.5052e+06	1.20457e+06	2.60206e+06	3.00103e+06	2.09682e+06	2.20454e+06	3.83281e+06	3.83656e+06	3.32561e+06	3.76322e+06	3.59276e+06	2.34406e+06	3.00331e+06	3.64725e+06	3.2316e+06	2.60866e+06	5.06717e+06	3.49981e+06
Com_120_pos	(-)-Myrtenal	桃金娘烯醛	P	C10H14O	150.104	168.139	6.45696	[M+NH4]+	9.231	0.549383277132127	2	C18	Lipids and lipid-like molecules	脂质和类脂分子	Prenol lipids	异戊烯醇脂	Monoterpenoids	单萜类	"18486-69-6"	-	-	-	-	1201529	CC1(C2CC=C(C1C2)C=O)C	KMRMUZKLFIEVAO-IUCAKERBSA-N	6.19169e+07	8.37668e+07	6.57725e+07	7.33445e+07	7.71656e+07	9.26779e+07	8.00741e+07	8.53065e+07	7.30432e+07	9.52879e+07	7.20502e+07	1.00798e+08	8.31033e+07	8.50372e+07	6.64856e+07	4.36463e+07	5.2585e+07	5.79212e+07
Com_272_pos	Dihydrosinapyl alcohol	4-(3-羟丙基)-2,6-二甲氧基苯酚	P	C11H16O4	212.105	235.094	1.11394	[M+Na]+	1.414	0.602748592235338	2	C18	Organoheterocyclic compounds	有机杂环化合物	Diazanaphthalenes	二氮杂萘类	Benzodiazines	苯并二嗪类	"20736-25-8"	-	-	-	-	-	COC1=CC(=CC(=C1O)OC)CCCO	ZZCPXQKWVPJNSJ-UHFFFAOYSA-N	7.54743e+06	8.05664e+06	1.81102e+07	1.71476e+07	8.58135e+06	8.2621e+06	9.81815e+06	1.54378e+06	1.13352e+07	903674	3.19348e+06	4.01305e+06	6.65574e+06	451237	5.53519e+06	1.10212e+07	3.65931e+06	1.1029e+07
Com_79_pos	2,5-Furandimethanol	2,5-呋喃二甲醇	P	C6H8O3	128.047	151.036	1.76032	[M+Na]+	1.175	0.843419980500494	2	C18	Organoheterocyclic compounds	有机杂环化合物	Heteroaromatic compounds	杂芳族化合物	-	-	"1883-75-6"	-	C20443	map01120;map00365	-	-	C1=C(OC(=C1)CO)CO	DSLRVRBSNLHVBH-UHFFFAOYSA-N	3.74913e+07	3.15391e+07	2.43512e+07	7.43941e+07	3.58818e+08	3.75911e+08	3.24231e+08	3.30913e+07	9.81338e+07	3.01232e+07	2.40804e+07	6.19344e+07	8.46397e+07	7.70649e+07	5.1925e+07	1.52649e+08	6.32857e+07	4.53114e+07
Com_593_pos	Bullatine A	雪上一枝蒿甲素	P	C22H33NO2	343.251	344.259	0.824954	[M+H]+	7.841	0.593845686634809	2	C18	Lipids and lipid-like molecules	脂质和类脂分子	Prenol lipids	异戊烯醇脂	Diterpenoids	二萜类	"1354-84-3"	-	-	-	-	-	CCN1CC2(CCCC34C2CC(C31)C56C4C(C(CC5)C(=C)C6O)O)C	OVXLNQAYPUEDSI-LVIQKLEBSA-N	2.00341e+07	2.03024e+07	1.72582e+07	9.44162e+06	1.80662e+07	1.81241e+07	1.78695e+07	1.38705e+07	1.85134e+07	1.92754e+07	2.55909e+07	1.6751e+07	1.94699e+07	1.97544e+07	2.39228e+07	1.17394e+07	1.61727e+07	1.93816e+07
Com_755_pos	Pseudoginsenoside RT5	拟人参皂苷RT5	P	C36H62O10	654.434	677.423	0.802542	[M+Na]+	9.436	0.573558736190987	2	C18	Lipids and lipid-like molecules	脂质和类脂分子	Prenol lipids	异戊烯醇脂	Terpene glycosides	萜烯糖苷	"98474-78-3"	-	-	-	-	-	CC1(C(CCC2(C1C(CC3(C2CC(C4C3(CCC4C5(CCC(O5)C(C)(C)O)C)C)O)C)OC6C(C(C(C(O6)CO)O)O)O)C)O)C	PSOUXXNNRFNUAY-BLSITOCHSA-N	6.27942e+06	1.2759e+07	4.25459e+06	2.95398e+06	1.12027e+07	1.1975e+07	7.72462e+06	5.32655e+06	1.87679e+07	1.48944e+07	1.20722e+07	6.20488e+06	2.27625e+07	1.18586e+07	2.20523e+06	5.53948e+06	1.20037e+07	1.68495e+07
Com_580_pos	Coronaridine	狗牙花定碱	P	C21H26N2O2	338.199	339.206	2.73042	[M+H]+	8.854	0.628570202787238	2	C18	Alkaloids and derivatives	生物碱及其衍生物	Ibogan-type alkaloids	Ibogan型生物碱	-	-	"467-77-6"	-	C09139	-	-	6426909	CCC1CC2CC3(C1N(C2)CCC4=C3NC5=CC=CC=C45)C(=O)OC	NVVDQMVGALBDGE-PZXGUROGSA-N	6.95066e+07	6.22862e+07	8.8913e+07	3.64246e+07	9.3491e+07	1.01478e+08	9.17673e+07	7.34399e+07	1.20934e+08	1.5691e+08	8.52632e+07	1.38353e+08	1.23177e+08	1.23269e+08	8.67671e+07	4.10719e+07	6.44305e+07	8.85795e+07
Com_155_pos	alpha-L-Rhamnose monohydrate	鼠李糖	P	C6H14O6	182.079	183.086	3.32004	[M+H]+	2.337	0.604419051631926	2	C18	Organic oxygen compounds	有机氧化合物	Organooxygen compounds	有机氧化合物	Carbohydrates and carbohydrate conjugates	碳水化合物和碳水化合物结合物	"6155-35-7"	-	-	-	-	-	CC1C(C(C(C(O1)O)O)O)O.O	PNNNRSAQSRJVSB-BXKVDMCESA-N	1.60167e+09	5.87034e+08	1.88972e+09	1.44135e+09	1.12135e+09	1.12312e+09	1.21541e+09	3.97317e+08	4.95072e+08	4.36592e+08	6.18698e+08	6.41653e+08	4.63216e+08	3.6536e+08	1.31551e+09	1.23194e+09	7.52717e+08	9.08191e+08
Com_213_pos	Robustine	8-羟基白鲜碱	P	C12H9NO3	215.058	216.065	4.54319	[M+H]+	1.366	0.736587237479318	2	C18	Organoheterocyclic compounds	有机杂环化合物	Quinolines and derivatives	喹啉及其衍生物	Furanoquinolines	呋喃喹啉类	"2255-50-7"	-	C10736	-	-	-	COC1=C2C=COC2=NC3=C1C=CC=C3O	VGVNNMLKTSWBAR-UHFFFAOYSA-N	6.55552e+06	6.19975e+06	1.33209e+07	1.89206e+06	6.71602e+06	7.79078e+06	6.22458e+06	4.6309e+06	6.7048e+06	4.2688e+06	5.16149e+06	3.32672e+06	1.2742e+07	7.79471e+06	3.47096e+07	2.05831e+07	7.0549e+06	4.74888e+06
Com_128_pos	Lawsone methyl ether	2-甲氧基-1,4-萘并醌	P	C11H8O3	188.047	171.043	5.16078	[M+H-H2O]+	1.276	0.77154580113466	2	C18	Benzenoids	苯类化合物	Naphthalenes	萘类	Naphthoquinones	萘醌类	"2348-82-5"	-	-	-	-	-	COC1=CC(=O)C2=CC=CC=C2C1=O	OBGBGHKYJAOXRR-UHFFFAOYSA-N	1.78571e+06	1.88505e+06	1.05801e+06	1.40788e+06	1.66122e+06	1.63888e+06	1.50419e+06	2.14467e+06	2.50479e+06	2.06644e+06	2.02512e+06	2.38129e+06	2.70911e+06	2.8159e+06	1.56309e+06	1.44329e+06	2.93058e+06	2.42972e+06
Com_686_pos	8-Epiloganic acid	8-表马钱子苷酸	P	C16H24O10	376.137	399.125	2.07856	[M+Na]+	8.933	0.577695677984531	2	C18	Lipids and lipid-like molecules	脂质和类脂分子	Prenol lipids	异戊烯醇脂	Terpene glycosides	萜烯糖苷	"82509-41-9"	HMDB0247433	-	-	-	4430509	CC1C(O)CC2C1C(OC1OC(CO)C(O)C(O)C1O)OC=C2C(O)=O	JNNGEAWILNVFFD-UHFFFAOYSA-N	7.69308e+06	7.23383e+06	6.02776e+06	6.14205e+06	7.05575e+06	7.72958e+06	8.80724e+06	7.3071e+06	8.12847e+06	7.12382e+06	8.06619e+06	8.42562e+06	7.03783e+06	6.36899e+06	4.27034e+06	4.74228e+06	1.06118e+07	9.91156e+06
Com_504_pos	Sangivamycin	桑霉素	P	C12H15N5O5	309.107	310.115	0.365166	[M+H]+	1.452	0.543005610842107	2	C18	Nucleosides, nucleotides, and analogues	核苷、核苷酸和类似物	Pyrrolopyrimidine nucleosides and nucleotides	吡咯并嘧啶核苷和核苷酸	-	-	"18417-89-5"	-	-	-	-	-	C1=C(C2=C(N=CN=C2N1C3C(C(C(O3)CO)O)O)N)C(=O)N	OBZJZDHRXBKKTJ-JTFADIMSSA-N	4.10551e+07	4.39088e+07	5.36569e+07	3.19461e+07	5.08319e+07	4.89859e+07	5.05784e+07	8.36245e+07	2.21418e+07	5.37578e+07	5.60446e+07	5.3311e+07	7.14621e+07	7.69318e+07	4.49118e+07	4.81416e+07	1.19514e+08	5.06397e+07
Com_539_pos	Picrinine	鸭脚树叶碱	P	C20H22N2O3	338.163	321.159	2.43798	[M+H-H2O]+	8.439	0.557656713568762	2	C18	Organoheterocyclic compounds	有机杂环化合物	Indoles and derivatives	吲哚及其衍生物	Pyridoindoles	吡啶并吲哚	"4684-32-6"	HMDB0256537	-	-	-	-	CC=C1CN2C3CC1C(C45C3(NC6=CC=CC=C64)OC2C5)C(=O)OC	BDXYPHKGNUGUFG-UHFFFAOYSA-N	4.41857e+06	4.28904e+06	4.09514e+06	7.9977e+06	4.12629e+06	4.5347e+06	5.19546e+06	4.188e+06	5.57411e+06	7.49283e+06	5.41061e+06	4.3214e+06	4.03598e+06	5.68091e+06	7.27213e+06	2.40486e+06	5.95256e+06	4.88275e+06
Com_696_pos	Methyl cholate	胆酸甲酯	P	C25H42O5	422.303	405.3	0.194717	[M+H-H2O]+	10.093	0.511249910173314	2	C18	Lipids and lipid-like molecules	脂质和类脂分子	Steroids and steroid derivatives	类固醇和类固醇衍生物	Bile acids, alcohols and derivatives	胆汁酸、醇及其衍生物	"1448-36-8"	-	-	-	-	-	CC(CCC(=O)OC)C1CCC2C1(C(CC3C2C(CC4C3(CCC(C4)O)C)O)O)C	DLYVTEULDNMQAR-UHFFFAOYSA-N	1.59065e+08	2.104e+08	9.54952e+07	2.01043e+08	2.00919e+08	1.37643e+08	1.26585e+08	1.70289e+08	4.13164e+08	1.74989e+08	2.52212e+08	1.19805e+08	1.99857e+08	1.28385e+08	5.93721e+07	2.00673e+08	2.2588e+08	1.7498e+08
Com_271_pos	2,4,5-Trimethoxybenzoic acid	2,4,5-三甲氧基苯甲酸	P	C10H12O5	212.068	235.059	4.02735	[M+Na]+	1.281	0.665473548576649	2	C18	Benzenoids	苯类化合物	Benzene and substituted derivatives	苯及其取代衍生物	Benzoic acids and derivatives	苯甲酸及其衍生物	"490-64-2"	-	-	-	-	-	COC1=CC(=C(C=C1C(=O)O)OC)OC	KVZUCOGWKYOPID-UHFFFAOYSA-N	9.45965e+07	2.81314e+07	9.3399e+07	6.23061e+07	5.44158e+07	5.30009e+07	5.4141e+07	2.21122e+07	4.09941e+07	2.34833e+07	3.22883e+07	4.73624e+07	2.52925e+07	1.9288e+07	3.19803e+07	9.63404e+07	3.91976e+07	4.95926e+07
Com_587_pos	12-Epinapelline	12-表欧乌头碱	P	C22H33NO3	359.246	342.243	0.355057	[M+H-H2O]+	8.15	0.54571438862903	2	C18	Lipids and lipid-like molecules	脂质和类脂分子	Prenol lipids	异戊烯醇脂	Diterpenoids	二萜类	"110064-71-6"	-	C08700	-	-	-	CCN1CC2(CCC(C34C2CC(C31)C56C4CC(C(C5)C(=C)C6O)O)O)C	AZAZKLKDEOMJBJ-UHFFFAOYSA-N	6.88714e+06	1.20089e+06	2.84368e+06	1.67406e+07	2.31153e+06	2.49281e+06	2.10072e+06	1.01382e+06	885666	294697	1.24878e+06	980626	263795	619236	2.81885e+06	1.15238e+06	2.31468e+06	1.37781e+06
Com_42_pos	trans,trans-2,4-Decadienal	反,反-2,4-癸二烯醛	P	C10H16O	152.12	135.118	5.4324	[M+H-H2O]+	9.213	0.819686718498475	2	C18	Organic oxygen compounds	有机氧化合物	Organooxygen compounds	有机氧化合物	Carbonyl compounds	羰基化合物	"25152-84-5"	HMDB0036598	-	-	LMFA06000057	-	CCCCCC=CC=CC=O	JZQKTMZYLHNFPL-BLHCBFLLSA-N	1.28429e+08	2.00283e+08	1.30883e+08	1.69932e+08	1.56611e+08	1.76507e+08	1.64822e+08	1.78874e+08	1.67325e+08	1.78977e+08	1.5596e+08	1.95239e+08	1.69164e+08	1.7174e+08	1.42578e+08	1.18073e+08	1.32099e+08	1.18783e+08
Com_558_pos	Incensole	因香酚	P	C20H34O2	306.256	329.245	1.82938	[M+Na]+	11.209	0.880719493201107	2	C18	Lipids and lipid-like molecules	脂质和类脂分子	Prenol lipids	异戊烯醇脂	Sesquiterpenoids	倍半萜类	"22419-74-5"	-	-	-	-	-	CC1=CCCC(=CCC2(CCC(O2)(C(CC1)O)C)C(C)C)C	SSBZLMMXFQMHDP-UHFFFAOYSA-N	1.85762e+08	1.72034e+08	1.3061e+08	1.18124e+08	1.86216e+08	1.53013e+08	1.41272e+08	1.74881e+08	2.35679e+08	2.04048e+08	1.48955e+08	1.26274e+08	1.5697e+08	1.1992e+08	1.44729e+08	8.14328e+07	1.32643e+08	1.51775e+08
Com_147_pos	Menthyl acetate	乙酸薄荷酯	P	C12H22O2	198.162	181.16	4.67678	[M+H-H2O]+	9.775	0.830130588547705	2	C18	Lipids and lipid-like molecules	脂质和类脂分子	Prenol lipids	异戊烯醇脂	Monoterpenoids	单萜类	"2623-23-6"	HMDB0041264	C09870	-	-	220674	CC(C)[C@H]1CC[C@H](C)C[C@@H]1OC(C)=O	XHXUANMFYXWVNG-WCQGTBRESA-N	9.5646e+07	8.59842e+07	1.86336e+08	7.58277e+07	8.91339e+07	1.06927e+08	1.0903e+08	9.29722e+07	9.54222e+07	1.26569e+08	1.21942e+07	9.32418e+07	8.46006e+07	1.00069e+08	8.17416e+07	7.4957e+07	7.96242e+07	7.15408e+07
Com_695_pos	Cyclovirobuxine D	黄杨碱	P	C26H46N2O	402.361	403.369	1.17245	[M+H]+	9.515	0.618180797984366	2	C18	Lipids and lipid-like molecules	脂质和类脂分子	Prenol lipids	异戊烯醇脂	Triterpenoids	三萜类	"860-79-7"	HMDB0250688	-	-	-	4437077	CNC(C)C1C(O)CC2(C)C3CCC4C5(CC35CCC12C)CCC(NC)C4(C)C	GMNAPBAUIVITMI-UHFFFAOYSA-N	1.00304e+07	9.83884e+06	1.38767e+07	8.91845e+06	2.48133e+07	2.63569e+07	2.12534e+07	6.70881e+06	1.75014e+07	2.68261e+07	9.30446e+06	2.18412e+07	1.06491e+07	3.0935e+07	5.97768e+06	1.15043e+06	4.45788e+06	6.92482e+06
Com_712_pos	Jervine	蒜藜芦碱	P	C27H39NO3	425.293	426.3	0.844916	[M+H]+	10.137	0.573459434560174	2	C18	Lipids and lipid-like molecules	脂质和类脂分子	Steroids and steroid derivatives	类固醇和类固醇衍生物	Steroidal alkaloids	甾体生物碱	"469-59-0"	HMDB0253731	C10811	map01066	-	222153	CC1C2NCC(C)CC2OC11CCC2C3CC=C4CC(O)CCC4(C)C3C(=O)C2=C1C	CLEXYFLHGFJONT-UHFFFAOYSA-N	3.49526e+07	2.18671e+07	1.98174e+07	1.90389e+07	1.87118e+07	1.05537e+07	1.04905e+07	9.64725e+06	1.57021e+07	1.39753e+07	1.20092e+07	1.62479e+07	3.60103e+06	2.27941e+06	4.40339e+06	6.12092e+06	1.71849e+07	1.84098e+07
Com_105_pos	Indole-3-methanamine	吲哚-3-甲胺	P	C9H10N2	146.084	164.118	4.58575	[M+NH4]+	1.381	0.791304570120286	2	C18	Organoheterocyclic compounds	有机杂环化合物	Indoles and derivatives	吲哚及其衍生物	Indoles	吲哚	"22259-53-6"	HMDB0029740	C21601	-	-	472107	NCC1=CNC2=C1C=CC=C2	JXYGLMATGAAIBU-UHFFFAOYSA-N	8.20502e+06	1.6745e+07	8.70349e+06	9.7831e+06	9.50955e+06	9.4876e+06	9.36609e+06	7.11946e+06	1.96612e+06	8.55373e+06	1.0326e+07	2.62495e+07	1.107e+07	9.23785e+06	7.06799e+06	4.84627e+06	8.33914e+06	1.41902e+07
Com_103_pos	Pi-Methylimidazoleacetic acid	Pi-甲基咪唑乙酸	P	C6H8N2O2	140.059	163.048	1.70662	[M+Na]+	5.939	0.892471082478611	2	C18	Organoheterocyclic compounds	有机杂环化合物	Azoles	唑类	Imidazoles	咪唑类	"1071661-55-6"	HMDB0004988	-	-	-	6451814	CN1C=NC=C1CC(O)=O	UJCGYTCAMOHYCG-UHFFFAOYSA-N	6.26679e+06	6.69959e+06	6.89996e+06	3.98523e+06	6.10239e+06	3.60943e+06	4.66779e+06	5.81898e+06	7.1373e+06	7.81187e+06	6.12709e+06	6.93464e+06	6.54617e+06	4.92092e+06	6.00531e+06	6.46661e+06	1.35072e+07	9.84759e+06
Com_41_pos	Perillyl alcohol	L-紫苏醇	P	C10H16O	152.12	135.118	5.32577	[M+H-H2O]+	9.777	0.845339205246284	2	C18	Lipids and lipid-like molecules	脂质和类脂分子	Prenol lipids	异戊烯醇脂	Monoterpenoids	单萜类	"536-59-4"	HMDB0003634	C02452	-	-	10819	CC(=C)C1CCC(CO)=CC1	NDTYTMIUWGWIMO-UHFFFAOYSA-N	2.48315e+08	2.64148e+08	4.52917e+08	4.73961e+08	3.03194e+08	3.11824e+08	2.98749e+08	2.62945e+08	2.91287e+08	6.20399e+08	2.80106e+08	2.88816e+08	5.21267e+08	3.14055e+08	2.84018e+08	2.27667e+08	2.44456e+08	4.19103e+08
Com_347_pos	Vitamin K4	维生素K4	P	C15H14O4	258.089	259.096	3.39068	[M+H]+	10.395	0.641464466203975	2	C18	Benzenoids	苯类化合物	Naphthalenes	萘类	-	-	"573-20-6"	HMDB0032725	D01676	-	-	11310	CC(=O)OC1=CC(C)=C(OC(C)=O)C2=CC=CC=C12	RYWSYCQQUDFMAU-UHFFFAOYSA-N	1.34699e+09	1.4389e+09	4.05599e+08	8.4228e+08	2.0146e+09	2.00496e+09	2.04984e+09	2.27803e+09	2.05009e+09	1.91587e+09	2.3552e+09	2.24847e+09	1.85509e+09	9.605e+08	4.90482e+08	1.47285e+09	2.79403e+09	2.76827e+09
Com_622_pos	Olopatadine	奥洛他定	P	C21H23NO3	337.168	360.157	0.848127	[M+Na]+	9.344	0.59397568825351	2	C18	Organoheterocyclic compounds	有机杂环化合物	Benzoxepines	苯并氧杂环己烷	Dibenzoxepines	二苯并恶平	"140462-76-6"	HMDB0014906	C07789	-	-	5281071	CN(C)CC\C=C1\C2=CC=CC=C2COC2=C1C=C(CC(O)=O)C=C2	JBIMVDZLSHOPLA-LSCVHKIXSA-N	3.95723e+07	2.68511e+07	2.89149e+07	6.56936e+07	3.08219e+07	3.70186e+07	3.62121e+07	3.1518e+07	3.20405e+07	2.19557e+07	3.38996e+07	2.17804e+07	2.18242e+07	2.67681e+07	4.80526e+07	3.60758e+07	4.28807e+07	4.92142e+07
Com_182_pos	Theophylline	茶碱	P	C7H8N4O2	180.065	203.054	0.115113	[M+Na]+	1.336	0.660761256775548	2	C18	Organoheterocyclic compounds	有机杂环化合物	Imidazopyrimidines	咪唑并嘧啶类	Purines and purine derivatives	嘌呤和嘌呤衍生物	"58-55-9"	HMDB0001889	C07130	-	-	2153	CN1C2=C(NC=N2)C(=O)N(C)C1=O	ZFXYFBGIUFBOJW-UHFFFAOYSA-N	1.1238e+09	1.60112e+09	1.4587e+09	1.18978e+09	1.30664e+09	1.3918e+09	1.45731e+09	1.68042e+09	1.69656e+09	2.26046e+09	1.60971e+09	1.23791e+09	2.59674e+09	2.09132e+09	3.03963e+09	1.39108e+09	1.82248e+09	1.72547e+09
Com_320_pos	L-Valyl-L-phenylalanine	L-缬氨酰-L-苯丙氨酸	P	C14H20N2O3	264.147	247.145	3.70244	[M+H-H2O]+	8.939	0.718430059825565	2	C18	Organic acids and derivatives	有机酸及其衍生物	Carboxylic acids and derivatives	羧酸及其衍生物	Amino acids, peptides, and analogues	氨基酸、肽和类似物	"3918-92-1"	HMDB0029134	-	-	-	6993119	CC(C)[C@H](N)C(=O)N[C@@H](CC1=CC=CC=C1)C(O)=O	GJNDXQBALKCYSZ-RYUDHWBXSA-N	2.64917e+06	1.62257e+06	1.05124e+07	171323	5.51068e+06	5.76492e+06	6.10041e+06	1.53297e+06	1.16132e+06	1.08338e+06	1.63841e+06	1.9518e+06	624269	2.78581e+06	3.08493e+07	1.16843e+07	3.12683e+06	1.44538e+06
Com_340_pos	Cyclo(his-pro)	环(组氨酰-脯氨酰)	P	C11H14N4O2	234.112	257.102	4.21955	[M+Na]+	5.415	0.64250416655199	2	C18	Organic acids and derivatives	有机酸及其衍生物	Carboxylic acids and derivatives	羧酸及其衍生物	Amino acids, peptides, and analogues	氨基酸、肽和类似物	"936749-56-3"	HMDB0002053	-	-	-	65137	[H][C@@]12CCCCN1C(=O)[C@H](CC1=CN=CN1)NC2=O	LCXWQHWWTPOAFI-UWVGGRQHSA-N	1.23629e+07	2.33563e+07	1.17995e+07	9.37237e+06	1.23945e+07	1.5752e+07	1.77236e+07	1.84995e+07	1.9512e+07	2.35885e+07	2.02459e+07	1.48682e+07	2.84196e+07	2.01927e+07	1.05129e+07	1.06513e+07	1.51769e+07	2.06881e+07
Com_314_pos	Farnesol	法呢醇	P	C15H26O	222.198	245.188	2.79781	[M+Na]+	5.529	0.521609895358125	2	C18	Lipids and lipid-like molecules	脂质和类脂分子	Prenol lipids	异戊烯醇脂	Sesquiterpenoids	倍半萜类	"4602-84-0"	HMDB0004305	C01126	map01130;map01110;map00900;map00981;map00909	LMPR0103010008	445070	CC(C)=CCC\C(C)=C\CC\C(C)=C\CO	CRDAMVZIKSXKFV-YFVJMOTDSA-N	9.2093e+06	2.29491e+06	9.22389e+06	5.82616e+06	3.33467e+07	2.85519e+07	2.64953e+07	808750	2.37999e+06	1.03512e+06	1.85773e+06	1.48664e+06	2.4176e+06	1.09142e+06	4.63934e+06	1.09021e+07	5.72387e+06	3.57266e+06
Com_698_pos	Cholestenone	4-胆甾烯-3-酮	P	C27H44O	384.339	407.329	2.36098	[M+Na]+	7.178	0.52801039299882	2	C18	Lipids and lipid-like molecules	脂质和类脂分子	Steroids and steroid derivatives	类固醇和类固醇衍生物	Cholestane steroids	胆甾烷类固醇	"601-57-0"	HMDB0000921	C00599	map01120;map00984	LMST01010015	91477	[H][C@@]1(CC[C@@]2([H])[C@]3([H])CCC4=CC(=O)CC[C@]4(C)[C@@]3([H])CC[C@]12C)[C@H](C)CCCC(C)C	NYOXRYYXRWJDKP-GYKMGIIDSA-N	2.43014e+06	1.10314e+06	1.77562e+06	5.0733e+06	1.5177e+06	891785	1.4591e+06	788765	115527	97656	97215.5	288530	95412.1	1.09777e+06	112060	546115	889119	389221
Com_234_pos	1-Hydroxyanthraquinone	1-羟基蒽醌	P	C14H8O3	224.047	225.054	3.26895	[M+H]+	1.27	0.587030345700693	2	C18	Benzenoids	苯类化合物	Anthracenes	蒽类	Anthraquinones	蒽醌类	"129-43-1"	HMDB0243898	C02980	-	-	8512	OC1=C2C(=O)C3=CC=CC=C3C(=O)C2=CC=C1	BTLXPCBPYBNQNR-UHFFFAOYSA-N	1.48037e+06	1.0937e+06	1.31794e+06	1.36285e+06	1.16963e+06	1.84858e+06	1.46299e+06	1.26555e+06	1.20093e+06	1.19499e+06	870670	1.20233e+06	1.03481e+06	1.37292e+06	786054	896148	1.268e+06	1.76417e+06
Com_284_pos	ar-Turmerone	芳姜黄酮	P	C15H20O	216.151	239.14	1.50161	[M+Na]+	4.931	0.669656042590543	2	C18	Lipids and lipid-like molecules	脂质和类脂分子	Prenol lipids	异戊烯醇脂	Sesquiterpenoids	倍半萜类	"532-65-0"	HMDB0035612	-	-	-	558221	CC(CC(=O)C=C(C)C)C1=CC=C(C)C=C1	NAAJVHHFAXWBOK-UHFFFAOYSA-N	8.21897e+06	5.79826e+06	1.06173e+07	7.97363e+06	6.51498e+06	7.58582e+06	8.25089e+06	4.11705e+06	6.13793e+06	5.36503e+06	6.08548e+06	7.1779e+06	4.37501e+06	3.78651e+06	7.3621e+06	6.61431e+06	6.11665e+06	6.0756e+06
Com_456_pos	Thalidomide-5-OH	2-(2,6-二氧代哌啶-3-基)-5-羟基异二氢吲哚-1,3-二酮	P	C13H10N2O5	274.059	297.048	0.850683	[M+Na]+	0.542	0.63862395251209	2	C18	Organoheterocyclic compounds	有机杂环化合物	Isoindoles and derivatives	异吲哚及其衍生物	Isoindolines	异吲哚啉类	"64567-60-8"	HMDB0013871	-	-	-	5743568	OC1=CC=C2C(=O)N(C3CCC(=O)NC3=O)C(=O)C2=C1	LJBQRRQTZUJWRC-UHFFFAOYSA-N	2.09668e+07	2.46327e+07	2.18614e+07	1.80757e+07	2.2039e+07	2.40396e+07	2.51041e+07	2.48326e+07	3.17077e+07	3.43617e+07	2.73981e+07	2.34284e+07	3.47166e+07	3.35403e+07	2.85408e+07	2.42441e+07	3.62499e+07	3.46952e+07
Com_362_pos	Pentadecanolide	环十五内酯	P	C15H28O2	240.209	263.198	1.22488	[M+Na]+	3.22	0.704294155738138	2	C18	Phenylpropanoids and polyketides	苯丙素类和聚酮类	Macrolides and analogues	大环内酯类及其类似物	-	-	"106-02-5"	HMDB0034455	-	-	-	235414	O=C1CCCCCCCCCCCCCCO1	FKUPPRZPSYCDRS-UHFFFAOYSA-N	7.49876e+07	1.52331e+07	5.84448e+07	4.75792e+07	4.15102e+07	5.53249e+07	5.70269e+07	6.66984e+06	9.36016e+06	5.69007e+06	1.5008e+07	1.32344e+07	7.77218e+06	6.90482e+06	3.30952e+07	5.39852e+07	1.65432e+07	2.17646e+07
Com_211_pos	beta-Damascone	大马酮	P	C13H20O	192.151	215.14	1.29196	[M+Na]+	4.884	0.53053942128799	2	C18	Organic oxygen compounds	有机氧化合物	Organooxygen compounds	有机氧化合物	Carbonyl compounds	羰基化合物	"23726-91-2"	HMDB0032541	-	-	-	5374527	C\C=C\C(=O)C1=C(C)CCCC1(C)C	BGTBFNDXYDYBEY-FNORWQNLSA-N	4.41684e+06	5.55947e+06	3.9989e+06	7.799e+06	1.54213e+07	1.22435e+07	1.25704e+07	4.97806e+06	1.01179e+07	5.76545e+06	4.31657e+06	5.38231e+06	6.05468e+06	3.27955e+06	5.23278e+06	1.65046e+07	8.14543e+06	3.89109e+06
Com_532_pos	Cryptotanshinone	隐丹参酮	P	C19H20O3	296.141	319.131	2.97074	[M+Na]+	5.119	0.505692043559225	2	C18	Lipids and lipid-like molecules	脂质和类脂分子	Prenol lipids	异戊烯醇脂	Diterpenoids	二萜类	"35825-57-1"	HMDB0035220	-	-	-	496348	CC1COC2=C1C(=O)C(=O)C1=C2C=CC2=C1CCCC2(C)C	GVKKJJOMQCNPGB-UHFFFAOYSA-N	1.22833e+06	2.02724e+06	1.49619e+06	113971	826644	595333	1.07923e+06	580692	594213	1.44837e+06	1.24256e+06	2.77346e+06	155620	406883	401162	1.69118e+06	3.11882e+06	2.15491e+06
Com_650_pos	12-ketolithocholic acid	12-酮基石胆酸	P	C24H38O4	390.277	373.274	1.16882	[M+H-H2O]+	10.792	0.678984294156038	2	C18	Lipids and lipid-like molecules	脂质和类脂分子	Steroids and steroid derivatives	类固醇和类固醇衍生物	Bile acids, alcohols and derivatives	胆汁酸、醇及其衍生物	"5130-29-0"	HMDB0000328	-	-	LMST04010155	3080612	[H][C@@]1(CC[C@@]2([H])[C@]3([H])CC[C@]4([H])C[C@H](O)CC[C@]4(C)[C@@]3([H])CC(=O)[C@]12C)[C@H](C)CCC(O)=O	CVNYHSDFZXHMMJ-VPUMZWJWSA-N	3.26056e+08	9.61811e+07	2.26585e+08	1.40043e+08	2.57781e+08	1.90555e+08	1.87313e+08	2.23165e+08	1.60443e+08	2.01595e+08	2.80106e+08	1.80196e+08	1.47157e+08	1.72119e+08	5.51528e+08	3.11383e+08	3.01744e+08	1.98227e+08
Com_279_pos	Tridecanoic acid	十三烷酸	P	C13H26O2	214.193	237.182	1.58748	[M+Na]+	1.395	0.822122138828038	2	C18	Lipids and lipid-like molecules	脂质和类脂分子	Fatty Acyls	脂肪酰类	Fatty acids and conjugates	脂肪酸和结合物	"638-53-9"	HMDB0000910	C17076	-	LMFA01010013	12530	CCCCCCCCCCCCC(O)=O	SZHOJFHSIKHZHA-UHFFFAOYSA-N	4.34512e+08	6.74783e+07	3.76178e+08	4.10807e+08	1.00751e+08	1.02474e+08	1.10266e+08	9.88769e+06	4.28368e+07	2.6569e+07	8.03916e+07	7.85727e+07	5.51851e+07	5.14092e+07	2.52091e+08	3.87459e+07	6.6751e+07	1.18194e+08
Com_572_pos	cis-7,10,13,16-Docosic acidtraenoic acid	二十二碳四烯酸(顺-7,10,13,16)	P	C22H36O2	332.272	333.279	0.161945	[M+H]+	8.335	0.785836103458967	2	C18	Lipids and lipid-like molecules	脂质和类脂分子	Fatty Acyls	脂肪酰类	Fatty acids and conjugates	脂肪酸和结合物	"28874-58-0"	HMDB0002226	C16527	map01040;map04216	LMFA01030178	5497181	CCCCC\C=C/C\C=C/C\C=C/C\C=C/CCCCCC(O)=O	TWSWSIQAPQLDBP-DOFZRALJSA-N	438502	454759	580422	447132	671049	377226	475777	499876	794443	349134	348845	421182	1.24973e+06	1.11394e+06	669473	304250	1.31009e+06	925508
Com_92_pos	2-Hydroxycaproic acid	2-羟基己酸	P	C6H12O3	132.079	155.069	6.38508	[M+Na]+	0.531	0.752952905423217	2	C18	Lipids and lipid-like molecules	脂质和类脂分子	Fatty Acyls	脂肪酰类	Fatty acids and conjugates	脂肪酸和结合物	"6064-63-7"	HMDB0001624	-	-	LMFA01050011	99824	CCCCC(O)C(O)=O	NYHNVHGFPZAZGA-UHFFFAOYSA-N	2.7099e+06	3.21376e+06	3.67133e+06	2.27066e+06	1.99551e+06	4.35997e+06	3.6576e+06	2.38079e+06	2.94323e+06	3.21682e+06	3.06811e+06	2.84821e+06	4.5055e+06	4.11002e+06	3.24944e+06	2.83298e+06	3.64238e+06	3.90418e+06
Com_88_pos	Glutaric acid	戊二酸	P	C5H8O4	132.042	155.03	7.53612	[M+Na]+	0.535	0.770072637070008	2	C18	Organic acids and derivatives	有机酸及其衍生物	Carboxylic acids and derivatives	羧酸及其衍生物	Dicarboxylic acids and derivatives	二元酸及其衍生物	"110-94-1"	HMDB0000661	C00489	map00071;map00310	-	743	OC(=O)CCCC(O)=O	JFCQEDHGNNZCLN-UHFFFAOYSA-N	8.73719e+06	9.03442e+06	8.11178e+06	6.86166e+06	7.29666e+06	8.9215e+06	1.02712e+07	7.88844e+06	9.04594e+06	1.08374e+07	8.78644e+06	9.62341e+06	1.08826e+07	1.07668e+07	1.02746e+07	8.66199e+06	1.19657e+07	1.20005e+07
Com_17_pos	3-Hydroxybutyric acid	3-羟基丁酸	P	C4H8O3	104.047	127.036	7.64171	[M+Na]+	0.535	0.675672581420435	2	C18	Organic acids and derivatives	有机酸及其衍生物	Hydroxy acids and derivatives	羟基酸及其衍生物	Beta hydroxy acids and derivatives	β-羟基酸及其衍生物	"625-72-9"	HMDB0000357	C01089	-	LMFA01050005	441	CC(CC(=O)O)O	WHBMMWSBFZVSSR-GSVOUGTGSA-N	2.08663e+07	2.02219e+07	3.05902e+07	1.69065e+07	1.86316e+07	3.11238e+07	3.43669e+07	2.04276e+07	2.35042e+07	2.59425e+07	3.0488e+07	2.22906e+07	4.17011e+07	3.89556e+07	3.79599e+07	2.96519e+07	2.78601e+07	4.16985e+07
Com_149_pos	2-Hydroxycinnamic acid	2-羟基肉桂酸	P	C9H8O3	164.047	182.08	6.04934	[M+NH4]+	1.271	0.568841094110334	2	C18	Phenylpropanoids and polyketides	苯丙素类和聚酮类	Cinnamic acids and derivatives	肉桂酸及其衍生物	Hydroxycinnamic acids and derivatives	羟基肉桂酸及其衍生物	"614-60-8"	HMDB0002641	C01772	map00940;map01120;map01110;map00360	-	637540	OC(=O)\C=C\C1=C(O)C=CC=C1	PMOWTIHVNWZYFI-AATRIKPKSA-N	765450	2.01645e+06	1.42171e+06	1.86737e+06	1.93533e+06	1.19233e+06	1.0561e+06	2.23702e+06	1.69401e+06	2.52109e+06	1.6745e+06	1.59313e+06	1.82455e+06	2.10603e+06	2.80188e+06	1.43456e+06	1.73808e+06	1.75055e+06
Com_70_pos	4-Hydroxycinnamic acid	4-羟基肉桂酸	P	C9H8O3	164.047	147.045	5.82248	[M+H-H2O]+	2.337	0.919816025512928	2	C18	Phenylpropanoids and polyketides	苯丙素类和聚酮类	Cinnamic acids and derivatives	肉桂酸及其衍生物	Hydroxycinnamic acids and derivatives	羟基肉桂酸及其衍生物	"501-98-4"	HMDB0002035	C00811	map00940;map01100;map01061;map00130;map00950;map00350;map01110;map00360;map01220	-	637542	OC(=O)\C=C\C1=CC=C(O)C=C1	NGSWKAQJJWESNS-ZZXKWVIFSA-N	1.03528e+09	3.93487e+08	1.22125e+09	9.28367e+08	7.24482e+08	7.30213e+08	7.89586e+08	2.67031e+08	3.31168e+08	2.99475e+08	4.04906e+08	4.27458e+08	3.15998e+08	2.50454e+08	8.64451e+08	8.04981e+08	5.03512e+08	5.89731e+08
Com_108_pos	3-Phenylbutyric acid	3-苯基丁酸	P	C10H12O2	164.084	165.092	5.74837	[M+H]+	0.532	0.962734732383626	2	C18	Phenylpropanoids and polyketides	苯丙素类和聚酮类	Phenylpropanoic acids	苯丙酸类	-	-	"4593-90-2"	HMDB0001955	-	-	-	20724	CC(CC(O)=O)C1=CC=CC=C1	ZZEWMYILWXCRHZ-UHFFFAOYSA-N	1.41614e+07	1.59078e+07	1.77766e+07	1.58598e+07	1.52592e+07	1.79322e+07	1.62366e+07	1.75267e+07	2.18307e+07	2.28251e+07	1.82106e+07	1.93381e+07	2.35161e+07	2.30246e+07	2.01665e+07	1.85552e+07	2.4577e+07	2.41552e+07
Com_132_pos	L-(+)-Arabinose	L-阿拉伯糖	P	C5H10O5	150.053	173.043	5.99438	[M+Na]+	3.695	0.937172724402726	2	C18	Organic oxygen compounds	有机氧化合物	Organooxygen compounds	有机氧化合物	Carbohydrates and carbohydrate conjugates	碳水化合物和碳水化合物结合物	"7296-56-2"	HMDB0000646	C02479	-	-	439764	O[C@H]1CO[C@H](O)[C@H](O)[C@H]1O	SRBFZHDQGSBBOR-KLVWXMOXSA-N	555338	1.3655e+07	1.03635e+06	940066	7.51081e+06	8.68296e+06	8.4422e+06	8.70797e+06	1.23883e+07	1.46273e+07	6.57823e+06	9.30674e+06	2.56322e+07	1.559e+07	3.08929e+06	9.10463e+06	9.75297e+06	1.08376e+07
Com_273_pos	12Z-Tridecenoic acid	12Z-十三碳烯酸	P	C13H24O2	212.178	235.166	2.35939	[M+Na]+	1.386	0.589584774662107	2	C18	Lipids and lipid-like molecules	脂质和类脂分子	Fatty Acyls	脂肪酰类	Fatty acids and conjugates	脂肪酸和结合物	"6006-06-0"	-	-	-	LMFA01030046	5282737	C=CCCCCCCCCCCC(=O)O	PARCICAYFORNPH-UHFFFAOYSA-N	1.53861e+08	3.70213e+07	6.40882e+07	1.26169e+08	2.27237e+07	2.44446e+07	2.57643e+07	1.46957e+06	1.3052e+08	5.46335e+07	4.34846e+06	1.65512e+07	6.71909e+07	2.60797e+07	3.78181e+07	1.69671e+06	1.83379e+07	2.62121e+07
Com_554_pos	N-Acetylaspartylglutamic acid (NAAG)	N-乙酰基谷氨酸	P	C11H16N2O8	304.091	327.08	1.08142	[M+Na]+	7.026	0.527619027174824	2	C18	Organic acids and derivatives	有机酸及其衍生物	Carboxylic acids and derivatives	羧酸及其衍生物	Amino acids, peptides, and analogues	氨基酸、肽和类似物	"3106-85-2"	HMDB0001067	C12270	map00250;map01100;map04080	-	188803	CC(=O)N[C@@H](CC(O)=O)C(=O)N[C@@H](CCC(O)=O)C(O)=O	OPVPGKGADVGKTG-BQBZGAKWSA-N	6.47447e+06	8.06891e+06	7.64922e+06	6.80217e+06	6.95203e+06	6.73183e+06	7.02439e+06	7.94181e+06	9.046e+06	8.88567e+06	7.78991e+06	7.73504e+06	8.67774e+06	8.78047e+06	8.10749e+06	6.96461e+06	8.72188e+06	8.26267e+06
Com_146_pos	Caffeate	咖啡酸	P	C9H8O4	180.042	181.051	5.53275	[M+H]+	7.482	0.883564509261529	2	C18	Phenylpropanoids and polyketides	苯丙素类和聚酮类	Cinnamic acids and derivatives	肉桂酸及其衍生物	Hydroxycinnamic acids and derivatives	羟基肉桂酸及其衍生物	"501-16-6"	HMDB0001964	C01197	map00940;map01061;map01100;map01110;map01220	-	689043	OC(=O)\C=C\C1=CC(O)=C(O)C=C1	QAIPRVGONGVQAS-DUXPYHPUSA-N	1.29323e+09	1.31876e+09	1.35822e+09	1.20047e+09	1.25908e+09	1.32464e+09	1.32821e+09	1.38471e+09	1.73372e+09	1.84603e+09	1.44037e+09	1.47051e+09	1.73152e+09	1.72105e+09	1.57072e+09	1.2869e+09	1.69383e+09	1.74681e+09
Com_90_pos	Ethylmalonic acid	乙基丙二酸	P	C5H8O4	132.042	155.031	0.653486	[M+Na]+	1.179	0.742225584959731	2	C18	Lipids and lipid-like molecules	脂质和类脂分子	Fatty Acyls	脂肪酰类	Fatty acids and conjugates	脂肪酸和结合物	"601-75-2"	HMDB0000622	-	-	LMFA01170105	11756	CCC(C(O)=O)C(O)=O	UKFXDFUAPNAMPJ-UHFFFAOYSA-N	4.39636e+06	1.89371e+06	1.95495e+06	5.69948e+06	4.99548e+06	3.98492e+06	2.68326e+06	3.97577e+06	1.72131e+06	978297	873419	1.09374e+06	1.68113e+06	1.29904e+06	905548	1.54754e+06	930979	1.34641e+06
Com_82_pos	Dl-Mevalonolactone	DL-甲羟戊酸内酯	P	C6H10O3	130.063	153.053	6.95295	[M+Na]+	1.27	0.690047220489201	2	C18	Organoheterocyclic compounds	有机杂环化合物	Lactones	内酯类	Delta valerolactones	δ戊内酯	"674-26-0"	HMDB0006024	-	-	LMFA07040003	5325923	C[C@]1(O)CCOC(=O)C1	JYVXNLLUYHCIIH-LURJTMIESA-N	3.22738e+06	3.79158e+06	3.34034e+06	3.05372e+06	3.34035e+06	3.12723e+06	2.97266e+06	4.35351e+06	4.28811e+06	5.53485e+06	3.60432e+06	3.61706e+06	4.09307e+06	4.83234e+06	6.09706e+06	3.60428e+06	4.37669e+06	4.29561e+06
Com_113_pos	1-Methylxanthine	1-甲基黄嘌呤	P	C6H6N4O2	166.049	167.057	3.84271	[M+H]+	1.007	0.654025973166186	2	C18	Organoheterocyclic compounds	有机杂环化合物	Imidazopyrimidines	咪唑并嘧啶类	Purines and purine derivatives	嘌呤和嘌呤衍生物	"6136-37-4"	HMDB0010738	C16358	map00232;map01100;map01110;map01120	-	80220	CN1C(=O)NC2=C(NC=N2)C1=O	MVOYJPOZRLFTCP-UHFFFAOYSA-N	7.94385e+07	7.68154e+07	7.59836e+07	5.33367e+07	6.9364e+07	5.03666e+07	4.84939e+07	5.8938e+07	6.3817e+07	1.09258e+08	6.30071e+07	5.74141e+07	7.16017e+07	6.75831e+07	5.76744e+07	4.20355e+07	6.72418e+07	7.88906e+07
Com_387_pos	N-(3-Indolylacetyl)-L-Alanine	N-(3-吲哚乙酰基)-L-丙氨酸	P	C13H14N2O3	246.1	269.09	0.0647763	[M+Na]+	2.969	0.78825908736577	2	C18	Organic acids and derivatives	有机酸及其衍生物	Carboxylic acids and derivatives	羧酸及其衍生物	Amino acids, peptides, and analogues	氨基酸、肽和类似物	"57105-39-2"	-	-	-	-	644225	C[C@@H](C(=O)O)NC(=O)CC1=CNC2=CC=CC=C21	FBDCJLXTUCMFLF-QMMMGPOBSA-N	2.0204e+09	4.49871e+09	2.38228e+09	2.2794e+09	3.45432e+09	3.64938e+09	3.70226e+09	5.04207e+09	4.43179e+09	4.5903e+09	4.15769e+09	4.68708e+09	7.51658e+09	5.7574e+09	8.91349e+08	3.23481e+09	4.88621e+09	4.33465e+09
Com_261_pos	L-Kynurenine	L-犬尿氨酸	P	C10H12N2O3	208.085	231.074	0.72259	[M+Na]+	2.329	0.501053390479111	2	C18	Organic oxygen compounds	有机氧化合物	Organooxygen compounds	有机氧化合物	Carbonyl compounds	羰基化合物	"2922-83-0"	HMDB0000684	C00328	-	-	161166	N[C@@H](CC(=O)C1=CC=CC=C1N)C(O)=O	YGPSJZOEDVAXAB-QMMMGPOBSA-N	1.13526e+06	1.21296e+07	49898.2	231799	7.51099e+06	6.94458e+06	7.30846e+06	2.86778e+06	6.54968e+06	7.53779e+06	3.72846e+06	643505	2.23606e+07	1.47938e+07	6.44092e+06	2.10662e+07	1.13878e+07	1.72796e+07
Com_1044_pos	3,3'-Thiobispropanoic acid	3,3'-硫代二丙酸	P	C6H10O4S	178.03	179.038	2.64026	[M+H]+	0.535	0.519950852364945	2	C18	Organic acids and derivatives	有机酸及其衍生物	Carboxylic acids and derivatives	羧酸及其衍生物	Dicarboxylic acids and derivatives	二元酸及其衍生物	"111-17-1"	HMDB0031162	-	-	-	8096	OC(=O)CCSCCC(O)=O	ODJQKYXPKWQWNK-UHFFFAOYSA-N	1.47568e+07	1.42975e+07	1.52647e+07	1.32953e+07	1.74029e+07	1.55083e+07	1.32009e+07	1.64956e+07	1.94109e+07	2.02548e+07	1.62202e+07	1.76533e+07	1.9484e+07	2.00497e+07	1.61438e+07	1.41185e+07	1.78181e+07	1.83692e+07
Com_2802_pos	Cyclocalamin	环丙胺	P	C27H34O9	502.22	503.228	0.462736	[M+H]+	6.076	0.500886117662181	2	C18	Benzenoids	苯类化合物	Benzene and substituted derivatives	苯及其取代衍生物	Benzoic acids and derivatives	苯甲酸及其衍生物	"74751-39-6"	HMDB0035863	-	-	-	14890283	COC(=O)CC1OC(C)(C)C2C(=O)C(O)C3(C)C(CCC4(C)C(OC(=O)C5OC345)C3=COC=C3)C12C	QZEZEIDFGQZYKE-UHFFFAOYSA-N	1.38457e+07	1.24052e+08	1.11216e+07	1.04836e+07	4.78402e+07	4.70942e+07	4.1752e+07	6.47419e+07	4.00207e+07	2.77507e+07	4.90369e+07	2.22903e+07	1.07255e+08	5.72726e+07	3.63591e+06	1.03597e+08	3.35589e+07	2.06539e+07
Com_1564_pos	Butin	漆黄素； 紫铆素	P	C15H12O5	272.068	273.076	2.43135	[M+H]+	1.38	0.588842364841857	2	C18	Phenylpropanoids and polyketides	苯丙素类和聚酮类	Flavonoids	黄酮类化合物	Flavans	黄烷	"492-14-8"	HMDB0249463	C09614	map00941	LMPK12140075	-	OC1=CC2=C(C=C1)C(=O)CC(O2)C1=CC(O)=C(O)C=C1	MJBPUQUGJNAPAZ-UHFFFAOYSA-N	2.08589e+07	1.54238e+07	1.77656e+07	1.63491e+07	1.66103e+07	1.67538e+07	1.61721e+07	1.26121e+07	2.17489e+07	1.54297e+07	1.10379e+07	1.58442e+07	1.79702e+07	1.42791e+07	7.77852e+06	1.62243e+07	1.49953e+07	2.05184e+07
Com_2914_pos	PC(18:0/20:4(8Z,11Z,14Z,17Z))	磷脂酰胆碱(18:0/20:4(8Z,11Z,14Z,17Z))	P	C46H84NO8P	809.593	810.6	0.876307	[M+H]+	10.305	0.667639070656295	2	C18	Lipids and lipid-like molecules	脂质和类脂分子	Glycerophospholipids	甘油磷脂	Glycerophosphocholines	甘油磷酸胆碱	"-"	HMDB0008049	-	-	LMGP01012144	53478701	CCCCCCCCCCCCCCCCCC(=O)OC[C@]([H])(COP([O-])(=O)OCC[N+](C)(C)C)OC(=O)CCCCCC\C=C/C\C=C/C\C=C/C\C=C/CC	HAKKEJDMTIQLJH-UGKDIXSWSA-N	1.04891e+08	9.99094e+08	4.45191e+08	7.88437e+08	3.66424e+08	3.8574e+08	4.5555e+08	1.75645e+09	2.71044e+08	4.36585e+08	3.47336e+08	3.064e+07	5.12271e+08	9.61707e+08	9.88645e+08	2.48921e+08	1.09112e+09	9.46343e+08
Com_2468_pos	Tetradeca-5,7,9-trienedioylcarnitine	十四碳-5,7,9-三烯二酰肉碱	P	C21H33NO6	395.231	396.238	0.489756	[M+H]+	8.601	0.610211500428235	2	C18	Lipids and lipid-like molecules	脂质和类脂分子	Fatty Acyls	脂肪酰类	Fatty acid esters	脂肪酸酯	"-"	HMDB0241418	-	-	-	-	C[N+](C)(C)CC(CC([O-])=O)OC(=O)CCCC=CC=CC=CCCCC(O)=O	ADCOZSJTENDWSS-UHFFFAOYSA-N	9.77164e+06	1.1156e+07	8.32582e+06	1.14124e+07	9.15906e+06	9.06672e+06	6.10395e+06	1.7762e+07	7.04148e+06	8.47778e+06	7.99567e+06	9.24574e+06	9.92288e+06	7.10998e+06	6.94362e+06	3.15146e+07	4.93493e+06	5.68698e+06
Com_2394_pos	(6Z)-Pentadec-6-enoylcarnitine	(6Z)-十五烯酰肉碱	P	C22H41NO4	383.304	384.31	1.30755	[M+H]+	6.552	0.738159081537813	2	C18	Lipids and lipid-like molecules	脂质和类脂分子	Fatty Acyls	脂肪酰类	Fatty acid esters	脂肪酸酯	"-"	HMDB0241440	-	-	-	139920209	CCCCCCCCC=CCCCCC(=O)OC(CC([O-])=O)C[N+](C)(C)C	USVWKYFRVAQFKF-UHFFFAOYSA-N	3.48525e+07	2.07871e+07	4.05436e+07	2.332e+07	5.2792e+07	4.87421e+07	4.67109e+07	2.6771e+07	5.92741e+07	4.06439e+07	5.95151e+07	4.04308e+07	1.30602e+08	8.88849e+07	9.94878e+07	5.57029e+07	7.18812e+07	8.78669e+07
Com_2196_pos	Trideca-5,7,9-trienoylcarnitine	-	P	C20H33NO4	351.241	352.248	0.419024	[M+H]+	6.125	0.554880636937109	2	C18	Lipids and lipid-like molecules	脂质和类脂分子	Fatty Acyls	脂肪酰类	Fatty acid esters	脂肪酸酯	"-"	HMDB0241340	-	-	-	-	CCCC=CC=CC=CCCCC(=O)OC(CC([O-])=O)C[N+](C)(C)C	QWDKKXMXMUGHCH-UHFFFAOYSA-N	2.90576e+08	1.66278e+08	1.67421e+08	1.59786e+08	2.17554e+08	1.64345e+08	2.12179e+08	1.33413e+08	2.4432e+08	1.86852e+08	1.43808e+08	1.51568e+08	1.65501e+08	2.13095e+08	4.15577e+08	1.11425e+08	2.12786e+08	2.10224e+08
Com_2112_pos	12-Keto-tetrahydro-leukotriene B4	12-酮-四氢-白三烯B4	P	C20H34O4	338.246	339.252	1.63261	[M+H]+	9.131	0.631056479834523	2	C18	Lipids and lipid-like molecules	脂质和类脂分子	Fatty Acyls	脂肪酰类	Eicosanoids	类二十烷酸	"-"	HMDB0002995	C02165	-	LMFA03020004	5283122	CCCCCCCCC(=O)CC\C=C\C=C/[C@@H](O)CCCC(O)=O	RRTYEHFGQWNQKK-KIQAWMAPSA-N	7.38653e+08	9.46759e+08	4.70394e+08	9.68554e+08	6.44876e+08	6.18558e+08	6.35581e+08	1.11847e+09	3.75246e+08	3.97307e+08	1.0347e+09	6.55223e+08	4.27132e+08	3.73163e+08	3.39872e+08	8.11191e+08	9.89e+08	6.28165e+08
Com_895_pos	P-Dichlorobenzene	1,4-二氯苯	P	C6H4Cl2	145.969	146.975	5.81833	[M+H]+	0.531	0.600383647866225	2	C18	Benzenoids	苯类化合物	Benzene and substituted derivatives	苯及其取代衍生物	Halobenzenes	卤代苯类	"106-46-7"	HMDB0041971	C07092	map00361;map01120;map01100;map01220	-	4685	ClC1=CC=C(Cl)C=C1	OCJBOOLMMGQPQU-UHFFFAOYSA-N	4.05729e+07	4.13921e+07	4.12308e+07	3.40888e+07	4.09389e+07	2.80374e+07	3.67179e+07	3.91547e+07	4.34619e+07	3.48681e+07	3.67246e+07	1.49235e+07	3.84579e+07	4.85098e+07	4.62409e+07	3.66199e+07	5.15506e+07	5.05025e+07
Com_1730_pos	Nona-4,6-dienoylcarnitine	-	P	C16H27NO4	297.194	298.201	1.35749	[M+H]+	5.962	0.554302319955566	2	C18	Lipids and lipid-like molecules	脂质和类脂分子	Fatty Acyls	脂肪酰类	Fatty acid esters	脂肪酸酯	"-"	HMDB0241759	-	-	-	-	CCC=CC=CCCC(=O)OC(CC([O-])=O)C[N+](C)(C)C	BLCJDVPTDNXYGG-UHFFFAOYSA-N	7.91332e+06	3.2153e+06	3.14827e+06	5.22874e+06	5.78993e+06	5.93286e+06	5.98979e+06	3.19931e+06	1.1352e+07	1.00224e+07	4.16814e+06	4.18205e+06	5.62848e+06	1.0927e+07	1.29136e+07	3.60406e+06	4.29119e+06	5.28068e+06
Com_1868_pos	(3,8)-Decadienoylcarnitine	(3,8)-十二烯酰肉碱	P	C17H29NO4	311.21	312.217	1.13628	[M+H]+	6.123	0.740493199538997	2	C18	Lipids and lipid-like molecules	脂质和类脂分子	Fatty Acyls	脂肪酰类	Fatty acid esters	脂肪酸酯	"-"	HMDB0241094	-	-	-	-	CC=CCCCC=CCC(=O)OC(CC([O-])=O)C[N+](C)(C)C	HUQXWDWIYYPMFM-UHFFFAOYSA-N	4.61733e+06	2.87285e+06	2.27271e+06	3.35845e+06	4.56791e+06	4.62455e+06	5.10219e+06	3.26845e+06	6.03286e+06	6.18186e+06	3.10304e+06	3.37464e+06	4.98354e+06	8.22689e+06	9.35106e+06	4.60332e+06	4.46691e+06	4.86357e+06
Com_2778_pos	(13Z,16Z,19Z)-Docosa-13,16,19-trienoylcarnitine	(13Z,16Z,19Z)-十二碳十三烯酰辅酶A	P	C29H51NO4	477.382	478.39	1.08127	[M+H]+	9.571	0.541485640296422	2	C18	Lipids and lipid-like molecules	脂质和类脂分子	Fatty Acyls	脂肪酰类	Fatty acid esters	脂肪酸酯	"-"	HMDB0241605	-	-	-	-	CCC=CCC=CCC=CCCCCCCCCCCCC(=O)OC(CC([O-])=O)C[N+](C)(C)C	OCGDLIUNELUBCT-UHFFFAOYSA-N	3.10565e+07	3.40339e+07	1.74046e+07	2.10239e+07	3.11965e+07	2.76104e+07	2.52494e+07	3.70961e+07	1.78089e+07	1.91456e+07	4.41826e+07	3.71977e+07	2.54471e+07	2.31374e+07	5.93228e+06	1.09385e+07	2.51575e+07	1.66472e+07
Com_2599_pos	(6Z,9Z,12Z,15Z)-Octadeca-6,9,12,15-tetraenoylcarnitine	(6Z,9Z,12Z,15Z)-十八碳六烯酰肉碱	P	C25H41NO4	419.304	420.31	1.05197	[M+H]+	7.434	0.538355412944126	2	C18	Lipids and lipid-like molecules	脂质和类脂分子	Fatty Acyls	脂肪酰类	Fatty acid esters	脂肪酸酯	"-"	HMDB0241557	-	-	-	-	CCC=CCC=CCC=CCC=CCCCCC(=O)OC(CC([O-])=O)C[N+](C)(C)C	KUEMHIPTNWTLCC-UHFFFAOYSA-N	3.34916e+07	6.49927e+07	9.39346e+06	1.93823e+07	2.97627e+07	3.0699e+07	3.05368e+07	7.3642e+07	2.629e+07	2.2908e+07	1.4523e+07	2.04359e+07	4.47578e+07	4.45724e+07	6.81483e+06	4.78839e+07	2.80257e+07	6.3785e+07
Com_2028_pos	6-Hydroxyoct-2-enedioylcarnitine	6-羟基辛-2-烯二酰肉碱	P	C15H25NO7	331.163	332.171	1.38929	[M+H]+	4.934	0.583844717123275	2	C18	Lipids and lipid-like molecules	脂质和类脂分子	Fatty Acyls	脂肪酰类	Fatty acid esters	脂肪酸酯	"-"	HMDB0241712	-	-	-	-	C[N+](C)(C)CC(CC([O-])=O)OC(=O)C=CCCC(O)CC(O)=O	NDLDUPVFLCFGCM-UHFFFAOYSA-N	2.06158e+07	7.67942e+06	1.91974e+07	1.56209e+07	1.48193e+07	1.54309e+07	1.94019e+07	1.26507e+07	3.02404e+06	5.21615e+06	6.12181e+06	2.23592e+07	1.36956e+07	1.60518e+07	9.956e+06	1.13756e+07	3.5897e+06	3.68652e+07
Com_2798_pos	LysoPE(0:0/20:5(5Z,8Z,11Z,14Z,17Z))	溶血磷脂酰乙醇胺 (0:0/20:5 (5Z,8Z,11Z,14Z,17Z))	P	C25H42NO7P	499.27	500.277	0.604353	[M+H]+	8.902	0.51174996585206	2	C18	Lipids and lipid-like molecules	脂质和类脂分子	Glycerophospholipids	甘油磷脂	Glycerophosphoethanolamines	甘油磷酸乙醇胺类	"-"	HMDB0011489	-	-	LMGP02050053	53480938	[H][C@@](CO)(COP(O)(=O)OCCN)OC(=O)CCC\C=C/C\C=C/C\C=C/C\C=C/C\C=C/CC	MMHCCHGAKPRCIO-KOYQJJOGSA-N	9.8602e+07	3.78348e+07	1.09679e+08	8.27619e+07	6.40467e+07	7.06681e+07	5.86028e+07	4.33521e+07	6.91399e+07	5.1486e+07	4.97961e+07	3.99896e+07	6.95018e+07	2.73351e+07	1.73326e+08	4.87791e+08	3.84759e+07	4.92545e+07
Com_2667_pos	Kanzonol I	-	P	C27H32O5	436.225	437.231	2.11531	[M+H]+	6.725	0.629183461510175	2	C18	Phenylpropanoids and polyketides	苯丙素类和聚酮类	Isoflavonoids	异黄酮类	Pyranoisoflavonoids	吡喃异黄酮	"152546-94-6"	HMDB0040606	-	-	-	131752863	COC1=CC2=C(CC(CO2)C2=C3OC(C)(C)C=CC3=C(O)C=C2)C(OC)=C1CC=C(C)C	RVKDAOFCDAPVGX-UHFFFAOYSA-N	8.92634e+07	6.2659e+07	7.27601e+07	3.94725e+07	6.62027e+07	6.52173e+07	1.02668e+08	6.71073e+07	8.54423e+07	7.74444e+07	6.84395e+07	7.41445e+07	1.18941e+08	5.93654e+07	8.11672e+07	6.17444e+07	7.76083e+07	7.6069e+07
Com_2892_pos	PC(18:1(12Z)-O(9S,10R)/18:3(9Z,12Z,15Z))	磷脂酰胆碱(18:1(12Z)-O(9S,10R)/18:3(9Z,12Z,15Z))	P	C44H78NO9P	795.541	796.55	0.999939	[M+H]+	10.298	0.655663591444803	2	C18	-	-	-	-	-	-	"-"	HMDB0286783	-	-	-	-	[H][C@@](COC(=O)CCCCCCCC1OC1C\C=C/CCCCC)(COP([O-])(=O)OCC[N+](C)(C)C)OC(=O)CCCCCCC\C=C/C\C=C/C\C=C/CC	WLLSXJAGPVFAJE-UTNXKFQPSA-N	1.53728e+07	1.86725e+07	1.70361e+07	3.69274e+06	1.48301e+07	3.15806e+07	2.86994e+07	4.82221e+06	9.17309e+06	3.29135e+07	3.99694e+07	8.40363e+06	5.65459e+06	8.59176e+06	192539	1.40215e+07	2.62924e+07	1.62431e+07
Com_1450_pos	4-Hexenoylcarnitine	4-己烯酰肉碱	P	C13H23NO4	257.163	258.171	3.29389	[M+H]+	5.192	0.748548968302598	2	C18	Lipids and lipid-like molecules	脂质和类脂分子	Fatty Acyls	脂肪酰类	Fatty acid esters	脂肪酸酯	"-"	HMDB0241668	-	-	-	-	CC=CCCC(=O)OC(CC([O-])=O)C[N+](C)(C)C	ILBCEMJKBZEGEY-UHFFFAOYSA-N	265894	273405	52444.2	168128	4.57028e+06	5.22655e+06	5.21397e+06	1.03337e+06	230169	261089	280488	58655.7	551062	355936	161053	1.63248e+06	278892	164933
Com_2886_pos	PC(14:1(9Z)/P-18:1(11Z))	磷脂酰胆碱(14:1(9Z)/P-18:1(11Z))	P	C40H76NO7P	713.536	714.544	0.946572	[M+H]+	10.543	0.65575355696836	2	C18	Lipids and lipid-like molecules	脂质和类脂分子	Glycerophospholipids	甘油磷脂	Glycerophosphocholines	甘油磷酸胆碱	"-"	HMDB0007930	-	-	-	53478643	CCCCCC\C=C/CCCCCCCC\C=C/OC(COC(=O)CCCCCCC\C=C/CCCC)COP([O-])(=O)OCC[N+](C)(C)C	AWIMNAYXZNZGLW-NGYPZWAFSA-N	2.22549e+08	2.50282e+08	1.94735e+08	2.53527e+08	1.62137e+08	1.8582e+08	1.78093e+08	4.43478e+08	1.37215e+07	2.60236e+08	1.32346e+08	1.87538e+08	1.29303e+08	1.49515e+08	1.8525e+08	2.29982e+08	1.24572e+08	1.79383e+08
Com_1711_pos	(2E,4E,7E)-Nona-2,4,7-trienoylcarnitine	(2E,4E,7E)-辛酰基辅酶A	P	C16H25NO4	295.178	296.185	1.65223	[M+H]+	6.059	0.547049847616157	2	C18	Lipids and lipid-like molecules	脂质和类脂分子	Fatty Acyls	脂肪酰类	Fatty acid esters	脂肪酸酯	"-"	HMDB0241778	-	-	-	-	CC=CCC=CC=CC(=O)OC(CC([O-])=O)C[N+](C)(C)C	QBPHDSATJKAANV-UHFFFAOYSA-N	1.97871e+07	6.62538e+06	1.2778e+07	1.04896e+07	1.20172e+07	1.18483e+07	1.26093e+07	7.89224e+06	3.13621e+07	1.89577e+07	1.12633e+07	9.05203e+06	1.53769e+07	2.27436e+07	2.32937e+07	8.289e+06	1.10617e+07	1.14335e+07
Com_1149_pos	(E)-3-Tosylacrylonitrile	(E)-3-对甲苯磺酰基丙烯腈	P	C10H9NO2S	207.035	208.042	3.64906	[M+H]+	5.795	0.536387107958786	2	C18	Benzenoids	苯类化合物	Benzene and substituted derivatives	苯及其取代衍生物	Toluenes	甲苯	"-"	HMDB0248889	-	-	-	-	CC1=CC=C(C=C1)S(=O)(=O)C=CC#N	DOEWDSDBFRHVAP-UHFFFAOYSA-N	1.55498e+06	1.7352e+06	1.66251e+06	1.55052e+06	1.56207e+06	1.68954e+06	1.58485e+06	1.90633e+06	2.0212e+06	2.2088e+06	2.00528e+06	1.97211e+06	2.59065e+06	2.37312e+06	1.97674e+06	1.42629e+06	2.25126e+06	2.34482e+06
Com_2522_pos	2,5-Bis(3,4,5-trimethoxyphenyl)tetrahydrofuran	2,5-二(3,4,5-三甲氧基苯基)四氢呋喃	P	C22H28O7	404.184	405.191	0.74992	[M+H]+	5.948	0.5805937946421	2	C18	Benzenoids	苯类化合物	Phenol ethers	苯酚醚	Anisoles	苯甲醚类	"-"	HMDB0243589	-	-	-	10408929	COC1=CC(=CC(OC)=C1OC)C1CCC(O1)C1=CC(OC)=C(OC)C(OC)=C1	YCCPYTPBHUIHGW-UHFFFAOYSA-N	8.00004e+07	1.27306e+08	6.794e+07	3.20441e+07	7.95121e+07	7.32216e+07	8.08414e+07	9.0211e+07	8.98771e+07	5.90647e+07	1.10791e+08	5.25846e+07	6.1714e+07	8.24524e+07	5.9696e+07	1.52807e+08	9.98138e+07	8.97463e+07
Com_2718_pos	Icosa-8,11,14-trienoylcarnitine	-	P	C27H47NO4	449.351	450.358	0.0264766	[M+H]+	8.511	0.580158746890887	2	C18	Lipids and lipid-like molecules	脂质和类脂分子	Fatty Acyls	脂肪酰类	Fatty acid esters	脂肪酸酯	"-"	HMDB0241578	-	-	-	-	CCCCCC=CCC=CCC=CCCCCCCC(=O)OC(CC([O-])=O)C[N+](C)(C)C	RDIZZXFTCZPSRY-UHFFFAOYSA-N	5.45823e+07	1.1852e+08	1.59219e+07	2.34322e+07	4.12861e+07	3.83863e+07	3.40698e+07	5.43786e+07	6.33227e+07	2.31391e+07	1.20398e+07	1.29362e+07	5.46482e+07	3.22269e+07	2.86075e+07	3.27188e+07	3.92267e+07	1.4566e+08
Com_2951_pos	PC(20:3(8Z,11Z,14Z)/20:4(8Z,11Z,14Z,17Z))	磷脂酰胆碱(20:3(8Z,11Z,14Z)/20:4(8Z,11Z,14Z,17Z))	P	C48H82NO8P	831.578	832.585	0.0265475	[M+H]+	10.533	0.669608234160565	2	C18	Lipids and lipid-like molecules	脂质和类脂分子	Glycerophospholipids	甘油磷脂	Glycerophosphocholines	甘油磷酸胆碱	"-"	HMDB0008411	-	-	-	53479013	CCCCC\C=C/C\C=C/C\C=C/CCCCCCC(=O)OC[C@]([H])(COP([O-])(=O)OCC[N+](C)(C)C)OC(=O)CCCCCC\C=C/C\C=C/C\C=C/C\C=C/CC	HSNIOYVXNMCZEB-CEFNKSEFSA-N	2.4893e+09	1.04638e+09	2.74108e+09	3.08754e+09	2.55977e+09	1.32049e+09	1.68849e+09	8.82707e+08	3.65459e+07	9.02389e+08	5.82098e+08	1.89956e+09	1.92234e+09	2.21154e+09	3.08383e+09	1.55257e+09	1.38122e+09	1.77703e+09
Com_2939_pos	PC(18:3(9Z,12Z,15Z)/22:6(4Z,7Z,10Z,13Z,16Z,19Z))	磷脂酰胆碱(18:3(9Z,12Z,15Z)/22:6(4Z,7Z,10Z,13Z,16Z,19Z))	P	C48H78NO8P	827.547	828.554	0.673465	[M+H]+	10.536	0.681864184230479	2	C18	Lipids and lipid-like molecules	脂质和类脂分子	Glycerophospholipids	甘油磷脂	Glycerophosphocholines	甘油磷酸胆碱	"-"	HMDB0008222	-	-	LMGP01011699	52922877	CC\C=C/C\C=C/C\C=C/CCCCCCCC(=O)OC[C@]([H])(COP([O-])(=O)OCC[N+](C)(C)C)OC(=O)CC\C=C/C\C=C/C\C=C/C\C=C/C\C=C/C\C=C/CC	KQEBTLYBLYIGCO-XCBZHXQCSA-N	5.76218e+08	9.41082e+08	2.46318e+08	7.42138e+08	2.5728e+08	4.49752e+08	4.41678e+08	2.79494e+08	1.48791e+08	4.77306e+08	4.05125e+08	4.4424e+08	4.06125e+08	4.36731e+08	6.03495e+08	3.46952e+08	5.79109e+08	3.47039e+08
Com_2717_pos	N-Eicosapentaenoyl Phenylalanine	N-二十碳五烯酰苯丙氨酸	P	C29H39NO3	449.293	450.3	0.226966	[M+H]+	9.499	0.707920460194194	2	C18	-	-	-	-	-	-	"-"	HMDB0242077	-	-	-	-	CCC=CCC=CCC=CCC=CCC=CCCCC(=O)NC(CC1=CC=CC=C1)C(O)=O	PXVMEXBCFJTGCL-UHFFFAOYSA-N	2.29902e+08	7.91575e+07	1.90185e+08	9.92546e+07	1.17481e+08	1.07562e+08	1.11142e+08	6.09541e+07	3.42436e+07	3.15647e+07	5.53934e+07	7.49664e+07	2.80878e+07	3.07099e+07	1.40029e+08	9.7144e+07	1.06882e+08	8.13252e+07
Com_2566_pos	N-Palmitoyl Arginine	N-棕榈酰精氨酸	P	C22H44N4O3	412.341	413.349	0.166886	[M+H]+	7.721	0.56130209663496	2	C18	Lipids and lipid-like molecules	脂质和类脂分子	Steroids and steroid derivatives	类固醇和类固醇衍生物	Androstane steroids	雄甾烷类固醇	"-"	HMDB0241920	-	-	-	129671303	CCCCCCCCCCCCCCCC(=O)NC(CCCN=C(N)N)C(O)=O	DENIQPHQUIGDJZ-UHFFFAOYSA-N	1.51154e+08	1.87068e+08	6.94355e+07	7.42408e+07	8.03243e+07	8.09422e+07	8.0248e+07	1.08656e+08	6.77077e+07	5.42096e+07	3.90784e+07	5.48483e+07	9.97928e+07	8.94995e+07	3.2286e+07	1.18573e+08	1.08285e+08	2.04752e+08
Com_2033_pos	(+/-)-Currayangine	-	P	C23H25NO	331.194	332.201	1.71831	[M+H]+	7.2	0.568790270473039	2	C18	Organoheterocyclic compounds	有机杂环化合物	Quinolines and derivatives	喹啉及其衍生物	Benzoquinolines	苯并喹啉类	"25488-37-3"	HMDB0030223	-	-	-	375143	CC1=CC2=C3N(C4=CC=CC=C24)C(C)(C)C2CCC4(C)CC2C3=C1O4	YPSWCORASQDCJM-UHFFFAOYSA-N	3.35947e+07	3.56499e+07	3.73953e+07	2.00874e+07	3.47107e+07	3.40217e+07	3.4421e+07	2.69481e+07	4.48976e+07	4.68431e+07	3.8496e+07	3.84545e+07	4.80282e+07	4.97699e+07	6.29229e+07	2.60675e+07	3.45645e+07	4.91683e+07
Com_1528_pos	Threonylphenylalanine	苏氨酸苯丙氨酸	P	C13H18N2O4	266.127	267.134	1.66565	[M+H]+	5.605	0.557330912072336	2	C18	Organic acids and derivatives	有机酸及其衍生物	Carboxylic acids and derivatives	羧酸及其衍生物	Amino acids, peptides, and analogues	氨基酸、肽和类似物	"16875-27-7"	HMDB0029068	-	-	-	7010579	C[C@@H](O)[C@H](N)C(=O)N[C@@H](CC1=CC=CC=C1)C(O)=O	IQHUITKNHOKGFC-MIMYLULJSA-N	612438	763647	509964	288666	1.06233e+06	964431	1.37169e+06	658678	1.11709e+06	877021	547887	521248	1.39716e+06	577644	636665	888495	840289	1.19187e+06
Com_1750_pos	Artemether	蒿甲醚	P	C16H26O5	298.178	299.185	1.4546	[M+H]+	6.145	0.632313275474341	2	C18	Lipids and lipid-like molecules	脂质和类脂分子	Prenol lipids	异戊烯醇脂	Sesquiterpenoids	倍半萜类	"71963-77-4"	HMDB0015643	-	-	-	68911	[H][C@@]12CC[C@@H](C)[C@]3([H])CC[C@@]4(C)OO[C@@]13[C@]([H])(O[C@H](OC)[C@@H]2C)O4	SXYIRMFQILZOAM-HVNFFKDJSA-N	1.24904e+07	1.56432e+07	9.9341e+06	1.17198e+07	1.76117e+07	1.75232e+07	1.71541e+07	1.22183e+07	1.7075e+07	2.00345e+07	1.60669e+07	1.16874e+07	3.75663e+07	3.52699e+07	1.61012e+07	1.62602e+07	3.149e+07	1.68988e+07
Com_1035_pos	L-2-Amino-3-(oxalylamino)propanoic acid	三七素	P	C5H8N2O5	176.043	177.051	3.65261	[M+H]+	5.721	0.51378681032751	2	C18	Organic acids and derivatives	有机酸及其衍生物	Carboxylic acids and derivatives	羧酸及其衍生物	Amino acids, peptides, and analogues	氨基酸、肽和类似物	"5302-45-4"	HMDB0029402	C04209	-	-	2360	NC(CNC(=O)C(O)=O)C(O)=O	NEEQFPMRODQIKX-UHFFFAOYSA-N	6.7007e+06	4.80279e+06	4.28405e+06	3.69577e+06	4.25828e+06	4.30493e+06	4.15961e+06	7.65988e+06	2.78508e+06	3.73515e+06	5.50784e+06	4.11541e+06	6.29925e+06	1.85425e+07	1.10358e+07	2.18995e+06	9.0362e+06	6.07032e+06
Com_881_pos	4-Chlorocatechol	4-氯邻苯二酚	P	C6H5ClO2	143.998	145.006	4.23125	[M+H]+	0.537	0.566949746839711	2	C18	Benzenoids	苯类化合物	Phenols	酚类	Benzenediols	苯二醇类	"2138-22-9"	HMDB0041810	C02375	map00361;map01120;map01100;map01220	-	16496	OC1=C(O)C=C(Cl)C=C1	WWOBYPKUYODHDG-UHFFFAOYSA-N	6.03536e+06	5.56756e+06	5.15181e+06	4.5086e+06	5.58453e+06	5.58534e+06	5.64925e+06	4.50843e+06	6.04329e+06	6.82738e+06	4.73524e+06	4.86112e+06	6.10507e+06	6.51615e+06	5.58579e+06	4.7836e+06	7.32429e+06	6.90431e+06
Com_2137_pos	13-Hydroxy-9-methoxy-10-oxo-11-octadecenoic acid	-	P	C19H34O5	342.241	343.247	2.22481	[M+H]+	7.474	0.595576235232626	2	C18	Lipids and lipid-like molecules	脂质和类脂分子	Fatty Acyls	脂肪酰类	Lineolic acids and derivatives	亚麻酸及其衍生物	"150147-08-3"	HMDB0040901	-	-	LMFA02000288	6366720	CCCCCC(O)\C=C\C(=O)C(CCCCCCCC(O)=O)OC	VFSWPXFUIZSPGW-CCEZHUSRSA-N	7.89241e+06	6.17862e+06	6.3429e+06	7.45608e+06	7.2475e+06	7.31192e+06	7.26566e+06	6.2452e+06	8.93874e+06	1.01391e+07	6.724e+06	8.51396e+06	8.84794e+06	9.98488e+06	9.60844e+06	3.52031e+06	7.47242e+06	8.66348e+06
Com_2713_pos	Cubebinin	-	P	C24H32O8	448.21	449.218	1.31922	[M+H]+	5.905	0.53603769252566	2	C18	Lignans, neolignans and related compounds	木脂素、新木脂素及相关化合物	Furanoid lignans	呋喃类木脂素	Tetrahydrofuran lignans	四氢呋喃木脂素	"96238-92-5"	HMDB0033273	-	-	-	75048911	COC1=CC(CC2COC(O)C2CC2=CC(OC)=C(OC)C(OC)=C2)=CC(OC)=C1OC	PIYHDSUVUSVLGU-UHFFFAOYSA-N	9.43128e+07	1.83639e+08	7.96445e+07	2.39598e+07	8.39145e+07	8.2657e+07	8.60851e+07	1.01166e+08	6.62444e+07	2.41441e+07	1.10676e+08	7.54713e+07	8.74952e+07	7.68816e+07	4.95678e+07	1.24497e+08	1.43719e+08	8.95909e+07
Com_1681_pos	(3R)-3,5-dihydroxy-3-methylpentanoylcarnitine	-	P	C13H25NO6	291.168	292.176	2.26279	[M+H]+	5.996	0.53787211175681	2	C18	Lipids and lipid-like molecules	脂质和类脂分子	Fatty Acyls	脂肪酰类	Fatty acid esters	脂肪酸酯	"-"	HMDB0241031	-	-	-	-	CC(O)(CCO)CC(=O)OC(CC([O-])=O)C[N+](C)(C)C	SNUVPOUDTQKXTI-UHFFFAOYSA-N	145744	661138	4.78002e+06	117795	1.01075e+06	1.32141e+06	1.45369e+06	549599	844476	1.27232e+06	707310	430196	131864	802187	884577	2.1128e+06	1.21591e+06	104531
Com_2900_pos	PC(20:5(5Z,8Z,11Z,14Z,17Z)/18:4(6Z,9Z,12Z,15Z))	磷脂酰胆碱(20:5(5Z,8Z,11Z,14Z,17Z)/18:4(6Z,9Z,12Z,15Z))	P	C46H74NO8P	799.515	800.523	0.718463	[M+H]+	11.507	0.652589144126132	2	C18	Lipids and lipid-like molecules	脂质和类脂分子	Glycerophospholipids	甘油磷脂	Glycerophosphocholines	甘油磷酸胆碱	"-"	HMDB0008503	-	-	LMGP01011941	52923359	CC\C=C/C\C=C/C\C=C/C\C=C/CCCCC(=O)O[C@]([H])(COC(=O)CCC\C=C/C\C=C/C\C=C/C\C=C/C\C=C/CC)COP([O-])(=O)OCC[N+](C)(C)C	DIKPCCMAVMXMTL-IRBHRUNSSA-N	2.76563e+07	5.02941e+07	3.57186e+07	2.61744e+07	3.22166e+07	3.45642e+07	2.38914e+07	4.32063e+07	1.18089e+07	8.55789e+07	3.31577e+07	2.81813e+07	1.8252e+07	2.95954e+07	1.28313e+07	9.93081e+06	7.85353e+07	2.78949e+07
Com_868_pos	Dimethylthiophosphate	-	P	C2H7O3PS	141.985	142.992	3.02539	[M+H]+	0.531	0.544826770807992	2	C18	Organic acids and derivatives	有机酸及其衍生物	Organic thiophosphoric acids and derivatives	有机硫代磷酸及其衍生物	Thiophosphoric acid esters	硫代磷酸酯	"-"	HMDB0061735	-	-	-	14207	COP(O)(=S)OC	WWJJVKAEQGGYHJ-UHFFFAOYSA-N	3.75223e+06	4.46961e+06	5.49442e+06	5.25005e+06	4.78086e+06	5.71115e+06	3.60479e+06	6.26311e+06	6.1675e+06	1.43252e+06	7.12999e+06	7.22708e+06	6.94243e+06	7.94386e+06	5.33811e+06	4.93238e+06	5.29002e+06	6.12231e+06
Com_2540_pos	Garcimangosone B	-	P	C24H24O6	408.157	409.164	0.691394	[M+H]+	6.412	0.86503661723811	2	C18	Organoheterocyclic compounds	有机杂环化合物	Benzopyrans	苯并吡喃类	1-benzopyrans	1-苯并吡喃	"-"	HMDB0036970	-	-	-	11143989	COC1=C2OC(C)(C)CCC2=C2C(=O)C3=C(OC2=C1)C=C1OC(C)(C)C=CC1=C3O	KPEKAHVOTOEHJF-UHFFFAOYSA-N	1.26454e+10	1.17721e+10	1.27156e+10	8.20712e+09	1.30882e+10	1.26637e+10	1.24798e+10	1.32437e+10	1.62692e+10	1.5937e+10	1.32179e+10	1.54842e+10	1.69931e+10	1.56731e+10	1.53318e+10	1.14187e+10	1.48826e+10	1.49118e+10
Com_793_pos	Methyl methanethiosulfonate	甲基硫代磺酸甲酯	P	C2H6O2S2	125.981	126.988	2.60063	[M+H]+	0.954	0.51190695719157	2	C18	Organosulfur compounds	有机硫化合物	Sulfonyls	磺酰类	-	-	"2949-92-0"	HMDB0031832	-	-	-	18064	CSS(C)(=O)=O	XYONNSVDNIRXKZ-UHFFFAOYSA-N	1.95659e+07	2.18877e+07	2.20807e+07	1.82759e+07	1.89789e+07	1.84009e+07	1.87757e+07	2.1857e+07	2.55539e+07	2.84458e+07	2.27816e+07	1.62588e+07	2.35168e+07	2.80498e+07	2.56041e+07	1.95983e+07	2.86648e+07	2.82032e+07
Com_1183_pos	alpha-Carboxy-delta-decalactone	-	P	C11H18O4	214.121	215.127	4.19759	[M+H]+	5.964	0.557774785721561	2	C18	Organoheterocyclic compounds	有机杂环化合物	Lactones	内酯类	Delta valerolactones	δ戊内酯	"-"	HMDB0030985	-	-	-	131751112	CCCCCC1CCC(C(O)=O)C(=O)O1	UYZBRJHRPDMUHS-UHFFFAOYSA-N	2.99683e+07	3.19618e+07	3.28959e+07	3.05004e+07	2.82318e+07	3.12636e+07	3.34124e+07	3.70181e+07	3.67834e+07	3.21839e+07	3.235e+07	3.76539e+07	4.29924e+07	4.49804e+07	3.07986e+07	2.85557e+07	3.80576e+07	3.9312e+07
Com_2826_pos	LysoPC(20:5(5Z,8Z,11Z,14Z,17Z)/0:0)	溶血磷脂酰胆碱 (20:5 (5Z,8Z,11Z,14Z,17Z)/0:0)	P	C28H48NO7P	541.317	542.325	1.07414	[M+H]+	8.734	0.779505785064792	2	C18	Lipids and lipid-like molecules	脂质和类脂分子	Glycerophospholipids	甘油磷脂	Glycerophosphocholines	甘油磷酸胆碱	"-"	HMDB0010397	C04230	-	LMGP01050050	11757087	CC\C=C/C\C=C/C\C=C/C\C=C/C\C=C/CCCC(=O)OC[C@](O)([H])COP([O-])(=O)OCC[N+](C)(C)C	PDIGSOAOQOXRDU-WJPZTBRDSA-N	9.16403e+08	5.23723e+08	3.91352e+08	1.18875e+09	2.75657e+08	3.29825e+08	3.20211e+08	3.22195e+08	5.75261e+08	1.45356e+08	5.98572e+08	2.76955e+08	1.63416e+08	1.50643e+08	5.77689e+08	5.05158e+08	3.15741e+08	3.39909e+08
Com_2977_pos	PC(20:3(5Z,8Z,11Z)/20:3(5Z,8Z,11Z))	磷脂酰胆碱(20:3(5Z,8Z,11Z)/20:3(5Z,8Z,11Z))	P	C48H84NO8P	833.593	856.582	0.921142	[M+Na]+	10.065	0.613345679054604	2	C18	Lipids and lipid-like molecules	脂质和类脂分子	Glycerophospholipids	甘油磷脂	Glycerophosphocholines	甘油磷酸胆碱	"-"	HMDB0008376	-	-	-	53478973	CCCCCCCC\C=C/C\C=C/C\C=C/CCCC(=O)OC[C@]([H])(COP([O-])(=O)OCC[N+](C)(C)C)OC(=O)CCC\C=C/C\C=C/C\C=C/CCCCCCCC	ZITMTGXPTAXDMQ-LGFSYLBFSA-N	2.63026e+08	2.66161e+08	3.31838e+08	3.55889e+08	3.07898e+08	1.71934e+08	1.82603e+08	1.96341e+08	2.06241e+07	6.20157e+07	1.36115e+08	4.17154e+08	2.45925e+08	2.15491e+08	3.11812e+08	3.03372e+08	3.39275e+08	1.47251e+08
Com_914_pos	3-Acetyl-1,2-dithiolane	-	P	C5H8OS2	148.002	149.008	4.79696	[M+H]+	1.341	0.508709443122261	2	C18	Organoheterocyclic compounds	有机杂环化合物	Dithiolanes	二硫杂环戊烷	1,2-dithiolanes	1,2-二硫杂环戊烷	"89712-89-0"	HMDB0040230	-	-	-	524171	CC(=O)C1CCSS1	OEBJHVCWENCTLE-UHFFFAOYSA-N	7.89726e+06	1.09034e+07	9.13398e+06	1.02549e+07	9.20406e+06	1.00989e+07	9.44811e+06	9.85607e+06	1.20124e+07	1.68663e+07	1.07323e+07	1.40153e+07	1.10844e+07	1.04193e+07	1.12968e+07	9.2649e+06	8.22205e+06	1.19579e+07
Com_2734_pos	alpha-Guttiferin	α-藤黄素	P	C27H34O6	454.236	455.243	0.00537957	[M+H]+	6.955	0.653827132170293	2	C18	Phenylpropanoids and polyketides	苯丙素类和聚酮类	Coumarins and derivatives	香豆素及其衍生物	Hydroxycoumarins	羟基香豆素	"-"	HMDB0303362	-	-	-	-	COC1=C(CC=C(C)C)C(O)=C(C(=O)C2=CCCC(C)C2C(C)O)C2=C1C(C)=C(C)C(=O)O2	DMYAAHDGSITLHJ-UHFFFAOYSA-N	9.96503e+06	1.52996e+08	7.69065e+06	1.44339e+07	5.3753e+07	5.55153e+07	4.73016e+07	7.47823e+07	3.16407e+07	4.53905e+07	8.16139e+07	2.08404e+07	1.20062e+08	7.81277e+07	2.7523e+06	9.81139e+07	3.55108e+07	2.04562e+07
Com_2406_pos	N-Myristoyl Arginine	N-肉豆蔻酰精氨酸	P	C20H40N4O3	384.31	385.318	1.22663	[M+H]+	7.156	0.545694200718778	2	C18	Organic acids and derivatives	有机酸及其衍生物	Carboxylic acids and derivatives	羧酸及其衍生物	Amino acids, peptides, and analogues	氨基酸、肽和类似物	"-"	HMDB0242046	-	-	-	22266947	CCCCCCCCCCCCCC(=O)NC(CCCN=C(N)N)C(O)=O	ANKFOZDLPDQNEO-UHFFFAOYSA-N	1.19491e+07	2.71913e+07	1.32077e+07	3.10208e+07	1.96543e+07	2.03988e+07	2.01777e+07	2.71582e+07	1.42568e+07	1.23044e+07	1.20316e+07	1.64879e+07	2.34023e+07	1.77894e+07	6.59757e+06	2.50882e+07	2.12099e+07	2.59852e+07
Com_877_pos	Cyclocreatine	-	P	C5H9N3O2	143.069	144.078	5.43991	[M+H]+	1.489	0.56744061338883	2	C18	Organic acids and derivatives	有机酸及其衍生物	Carboxylic acids and derivatives	羧酸及其衍生物	Amino acids, peptides, and analogues	氨基酸、肽和类似物	"-"	HMDB0250642	-	-	-	2896	NC1=NCCN1CC(O)=O	AMHZIUVRYRVYBA-UHFFFAOYSA-N	2.11575e+07	2.28028e+07	108236	1.75924e+07	1.3353e+07	1.46454e+07	1.49527e+07	3.50207e+07	2.20802e+07	2.74061e+07	4.0739e+06	3.81188e+06	4.27486e+07	3.69437e+07	4.8987e+06	9.01292e+06	1.02293e+07	1.38631e+07
Com_2799_pos	LysoPE(0:0/20:4(8Z,11Z,14Z,17Z))	溶血磷脂酰乙醇胺 (0:0/20:4 (8Z,11Z,14Z,17Z))	P	C25H44NO7P	501.286	502.293	0.601803	[M+H]+	9.463	0.502788887868468	2	C18	Lipids and lipid-like molecules	脂质和类脂分子	Glycerophospholipids	甘油磷脂	Glycerophosphoethanolamines	甘油磷酸乙醇胺类	"-"	HMDB0011488	-	-	LMGP02050052	53480937	[H][C@@](CO)(COP(O)(=O)OCCN)OC(=O)CCCCCC\C=C/C\C=C/C\C=C/C\C=C/CC	BAKUYTLDCVITBO-YSKCIPFOSA-N	4.62168e+08	2.3608e+08	6.59903e+08	2.65165e+08	4.74736e+08	4.10928e+08	4.01133e+08	2.19882e+08	4.01999e+08	2.39221e+08	2.64317e+08	2.17956e+08	2.18859e+08	2.06181e+08	1.32985e+09	2.40878e+09	2.9332e+08	3.00692e+08
Com_2332_pos	Isomammein	-	P	C22H28O5	372.194	373.201	1.14289	[M+H]+	6.549	0.575020587217346	2	C18	Phenylpropanoids and polyketides	苯丙素类和聚酮类	Coumarins and derivatives	香豆素及其衍生物	Hydroxycoumarins	羟基香豆素	"478-67-1"	HMDB0030781	-	-	-	5748528	CCCC1=CC(=O)OC2=C(CC=C(C)C)C(O)=C(C(=O)CC(C)C)C(O)=C12	VXFHCMCZMKQIMR-UHFFFAOYSA-N	2.3096e+08	3.3119e+08	2.05981e+08	2.03196e+08	2.567e+08	2.76633e+08	2.25166e+08	1.77472e+08	2.35271e+08	1.53114e+08	3.09931e+08	1.28176e+08	2.12476e+08	2.17801e+08	3.1697e+08	5.70045e+08	3.20331e+08	2.65526e+08
Com_2872_pos	1,2-Dilauroyl-sn-glycero-3-phosphocholine	L-A-月桂酰磷脂酰胆碱	P	C32H64NO8P	621.437	622.444	0.113515	[M+H]+	9.333	0.696454063721	2	C18	Lipids and lipid-like molecules	脂质和类脂分子	Glycerophospholipids	甘油磷脂	Glycerophosphocholines	甘油磷酸胆碱	"18194-25-7"	HMDB0244809	-	-	LMGP01010429	65262	CCCCCCCCCCCC(=O)OCC(COP([O-])(=O)OCC[N+](C)(C)C)OC(=O)CCCCCCCCCCC	IJFVSSZAOYLHEE-UHFFFAOYSA-N	1.0115e+07	8.0324e+06	1.03565e+07	1.12326e+07	1.24477e+07	1.14941e+07	1.22619e+07	9.61471e+06	1.63035e+07	1.28082e+07	1.09146e+07	1.11217e+07	8.07012e+06	9.75964e+06	7.31342e+06	7.42586e+06	7.9632e+06	1.21155e+07
Com_2602_pos	Citreoviridinol A1	-	P	C22H28O8	420.178	421.186	1.30532	[M+H]+	5.87	0.57492812143998	2	C18	Organoheterocyclic compounds	有机杂环化合物	Dioxepanes	二氧杂环己烷	1,4-dioxepanes	1,4-二氧杂环庚烷	"94161-12-3"	HMDB0035369	-	-	-	131751727	COC1=CC(=O)OC(\C=C/C=C/C=C\C2(C)OC3(C)C(O)OC(C)(C3O)C2O)=C1C	IQOXOOYMXWDCEG-LXKJUNEMSA-N	3.51729e+07	2.85372e+07	2.60743e+07	1.80435e+07	3.36625e+07	3.17804e+07	3.39998e+07	4.83154e+07	3.98499e+07	2.63656e+07	4.69932e+07	2.54854e+07	1.92092e+07	3.77613e+07	1.91765e+07	7.55624e+07	4.16095e+07	4.21619e+07
Com_2354_pos	Gibberellin A52	-	P	C20H26O7	378.168	379.175	0.00531492	[M+H]+	5.905	0.601168042170974	2	C18	Lipids and lipid-like molecules	脂质和类脂分子	Prenol lipids	异戊烯醇脂	Diterpenoids	二萜类	"68062-24-8"	HMDB0035053	-	-	-	101603120	[H][C@@]12[C@H](O)C[C@@H]3C[C@]1(CC3=C)[C@@H](C(O)=O)[C@@]1([H])[C@]22COC(=O)[C@]1(C)[C@@H](O)[C@@H](O)C2	RERZXVXKJOZXIL-JRXDUJOISA-N	2.18246e+07	4.69302e+07	2.22505e+07	1.26428e+07	2.88153e+07	2.62048e+07	2.7499e+07	2.94076e+07	3.70819e+07	3.59008e+07	3.79348e+07	2.14434e+07	4.43736e+07	3.12312e+07	9.19389e+06	3.67573e+07	4.20338e+07	3.43144e+07
Com_1865_pos	(R)-2-Hydroxysterculic acid	-	P	C19H34O3	310.251	311.257	1.95614	[M+H]+	9.493	0.654229770388354	2	C18	Lipids and lipid-like molecules	脂质和类脂分子	Fatty Acyls	脂肪酰类	Fatty alcohols	脂肪醇	"14602-38-1"	HMDB0031060	-	-	LMFA01140051	131751126	CCCCCCCCC1=C(CCCCCCC(O)C(O)=O)C1	NIMPMJIXSJYVEO-UHFFFAOYSA-N	2.00395e+08	8.44012e+07	1.53317e+08	1.13609e+08	1.11484e+08	1.00204e+08	1.03521e+08	8.8835e+07	1.82476e+08	1.10986e+08	1.10567e+08	8.21707e+07	9.53626e+07	8.85147e+07	2.59445e+08	9.71489e+07	1.39768e+08	1.70823e+08
Com_1378_pos	Homovanillyl alcohol sulfate	-	P	C9H12O6S	248.035	249.044	3.8674	[M+H]+	6.621	0.544582054955566	2	C18	Organic acids and derivatives	有机酸及其衍生物	Organic sulfuric acids and derivatives	有机硫酸及其衍生物	Arylsulfates	芳基硫酸盐	"-"	HMDB0240528	-	-	-	102599558	COC1=C(OS(O)(=O)=O)C=CC(CCO)=C1	LWTDOJAWTHMBFG-UHFFFAOYSA-N	3.40179e+06	3.71275e+06	3.78871e+06	3.35566e+06	3.07988e+06	4.27919e+06	4.42049e+06	3.94266e+06	4.90066e+06	5.99321e+06	4.45574e+06	4.93695e+06	5.38855e+06	5.90904e+06	4.81562e+06	4.46519e+06	6.87488e+06	5.53759e+06
Com_2571_pos	Clausarinol	-	P	C24H30O6	414.204	415.212	0.0894305	[M+H]+	6.177	0.762158429133347	2	C18	Phenylpropanoids and polyketides	苯丙素类和聚酮类	Coumarins and derivatives	香豆素及其衍生物	Pyranocoumarins	吡喃香豆素类	"-"	HMDB0041407	-	-	-	15293564	CC(C)(C=C)C1=CC2=C(O)C3=C(OC(C)(C)C(O)C3O)C(=C2OC1=O)C(C)(C)C=C	AMSRLBLJHNYGNW-UHFFFAOYSA-N	4.22829e+08	7.86641e+08	3.88256e+08	1.35121e+08	2.98637e+08	4.31269e+08	4.10826e+08	3.9347e+08	1.91488e+08	1.41579e+08	4.40499e+08	3.56421e+08	4.31033e+08	4.15723e+08	4.32273e+08	6.17896e+08	8.20614e+08	4.45765e+08
Com_1684_pos	MG(0:0/i-12:0/0:0)	单酰基甘油(0:0/i-12:0/0:0)	P	C15H30O4	274.214	292.249	2.05868	[M+NH4]+	5.708	0.510244640273807	2	C18	Lipids and lipid-like molecules	脂质和类脂分子	Glycerolipids	甘油脂	Monoradylglycerols	单酰基甘油	"-"	HMDB0072858	-	-	-	131779644	[H]C(CO)(CO)OC(=O)CCCCCCCCC(C)C	BRNAOJQEJVYSDZ-UHFFFAOYSA-N	5.00147e+06	6.29542e+06	5.74718e+06	5.76846e+06	5.60432e+06	5.74738e+06	5.80437e+06	7.38986e+06	6.33874e+06	7.27985e+06	6.01749e+06	7.73707e+06	9.16019e+06	8.41616e+06	8.0504e+06	5.87657e+06	4.47192e+06	5.75667e+06
Com_1029_pos	Ne,Ne dimethyllysine	Ne,Ne 二甲基赖氨酸	P	C8H18N2O2	174.137	175.145	4.60468	[M+H]+	1.295	0.534474193513075	2	C18	Organic acids and derivatives	有机酸及其衍生物	Carboxylic acids and derivatives	羧酸及其衍生物	Amino acids, peptides, and analogues	氨基酸、肽和类似物	"-"	HMDB0013287	C05545	-	-	4478779	CN(C)CCCCC(N)C(O)=O	XXEWFEBMSGLYBY-UHFFFAOYSA-N	1.17225e+07	4.35165e+06	1.60518e+07	6.9401e+06	1.05588e+07	1.09704e+07	9.4004e+06	4.99781e+06	5.46587e+06	6.38455e+06	5.31507e+06	6.48389e+06	4.26434e+06	4.88894e+06	4.65684e+06	1.01359e+07	6.64641e+06	7.35586e+06
Com_917_pos	Amino aspartic acid	-	P	C4H8N2O4	148.048	149.055	2.83097	[M+H]+	1.175	0.506583778982019	2	C18	Organic acids and derivatives	有机酸及其衍生物	Carboxylic acids and derivatives	羧酸及其衍生物	Amino acids, peptides, and analogues	氨基酸、肽和类似物	"-"	HMDB0248306	-	-	-	124897	NNC(CC(O)=O)C(O)=O	RLFYROFKMULBFJ-UHFFFAOYSA-N	1.10471e+06	852961	674701	2.47783e+06	1.31202e+07	1.30215e+07	1.14761e+07	856360	3.06263e+06	464495	587736	1.56447e+06	2.33613e+06	2.0587e+06	1.36475e+06	4.61586e+06	2.28355e+06	689393
Com_2418_pos	Pyranomammea B	-	P	C22H28O6	388.189	389.196	0.168294	[M+H]+	6.01	0.720761765963915	2	C18	Phenylpropanoids and polyketides	苯丙素类和聚酮类	Coumarins and derivatives	香豆素及其衍生物	Pyranocoumarins	吡喃香豆素类	"-"	HMDB0039029	-	-	-	131752522	CCCC1=CC(=O)OC2=C1C(O)=C1CC(O)C(C)(C)OC1=C2C(=O)C(C)CC	IWAUBOJXTGEZNN-UHFFFAOYSA-N	1.24716e+08	1.06526e+08	9.25229e+07	6.20684e+07	7.76757e+07	8.73233e+07	1.04254e+08	1.02081e+08	9.30048e+07	6.80395e+07	1.43289e+08	6.58426e+07	1.08591e+08	6.05566e+07	1.3062e+08	2.39465e+08	1.45534e+08	1.25992e+08
Com_814_pos	2,2-dichloro-1,1-ethanediol	二氯乙醛水合物	P	C2H4Cl2O2	129.959	130.966	1.24389	[M+H]+	1.181	0.54154366134336	2	C18	Organohalogen compounds	有机卤化合物	Halohydrins	卤代醇	Chlorohydrins	氯醇类	"16086-14-9"	HMDB0062193	C14860	map00980	-	85275	OC(O)C(Cl)Cl	RUUBIFVWPACNLY-UHFFFAOYSA-N	622361	436874	540599	175091	2.46654e+06	5.16129e+06	4.83674e+06	89080.7	1.99583e+06	302654	189343	269307	423385	721672	711886	769013	1.06509e+06	471096
Com_958_pos	(1R)-1-Amino-3-sulfanylpropane-1-sulfinic acid	-	P	C3H9NO2S2	155.007	156.015	2.13733	[M+H]+	1.175	0.522100867412377	2	C18	Organic acids and derivatives	有机酸及其衍生物	Sulfinic acids and derivatives	亚磺酸及其衍生物	Sulfinic acids	亚磺酸	"-"	HMDB0242354	-	-	-	21903950	NC(CCS)S(O)=O	JOXUBWKEJVADRL-UHFFFAOYSA-N	8.45535e+06	7.44993e+06	5.95528e+06	1.81617e+07	8.27205e+07	8.83284e+07	8.57846e+07	7.80729e+06	2.09022e+07	6.88089e+06	5.49364e+06	1.47755e+07	1.90866e+07	1.72427e+07	1.32505e+07	3.77481e+07	1.63783e+07	1.09042e+07
Com_1546_pos	7-Aminodesmethylflunitrazepam	7-氨基去甲基氟硝西泮	P	C15H12FN3O	269.096	270.104	0.192529	[M+H]+	5.712	0.512224106620516	2	C18	Organoheterocyclic compounds	有机杂环化合物	Benzodiazepines	苯二氮卓类	1,4-benzodiazepines	1,4-苯二氮卓类	"-"	HMDB0247234	-	-	-	160551	NC1=CC2=C(C=C1)N=C(O)CN=C2C1=CC=CC=C1F	IWZVUERQZJRRPL-UHFFFAOYSA-N	2.1663e+06	3.13031e+06	1.64161e+06	1.80308e+06	2.52276e+06	2.30312e+06	2.44634e+06	3.95661e+06	3.90358e+06	4.2529e+06	3.1387e+06	3.36418e+06	5.11777e+06	5.15436e+06	3.81957e+06	1.79318e+06	2.20733e+06	2.83663e+06
Com_2348_pos	5alpha-Hydroxytriptolide	5α-羟基雷公藤内酯醇	P	C20H24O7	376.152	377.16	1.36208	[M+H]+	5.806	0.567493454060542	2	C18	Organoheterocyclic compounds	有机杂环化合物	Oxepanes	氧杂环己烷类	-	-	"-"	HMDB0247016	-	-	-	73028726	CC(C)C12OC1C1OC11C3(OC3CC3(O)C4=C(CCC13C)C(=O)OC4)C2O	OKRSVUYYCJPECG-UHFFFAOYSA-N	1.00152e+07	2.67366e+07	8.92241e+06	4.30005e+06	1.25752e+07	1.48598e+07	1.43619e+07	2.18715e+07	1.71328e+07	1.59539e+07	1.96406e+07	1.25975e+07	2.56107e+07	2.03573e+07	5.05732e+06	2.22696e+07	1.68593e+07	1.58457e+07
Com_2175_pos	Cohumulone	-	P	C20H28O5	348.194	349.201	0.999893	[M+H]+	6.93	0.662334814261821	2	C18	Organic oxygen compounds	有机氧化合物	Organooxygen compounds	有机氧化合物	Alcohols and polyols	醇和多元醇	"511-25-1"	HMDB0033981	-	-	-	-	CC(C)C(=O)C1=C(O)C(O)(CC=C(C)C)C(O)=C(CC=C(C)C)C1=O	NATDBUGMTLKKCF-UHFFFAOYSA-N	9.66507e+07	1.15824e+08	5.97793e+07	1.15413e+08	1.49041e+08	1.48105e+08	1.49442e+08	5.69951e+07	5.41996e+07	8.97617e+07	7.90574e+07	4.29118e+07	3.50831e+08	4.21384e+08	6.40255e+08	1.46326e+08	3.18797e+08	1.31677e+08
Com_2370_pos	Cinncassiol C	-	P	C20H28O7	380.184	381.191	0.470251	[M+H]+	5.926	0.506270728236617	2	C18	Organic oxygen compounds	有机氧化合物	Organooxygen compounds	有机氧化合物	Carbohydrates and carbohydrate conjugates	碳水化合物和碳水化合物结合物	"73613-35-1"	HMDB0035166	-	-	-	14841537	CC(CO)C1=CC(=O)C2(C)CC3(O)OC4(C(O)C(C)CCC24O)C(=O)C13C	BKRBOORGXGTRIL-UHFFFAOYSA-N	1.49902e+07	2.19595e+07	1.39517e+07	1.16729e+07	2.07288e+07	1.8611e+07	2.07155e+07	2.05591e+07	2.1734e+07	2.11221e+07	2.27609e+07	1.6037e+07	3.08288e+07	1.48415e+07	1.00635e+07	2.90101e+07	1.39926e+07	1.89622e+07
Com_1154_pos	Methyl 5-(1-Propynyl)-2-thiophenepropanoate	-	P	C11H12O2S	208.056	209.062	2.93991	[M+H]+	5.623	0.530291404764297	2	C18	Lipids and lipid-like molecules	脂质和类脂分子	Fatty Acyls	脂肪酰类	Fatty acid esters	脂肪酸酯	"67901-30-8"	HMDB0034759	-	-	-	101415390	COC(=O)CCC1=CC=C(S1)C#CC	UOKDPAAQNNWFSY-UHFFFAOYSA-N	1.36072e+06	44957.4	614076	2.4011e+06	912936	904710	1.05874e+06	1.33946e+06	2.43134e+06	197755	648948	320466	308147	531092	1.64131e+06	295915	2.94383e+06	408192
Com_2774_pos	Austalide H	-	P	C26H36O8	476.241	477.249	0.435194	[M+H]+	6.053	0.554458401116912	2	C18	Organoheterocyclic compounds	有机杂环化合物	Benzopyrans	苯并吡喃类	1-benzopyrans	1-苯并吡喃	"96817-10-6"	HMDB0030153	-	-	-	75368790	COC(=O)CCC1(C)C2CC3=C(OC2(C)CC(O)C1C(C)(C)O)C(C)=C1COC(=O)C1=C3OC	LQLBJBHPDHBGLH-UHFFFAOYSA-N	4.37015e+06	1.43681e+07	8.99245e+06	636131	7.82307e+06	7.56544e+06	7.66693e+06	7.08768e+06	1.06777e+07	6.98729e+06	1.05863e+07	6.75677e+06	6.16625e+06	7.0429e+06	4.24529e+06	5.4483e+06	2.1167e+07	9.90946e+06
Com_2262_pos	2,4,8-Eicosatrienoic acid isobutylamide	2,4,8-二十碳三烯酸异丁酰胺	P	C24H43NO	361.334	362.341	0.840417	[M+H]+	9.378	0.504238248174543	2	C18	Organic acids and derivatives	有机酸及其衍生物	Carboximidic acids and derivatives	甲酰亚胺酸及其衍生物	Carboximidic acids	甲酰亚胺酸	"64543-30-2"	HMDB0030385	-	-	-	131751008	CCCCCCCCCCC\C=C/CC\C=C\C=C/C(/O)=N/CC(C)C	WBBCNGSATYECFE-LSJCJZQESA-N	9.2838e+06	1.05218e+07	1.82729e+06	1.30262e+07	7.65733e+06	8.36732e+06	9.75246e+06	2.42524e+06	4.66792e+06	1.40301e+07	1.01868e+07	1.1261e+07	1.45784e+07	2.02597e+07	596750	1.69081e+06	2.51605e+07	1.13098e+07
Com_909_pos	Thiomorpholine 3-carboxylate	-	P	C5H9NO2S	147.035	148.044	6.36807	[M+H]+	1.514	0.798960230501373	2	C18	Organic acids and derivatives	有机酸及其衍生物	Carboxylic acids and derivatives	羧酸及其衍生物	Amino acids, peptides, and analogues	氨基酸、肽和类似物	"-"	HMDB0059611	C03901	-	-	440159	OC(=O)C1CSCCN1	JOKIQGQOKXGHDV-UHFFFAOYSA-N	5.26133e+06	4.49646e+07	4.11233e+07	1.63556e+07	3.88451e+07	4.17656e+07	4.23626e+07	3.40121e+07	2.27474e+07	4.07167e+07	7.32014e+07	7.66742e+07	3.55419e+07	2.4091e+07	8.87956e+07	4.74178e+07	1.00449e+08	1.37335e+08
Com_919_pos	2,3-dihydroxy-3-methylvalerate	-	P	C6H12O4	148.074	149.082	4.99099	[M+H]+	1.349	0.525305552665062	2	C18	Lipids and lipid-like molecules	脂质和类脂分子	Fatty Acyls	脂肪酰类	Fatty acids and conjugates	脂肪酸和结合物	"-"	HMDB0304038	C04104	-	LMFA01050469	8	CCC(C)(O)C(O)C(O)=O	PDGXJDXVGMHUIR-UHFFFAOYSA-N	5.14783e+06	1.23789e+06	6.53795e+06	2.08922e+06	2.85666e+06	3.10427e+06	1.82421e+06	289180	1.42083e+06	533477	1.89233e+06	2.18022e+06	510768	1.51297e+06	258959	2.27381e+06	1.44836e+06	1.7069e+06
Com_2672_pos	Lagerstroemine	-	P	C26H31NO5	437.22	438.227	0.551705	[M+H]+	8.756	0.606950549654265	2	C18	Phenylpropanoids and polyketides	苯丙素类和聚酮类	Macrolides and analogues	大环内酯类及其类似物	-	-	"10247-53-7"	HMDB0030229	-	-	-	78385190	COC1=CC=C2C3CC(CC4CCCCN34)OC(=O)CCC3=CC(=C(O)C=C3)C2=C1OC	RYMSMTOEKVDTDB-UHFFFAOYSA-N	199793	1.20818e+07	1.08429e+06	1.52164e+07	4.21751e+06	3.74478e+06	3.33663e+06	7.33045e+06	1.19415e+07	2.0333e+06	2.66614e+06	194844	5.48002e+06	1.39911e+06	2.22996e+06	7.38226e+06	1.61669e+06	2.18396e+06
Com_2582_pos	CPA(18:2(9Z,12Z)/0:0)	-	P	C21H37O6P	416.233	417.24	0.70437	[M+H]+	8.934	0.527620638344038	2	C18	Lipids and lipid-like molecules	脂质和类脂分子	Fatty Acyls	脂肪酰类	Lineolic acids and derivatives	亚麻酸及其衍生物	"-"	HMDB0007007	-	-	-	53477947	CCCCC\C=C/C\C=C/CCCCCCCC(=O)OCC1COP(O)(=O)O1	AZRMIMGGEACCGU-HZJYTTRNSA-N	1.92344e+07	1.11961e+07	4.74157e+07	1.21236e+07	3.27979e+07	2.74636e+07	2.81216e+07	1.40915e+07	3.40201e+06	4.96399e+06	9.61835e+06	8.72387e+06	5.88899e+06	8.14646e+06	1.38231e+08	1.0831e+08	1.29673e+07	1.06644e+07
Com_2277_pos	Gibberellin A76	-	P	C19H24O7	364.152	365.159	0.123976	[M+H]+	5.907	0.649379418060982	2	C18	Lipids and lipid-like molecules	脂质和类脂分子	Prenol lipids	异戊烯醇脂	Diterpenoids	二萜类	"128712-78-7"	HMDB0036898	-	-	-	14583171	[H][C@@]12CC[C@]3(O)C[C@]1([C@H](O)C3=C)[C@@H](C(O)=O)[C@]1([H])[C@@]3(C)C[C@@H](O)C[C@@]21OC3=O	MVTFVUOAPQNRRR-JDRGUZRQSA-N	2.27078e+07	2.97744e+07	1.32758e+07	9.57241e+06	1.83753e+07	2.68587e+07	1.67565e+07	2.80296e+07	2.76865e+07	1.44083e+07	3.91625e+07	1.46299e+07	1.91901e+07	2.0448e+07	7.527e+06	2.44201e+07	3.4566e+07	3.27906e+07
Com_1236_pos	8-(2-Hydroxyethyl)theophyline	8-(2-羟乙基)茶碱	P	C9H12N4O3	224.091	225.099	1.68434	[M+H]+	1.175	0.547519052239575	2	C18	Organoheterocyclic compounds	有机杂环化合物	Imidazopyrimidines	咪唑并嘧啶类	Purines and purine derivatives	嘌呤和嘌呤衍生物	"-"	HMDB0247410	-	-	-	13931929	CN1C2=C(NC(CCO)=N2)C(=O)N(C)C1=O	VYKQQBYWFFMKBM-UHFFFAOYSA-N	745842	590697	447696	1.82338e+06	7.56275e+06	7.16425e+06	7.06987e+06	935103	2.35222e+06	521311	611019	1.30889e+06	1.73015e+06	1.16367e+06	999314	3.25738e+06	1.63569e+06	923195
Com_2263_pos	Gibberellin A21	-	P	C19H22O7	362.137	363.144	0.957712	[M+H]+	5.604	0.582974805889453	2	C18	Lipids and lipid-like molecules	脂质和类脂分子	Prenol lipids	异戊烯醇脂	Diterpenoids	二萜类	"18450-93-6"	HMDB0035050	-	-	-	101603106	[H][C@@]12CC[C@]3(O)C[C@]1(CC3=C)[C@@H](C(O)=O)[C@@]1([H])[C@@]22CCC[C@@]1(C(O)=O)C(=O)O2	HILUWRPVFKJTAD-ZGHMGGRHSA-N	1.12435e+07	3.63814e+07	6.95337e+06	4.94762e+06	1.80399e+07	1.79325e+07	1.76828e+07	2.40803e+07	1.97212e+07	2.07073e+07	2.43947e+07	1.5051e+07	3.6899e+07	1.81226e+07	6.75858e+06	2.14338e+07	2.08493e+07	1.79641e+07
Com_2502_pos	Lenapenem	-	P	C18H29N3O5S	399.183	400.19	1.23584	[M+H]+	7.333	0.564927848296212	2	C18	Organoheterocyclic compounds	有机杂环化合物	Lactams	内酰胺类	Beta lactams	β内酰胺类	"-"	HMDB0254007	-	-	-	4488116	CNCCC(O)C1CC(CN1)SC1=C(N2C(C(C(C)O)C2=O)C1C)C(O)=O	PZLOCBSBEUDCPF-UHFFFAOYSA-N	2.44291e+07	4.14554e+07	2.01192e+07	9.93455e+06	2.10645e+07	1.97202e+07	2.05726e+07	2.23643e+07	9.05857e+06	8.9193e+06	3.42419e+07	1.40931e+07	1.90884e+07	2.08063e+07	1.78958e+07	3.61279e+07	2.58446e+07	2.17746e+07
Com_1746_pos	3,7,8,15-Scirpenetetrol	3,7,8,15-蓖麻醇	P	C15H22O6	298.142	299.149	1.30892	[M+H]+	5.867	0.599389044638247	2	C18	Lipids and lipid-like molecules	脂质和类脂分子	Prenol lipids	异戊烯醇脂	Sesquiterpenoids	倍半萜类	"128534-67-8"	HMDB0037560	-	-	-	14587765	CC1=CC2OC3C(O)CC(C)(C33CO3)C2(CO)C(O)C1O	QNKGXSIDHDDDHD-UHFFFAOYSA-N	9.63429e+06	2.0386e+07	1.10428e+07	7.91301e+06	1.25904e+07	1.42439e+07	1.34495e+07	1.29541e+07	2.2114e+07	1.62365e+07	2.18319e+07	1.04139e+07	2.03349e+07	2.04266e+07	1.20347e+07	2.71599e+07	1.66123e+07	1.50508e+07
Com_1929_pos	MG(0:0/14:1(9Z)/0:0)	单酰基甘油(0:0/14:1(9Z)/0:0)	P	C17H32O4	300.23	318.265	2.26154	[M+NH4]+	7.614	0.555244692552979	2	C18	Lipids and lipid-like molecules	脂质和类脂分子	Glycerolipids	甘油脂	Monoradylglycerols	单酰基甘油	"-"	HMDB0011531	-	-	-	53480959	[H]C(CO)(CO)OC(=O)CCCCCCC\C=C/CCCC	UETKPVCPWANBPE-WAYWQWQTSA-N	4.39383e+07	2.78444e+07	4.5815e+07	3.27005e+07	6.36482e+07	5.66205e+07	4.66091e+07	3.27664e+07	5.80603e+07	8.29261e+07	5.82148e+07	6.02337e+07	7.69308e+07	5.43138e+07	6.26636e+07	3.29007e+07	3.14938e+07	2.73556e+07
Com_2414_pos	Medioresinol	-	P	C21H24O7	388.152	389.16	0.586767	[M+H]+	5.767	0.628828223483024	2	C18	Lignans, neolignans and related compounds	木脂素、新木脂素及相关化合物	Furanoid lignans	呋喃类木脂素	-	-	"-"	HMDB0254405	-	-	-	4546425	COC1=CC(=CC=C1O)C1OCC2C1COC2C1=CC(OC)=C(O)C(OC)=C1	VJOBNGRIBLNUKN-UHFFFAOYSA-N	1.14225e+07	2.79203e+07	5.63561e+06	3.37281e+06	1.37515e+07	1.446e+07	1.4622e+07	8.14326e+06	1.25259e+07	1.50046e+07	1.92143e+07	2.07561e+06	2.40286e+07	2.04407e+07	9.32829e+06	2.07758e+07	1.61013e+07	1.7995e+07
Com_929_pos	Thiodiacetic acid	2,2'-硫代二乙酸	P	C4H6O4S	149.999	151.006	2.14485	[M+H]+	0.538	0.630821108298996	2	C18	Organic acids and derivatives	有机酸及其衍生物	Carboxylic acids and derivatives	羧酸及其衍生物	Dicarboxylic acids and derivatives	二元酸及其衍生物	"123-93-3"	HMDB0042032	C14872	map00980	-	31277	OC(=O)CSCC(O)=O	UVZICZIVKIMRNE-UHFFFAOYSA-N	4.68559e+08	4.77647e+08	4.78416e+08	3.26812e+08	3.75927e+08	3.95351e+08	3.52965e+08	5.05538e+08	5.56165e+08	4.80644e+08	4.76572e+08	5.2988e+08	4.92244e+08	6.07311e+08	5.6062e+08	4.39696e+08	6.39853e+08	6.11273e+08
Com_2385_pos	Cinncassiol C3	-	P	C20H30O7	382.199	383.206	0.212761	[M+H]+	7.497	0.677080979450723	2	C18	Lipids and lipid-like molecules	脂质和类脂分子	Prenol lipids	异戊烯醇脂	Sesquiterpenoids	倍半萜类	"64979-94-8"	HMDB0036859	C17641	-	-	75144794	CC(C)C1(O)CC(=O)C2(C)CC3(O)OC4(C(O)C(C)CCC24O)C(=O)C13C	IJPNDQQOKFKBRG-UHFFFAOYSA-N	5.12147e+07	1.24354e+08	1.42732e+08	3.23206e+07	4.14079e+07	5.08453e+07	5.36315e+07	3.60016e+07	4.64357e+07	5.74498e+07	4.35375e+07	3.95317e+07	5.59899e+07	4.8079e+07	5.10917e+07	3.28902e+07	4.48152e+07	4.48932e+07
Com_2463_pos	Gibberellin A43	-	P	C20H26O8	394.163	395.169	1.7737	[M+H]+	6.271	0.610882426826241	2	C18	Lipids and lipid-like molecules	脂质和类脂分子	Prenol lipids	异戊烯醇脂	Diterpenoids	二萜类	"54605-43-5"	HMDB0035046	-	-	-	25243967	[H][C@@]12CC[C@@H]3C[C@]1(CC3=C)[C@@H](C(O)=O)[C@@]1([H])[C@]2(C[C@H](O)[C@H](O)[C@@]1(C)C(O)=O)C(O)=O	FQTLNSKVFLETSS-QBCIWLIXSA-N	1.35662e+06	2.98224e+06	1.43383e+06	952502	2.19675e+06	2.00531e+06	2.29999e+06	2.78505e+06	1.88621e+06	2.1342e+06	2.28089e+06	1.77677e+06	2.6113e+06	2.32794e+06	1.61137e+06	2.34897e+06	1.95026e+06	1.61645e+06
Com_932_pos	(2R)-2-(2-Hydroxyhydrazinyl)-3-sulfanylidenepropanoic acid	(2R)-2-(2-羟基肼基)-3-巯基丙酸	P	C3H6N2O3S	150.01	151.017	0.361798	[M+H]+	0.54	0.662462471681846	2	C18	Organic acids and derivatives	有机酸及其衍生物	Carboxylic acids and derivatives	羧酸及其衍生物	Amino acids, peptides, and analogues	氨基酸、肽和类似物	"-"	HMDB0242764	-	-	-	76081153	ONNC(C=S)C(O)=O	HOHKUZCJTSUTLE-UHFFFAOYSA-N	3.63441e+06	3.44476e+06	3.43092e+06	2.75686e+06	3.09661e+06	3.49563e+06	3.702e+06	3.41539e+06	3.11091e+06	4.47785e+06	3.25818e+06	3.89093e+06	3.89213e+06	4.2027e+06	3.90438e+06	3.50032e+06	5.21268e+06	4.38743e+06
Com_831_pos	Thioproline	L-硫代脯氨酸	P	C4H7NO2S	133.02	134.028	6.80277	[M+H]+	1.484	0.669196660217858	2	C18	Organic acids and derivatives	有机酸及其衍生物	Carboxylic acids and derivatives	羧酸及其衍生物	Amino acids, peptides, and analogues	氨基酸、肽和类似物	"34592-47-7"	HMDB0062164	-	-	-	93176	OC(=O)[C@@H]1CSCN1	DZLNHFMRPBPULJ-VKHMYHEASA-N	5.03443e+07	7.74284e+08	6.45173e+08	4.54267e+08	7.48207e+08	7.85457e+08	8.07969e+08	7.92121e+08	1.033e+09	9.44336e+08	8.59773e+08	8.03047e+08	7.21612e+08	1.06764e+09	1.0824e+09	1.11856e+09	1.06018e+09	1.75762e+09
Com_2367_pos	Gibberellin A86	-	P	C19H24O8	380.147	381.155	1.70412	[M+H]+	5.526	0.513240211155447	2	C18	Lipids and lipid-like molecules	脂质和类脂分子	Prenol lipids	异戊烯醇脂	Diterpenoids	二萜类	"138703-93-2"	HMDB0038450	-	-	-	101663489	[H][C@@]12C[C@H](O)[C@]3(O)C[C@]1([C@H](O)C3=C)[C@@H](C(O)=O)[C@]1([H])[C@@]3(C)[C@@H](O)CC[C@@]21OC3=O	JMGSTZUVIHCAAA-VXURTKDUSA-N	1.01195e+07	3.19759e+07	1.33696e+07	4.06927e+06	1.33306e+07	1.34226e+07	1.43808e+07	1.47029e+07	1.75076e+07	1.52039e+07	1.99141e+07	1.3738e+07	2.96349e+07	1.79191e+07	5.84032e+06	1.498e+07	1.73902e+07	9.03857e+06
Com_874_pos	3,5,5-Trimethylhexanal	3,5,5-三甲基己醛	P	C9H18O	142.136	143.144	5.94615	[M+H]+	0.532	0.508010319046866	2	C18	Organic oxygen compounds	有机氧化合物	Organooxygen compounds	有机氧化合物	Carbonyl compounds	羰基化合物	"5435-64-3"	HMDB0031730	-	-	-	21574	CC(CC=O)CC(C)(C)C	WTPYRCJDOZVZON-UHFFFAOYSA-N	3.49236e+06	3.93278e+06	3.96033e+06	3.50389e+06	4.13701e+06	3.78447e+06	4.12788e+06	4.33113e+06	4.92582e+06	5.61162e+06	3.64887e+06	3.9224e+06	5.92878e+06	4.73627e+06	4.45093e+06	3.10372e+06	5.10542e+06	5.14956e+06
Com_964_pos	colistin	抗敌素	P	C9H19NO	157.147	158.155	6.03417	[M+H]+	6.471	0.55498200941363	2	C18	Lipids and lipid-like molecules	脂质和类脂分子	Prenol lipids	异戊烯醇脂	Quinone and hydroquinone lipids	醌和氢醌脂质	"1066-17-7"	HMDB0014941	-	-	-	-	CC[C@@H](C)CCCCC(N)=O	RLLKFWVYAKQELP-MRVPVSSYSA-N	5.78906e+08	5.86355e+08	5.69863e+08	5.31803e+08	5.98153e+08	5.91424e+08	5.8035e+08	6.48519e+08	7.28135e+08	7.18135e+08	6.29915e+08	6.72149e+08	7.39395e+08	8.11085e+08	7.7827e+08	5.86278e+08	7.00958e+08	7.4283e+08
Com_2493_pos	Chaetoviridin H	-	P	C23H26O6	398.173	399.18	0.362244	[M+H]+	6.071	0.600586599929751	2	C18	Organic oxygen compounds	有机氧化合物	Organooxygen compounds	有机氧化合物	Carbonyl compounds	羰基化合物	"-"	-	-	-	-	-	[H][C@](C)(CC)C=CC1=CC2=CC(=O)[C@@]3(C)OC(=O)C(C(=O)[C@@]([H])(C)[C@@]([H])(C)O)=C3C2=CO1	HKVYPGSRVJADQC-PJBDDNSMSA-N	1.77686e+06	4.61282e+06	870197	362671	1.50992e+06	1.92487e+06	1.91315e+06	2.32754e+06	2.64946e+06	2.88214e+06	2.48134e+06	1.52941e+06	4.47267e+06	2.4021e+06	196088	1.63696e+06	2.48249e+06	2.02795e+06
Com_913_pos	(4S)-4-hydroxy-L-isoleucine	-	P	C6H13NO3	147.09	148.098	5.53189	[M+H]+	1.396	0.738267447632759	2	C18	Benzenoids	苯类化合物	Phenols	酚类	Cresols	甲酚	"-"	-	C20802	-	-	-	[H][C@@](C)(O)[C@]([H])(C)[C@]([H])(N)C(O)=O	OSCCDBFHNMXNME-YUPRTTJUSA-N	1.09275e+08	1.64603e+08	3.0274e+07	1.35186e+08	7.81088e+07	7.83923e+07	8.35922e+07	3.68574e+07	6.5927e+07	6.0489e+07	4.43013e+07	1.39527e+08	6.01208e+07	8.92944e+07	5.06674e+07	4.74229e+07	2.07749e+08	1.30107e+08
Com_1543_pos	Ficipyrone B	-	P	C14H20O5	268.131	269.137	3.30113	[M+H]+	6.014	0.520700608463271	2	C18	Organoheterocyclic compounds	有机杂环化合物	Furopyrans	呋喃吡喃类	-	-	"-"	-	-	-	-	-	[H][C@@]1(CCCCCC)OC(=O)C2([H])C(OC)=CC(=O)OC12[H]	YYPLKOPBIWJWCE-ALXWSUNGSA-N	3.35243e+07	8.16502e+07	3.19368e+07	1.13686e+07	4.52735e+07	4.49769e+07	4.59868e+07	5.07637e+07	6.35728e+07	5.86248e+07	5.88727e+07	4.00513e+07	8.51713e+07	6.19497e+07	3.29796e+07	4.04673e+07	5.81503e+07	5.03899e+07
Com_2446_pos	Hymenopsin A	-	P	C22H32O6	392.22	393.228	1.80851	[M+H]+	6.344	0.54064210254901	2	C18	Lipids and lipid-like molecules	脂质和类脂分子	Prenol lipids	异戊烯醇脂	Diterpenoids	二萜类	"-"	-	-	-	-	-	[H]C12O[C@]11C[C@@]3([H])C(C[C@@]1(O)C1([H])O[C@@]1(CO)[C@@]2([H])O)=CC[C@@]1([H])[C@](C)(CO)CCC[C@]31C	OYLVOLOSQHRPLK-WRXMSMRBSA-N	7.5307e+07	5.88395e+07	6.24346e+07	3.05238e+07	6.58682e+07	7.54379e+07	7.05378e+07	6.75078e+07	5.84204e+07	6.20446e+07	9.39203e+07	5.68963e+07	9.33477e+07	8.13948e+07	6.6991e+07	1.13447e+08	1.23171e+08	7.66443e+07
Com_2234_pos	Lagochilin	兔唇花灵	P	C20H36O5	356.256	357.263	0.309384	[M+H]+	7.748	0.708744263881918	2	C18	Lipids and lipid-like molecules	脂质和类脂分子	Prenol lipids	异戊烯醇脂	Diterpenoids	二萜类	"23554-81-6"	-	-	-	-	-	OCCC1(OC2(CC1)C(C)CCC3C(C)(CO)C(O)CCC32C)CO	XYPPDQHBNJURHU-RHFXQVJCSA-N	8.56024e+06	1.14545e+07	1.27778e+07	7.89745e+06	1.2182e+07	7.26186e+06	1.02793e+07	8.70985e+06	1.0311e+07	1.02642e+07	9.48958e+06	8.08279e+06	1.06542e+07	1.36405e+07	7.00298e+06	7.20023e+06	1.26076e+07	1.39592e+07
Com_2016_pos	Hetisine	-	P	C20H27NO3	329.199	330.206	1.24419	[M+H]+	6.196	0.652014497677222	2	C18	Lipids and lipid-like molecules	脂质和类脂分子	Prenol lipids	异戊烯醇脂	Diterpenoids	二萜类	-	-	C08687	-	-	-	OC1CC2(C)CN3C4CC56CC(=C)C7C(O)C6C3C(C1)(C5C7O)C42	PIWJSAMCEMZIDO-UHFFFAOYNA-N	4.38646e+07	4.21737e+07	2.12814e+07	2.89685e+07	5.33151e+07	5.04863e+07	5.35134e+07	3.62278e+07	7.28044e+07	7.85702e+07	3.66851e+07	4.34463e+07	6.78414e+07	9.01263e+07	8.51285e+07	3.79675e+07	2.69481e+07	6.12452e+07
Com_1230_pos	cerulenin	浅蓝菌素	P	C12H17NO3	223.121	224.128	2.75925	[M+H]+	5.834	0.544019940731189	2	C18	Organoheterocyclic compounds	有机杂环化合物	Epoxides	环氧化物	Oxirane carboxylic acids and derivatives	环氧乙烷羧酸及其衍生物	"17397-89-6"	HMDB0015168	C12058	-	LMFA08010013	-	O=C(N)C1OC1C(=O)CCC=CCC=CC	GVEZIHKRYBHEFX-NQQPLRFYSA-N	2.21189e+07	7.65383e+06	1.60365e+07	1.57262e+07	1.00659e+07	1.08923e+07	1.0628e+07	7.78598e+06	1.56283e+07	1.36355e+07	9.29166e+06	1.013e+07	1.01452e+07	1.43654e+07	2.09422e+07	4.75098e+06	1.14889e+07	1.17086e+07
Com_1902_pos	Pyraclonil	双唑草腈	P	C15H15ClN6	314.105	315.112	1.4037	[M+H]+	7.502	0.683272778913033	2	C18	Organic nitrogen compounds	有机氮化合物	Organonitrogen compounds	有机氮化合物	Amines	胺类	"158353-15-2"	-	C18613	-	-	11563984	N#CC=1C=NN(C2=NN3C(=C2Cl)CCCC3)C1N(C)CC#C	IHHMUBRVTJMLQO-UHFFFAOYSA-N	1.05636e+08	9.92257e+07	1.12335e+08	9.65276e+07	1.04536e+08	1.08424e+08	1.04628e+08	1.15024e+08	1.51538e+08	1.53839e+08	1.1431e+08	1.25159e+08	1.42251e+08	1.40824e+08	1.34002e+08	9.62396e+07	1.40312e+08	1.42507e+08
Com_1162_pos	PILOCARPINE	甘油磷酸肌醇LOCARNE	P	C11H16N2O2	208.121	209.128	3.35494	[M+H]+	5.296	0.541540844280417	2	C18	Alkaloids and derivatives	生物碱及其衍生物	-	-	-	-	"92-13-7"	HMDB0015217	C07474	map01065;map01110	-	-	O=C1OCC(CC2=CN=CN2C)C1CC	QCHFTSOMWOSFHM-WPRPVWTQSA-N	4.94164e+06	4.25409e+06	4.07425e+06	5.11101e+06	3.29592e+06	3.49377e+06	3.26742e+06	5.62649e+06	5.35235e+06	7.33228e+06	6.21725e+06	6.91595e+06	8.47465e+06	7.82099e+06	6.82369e+06	1.9947e+06	3.71801e+06	5.73205e+06
Com_990_pos	ACESULFAME K	安赛蜜	P	C4H5NO4S	162.994	164.002	5.89084	[M+H]+	0.535	0.645528690029591	2	C18	Organic acids and derivatives	有机酸及其衍生物	Organic sulfuric acids and derivatives	有机硫酸及其衍生物	-	-	-	HMDB0033585	-	-	-	-	O=S1(=O)N=C(O)C=C(O1)C	YGCFIWIQZPHFLU-UHFFFAOYSA-N	2.05011e+06	2.34385e+06	2.14282e+06	1.8125e+06	2.19643e+06	2.35673e+06	2.52229e+06	2.58898e+06	2.83947e+06	3.68408e+06	2.47978e+06	2.8476e+06	2.95821e+06	3.57067e+06	3.01596e+06	2.07735e+06	2.56811e+06	3.0459e+06
Com_1403_pos	3-Hydroxylidocaine	11-羟基利多卡因	P	C14H22N2O2	250.168	251.175	2.51693	[M+H]+	5.813	0.605076547199084	2	C18	Organic acids and derivatives	有机酸及其衍生物	Carboxylic acids and derivatives	羧酸及其衍生物	Amino acids, peptides, and analogues	氨基酸、肽和类似物	-	HMDB0060655	C16560	map00982	-	-	OC1=CC=C(C(N=C(O)CN(CC)CC)=C1C)C	PMGUCIDDSCRAMY-UHFFFAOYSA-N	4.98103e+06	4.21712e+06	5.21741e+06	5.20556e+06	4.79774e+06	4.83106e+06	4.96901e+06	5.13151e+06	5.57223e+06	5.94042e+06	4.58281e+06	6.21132e+06	6.32652e+06	6.51339e+06	8.08507e+06	4.33558e+06	4.34636e+06	4.98048e+06
Com_810_pos	5-Fluorocytosine	7-氟胞嘧啶	P	C4H4FN3O	129.034	130.041	1.89804	[M+H]+	1.175	0.501686069317352	2	C18	Organoheterocyclic compounds	有机杂环化合物	Diazines	二嗪类	Pyrimidines and pyrimidine derivatives	嘧啶和嘧啶衍生物	-	HMDB0015231	-	-	-	-	FC1=CN=C(O)NC1=N	XRECTZIEBJDKEO-UHFFFAOYSA-N	526795	725918	635834	2.06826e+06	1.21615e+07	1.34486e+07	1.33135e+07	849226	2.77267e+06	590955	513549	1.49221e+06	2.09069e+06	1.6804e+06	1.31897e+06	4.58233e+06	1.79061e+06	1.07908e+06
Com_943_pos	Oxypurinol	羟基嘌呤	P	C5H4N4O2	152.033	153.042	6.30857	[M+H]+	2.06	0.940176067700971	2	C18	Organoheterocyclic compounds	有机杂环化合物	Imidazopyrimidines	咪唑并嘧啶类	Purines and purine derivatives	嘌呤和嘌呤衍生物	-	HMDB0000786	C07599	-	-	-	O=C1N=C(O)C2=CNNC2=N1	HXNFUBHNUDHIGC-UHFFFAOYSA-N	5.12664e+09	1.60434e+09	5.28254e+09	4.19728e+09	2.14198e+09	1.95602e+09	2.15511e+09	1.07284e+09	1.41984e+09	9.10442e+08	2.54129e+09	1.59175e+09	6.28171e+08	1.51809e+09	5.94963e+09	1.45132e+09	2.29152e+09	2.66466e+09
Com_879_pos	Proline betaine	脯氨酸甜菜碱	P	C7H13NO2	143.095	144.103	6.36661	[M+H]+	1.471	0.886249342427561	2	C18	Organic acids and derivatives	有机酸及其衍生物	Carboxylic acids and derivatives	羧酸及其衍生物	Amino acids, peptides, and analogues	氨基酸、肽和类似物	-	HMDB0004827	C10172	-	-	-	O=C([O-])C1CCC[N+]1(C)C	CMUNUTVVOOHQPW-LURJTMIESA-N	4.25452e+08	6.07224e+08	2.29782e+09	3.61727e+08	3.29972e+08	3.33573e+08	3.36905e+08	2.10759e+08	3.47755e+08	1.85899e+08	2.36398e+08	3.08896e+08	2.41506e+08	2.19604e+08	2.53946e+08	6.25586e+07	1.9718e+08	3.60726e+08
Com_1384_pos	Pyrimethamine	乙胺嘧啶	P	C12H13ClN4	248.083	249.091	2.68485	[M+H]+	6.84	0.857552745587151	2	C18	Organoheterocyclic compounds	有机杂环化合物	Diazines	二嗪类	Pyrimidines and pyrimidine derivatives	嘧啶和嘧啶衍生物	"58-14-0"	HMDB0014350	C07391	-	-	4993	ClC1=CC=C(C=C1)C2=C(N)NC(=N)N=C2CC	WKSAUQYGYAYLPV-UHFFFAOYSA-N	3.11083e+06	1.80767e+06	2.84827e+06	2.45815e+06	1.28575e+06	2.21066e+06	2.1942e+06	2.33519e+06	2.90346e+06	4.12062e+06	3.68209e+06	2.35092e+06	2.42784e+06	3.78769e+06	2.73694e+06	1.47753e+06	3.90665e+06	4.01022e+06
Com_1085_pos	Deethylatrazine	去乙基阿特拉津	P	C6H10ClN5	187.062	188.069	2.31706	[M+H]+	4.933	0.688118163639955	2	C18	Organoheterocyclic compounds	有机杂环化合物	Triazines	三嗪类	Aminotriazines	氨基三嗪类	"6190-65-4"	HMDB0033249	C06559	map00791;map01120	-	22563	ClC1=NC(=N)NC(=NC(C)C)N1	DFWFIQKMSFGDCQ-UHFFFAOYSA-N	4.65506e+08	1.58498e+08	4.73425e+08	3.25921e+08	2.6354e+08	2.65812e+08	2.84788e+08	1.2347e+08	1.50349e+08	1.51039e+08	2.0943e+08	2.19348e+08	1.32638e+08	1.11678e+08	3.16072e+08	2.04924e+08	2.20352e+08	2.98361e+08
Com_1244_pos	2-Amino-5-azotoluene	邻氨基偶氮甲苯	P	C14H15N3	225.127	226.133	2.13573	[M+H]+	5.721	0.60709049005734	2	C18	Organoheterocyclic compounds	有机杂环化合物	Azobenzenes	偶氮苯类	-	-	"97-56-3"	-	C19188	-	-	7340	N(=NC=1C=CC=CC1C)C2=CC=C(N)C(=C2)C	PFRYFZZSECNQOL-UHFFFAOYSA-N	274900	313806	304000	307372	323847	241165	161983	378698	502680	414034	330648	358966	309736	365715	805491	282077	309402	467489
Com_1567_pos	5,6-Benzoflavone	β-萘黄酮	P	C19H12O2	272.084	273.092	2.68147	[M+H]+	4.96	0.560783381135101	2	C18	Phenylpropanoids and polyketides	苯丙素类和聚酮类	Flavonoids	黄酮类化合物	Flavones	黄酮类	"6051-87-2"	HMDB0249144	-	-	-	2361	O=C1C=C(OC=2C=CC=3C=CC=CC3C12)C=4C=CC=CC4	OUGIDAPQYNCXRA-UHFFFAOYSA-N	1.68569e+07	1.08672e+07	1.51894e+07	1.09001e+07	1.054e+07	1.08461e+07	9.2844e+06	6.67752e+06	1.79731e+06	2.61342e+06	2.08126e+06	5.16986e+06	1.64177e+07	1.10598e+07	1.0862e+07	2.99005e+06	3.95629e+06	1.01502e+07
Com_2025_pos	Leucomalachite green	隐色孔雀石绿	P	C23H26N2	330.21	331.218	2.43801	[M+H]+	9.401	0.56964511053927	2	C18	Benzenoids	苯类化合物	Triphenyl compounds	三苯基化合物	-	-	"129-73-7"	HMDB0254033	-	-	-	67215	C=1C=CC(=CC1)C(C2=CC=C(C=C2)N(C)C)C3=CC=C(C=C3)N(C)C	WZKXBGJNNCGHIC-UHFFFAOYSA-N	2.73977e+08	3.08645e+08	2.07585e+08	2.4715e+08	2.45174e+08	2.71884e+08	2.456e+08	3.32248e+08	2.48972e+08	2.45769e+08	3.44928e+08	3.24731e+08	2.13245e+08	2.2192e+08	2.00998e+08	1.37801e+08	3.80954e+08	3.44641e+08
Com_1304_pos	1-Amino-2-methylanthraquinone	分散橙	P	C15H11NO2	237.079	238.087	2.46514	[M+H]+	6.415	0.653199275991533	2	C18	Benzenoids	苯类化合物	Anthracenes	蒽类	Anthraquinones	蒽醌类	"82-28-0"	HMDB0243816	C19320	-	-	6702	O=C1C=2C=CC=CC2C(=O)C3=C(N)C(=CC=C13)C	ZLCUIOWQYBYEBG-UHFFFAOYSA-N	1.03167e+07	1.16069e+07	1.24785e+07	1.11514e+07	1.36847e+07	1.36839e+07	1.12126e+07	1.31393e+07	1.7186e+07	1.5595e+07	1.43699e+07	1.71238e+07	1.62093e+07	1.61968e+07	1.54938e+07	1.04119e+07	1.40999e+07	1.60712e+07
Com_1312_pos	1,4-Diaminoanthraquinone	1,4-二氨基蒽醌	P	C14H10N2O2	238.074	239.081	1.8694	[M+H]+	5.413	0.86722605169082	2	C18	Benzenoids	苯类化合物	Anthracenes	蒽类	Anthraquinones	蒽醌类	"128-95-0"	-	-	-	-	31420	O=C1C=2C=CC=CC2C(=O)C=3C(N)=CC=C(N)C13	FBMQNRKSAWNXBT-UHFFFAOYSA-N	4.56122e+06	6.6963e+06	4.88172e+06	3.38934e+06	3.16096e+06	1.69396e+06	2.38878e+06	7.14778e+06	8.05603e+06	8.11559e+06	6.00982e+06	7.52191e+06	6.60848e+06	8.2054e+06	1.313e+06	2.02742e+06	5.53301e+06	1.49515e+07
Com_1855_pos	gamma-Glutamyltyrosine	γ-谷氨酰酪氨酸	P	C14H18N2O6	310.116	311.124	0.7695	[M+H]+	5.208	0.871911714339628	2	C18	Organic acids and derivatives	有机酸及其衍生物	Carboxylic acids and derivatives	羧酸及其衍生物	Amino acids, peptides, and analogues	氨基酸、肽和类似物	-	HMDB0011741	-	-	-	-	O=C(O)C(N=C(O)CCC(N)C(=O)O)CC1=CC=C(O)C=C1	VVLXCWVSSLFQDS-QWRGUYRKSA-N	2.39764e+06	1.01248e+06	2.13274e+06	2.37419e+06	378454	579549	590268	601366	720618	646942	1.14616e+06	935400	1.01219e+06	1.16721e+06	2.01282e+06	457511	1.65907e+06	2.21057e+06
Com_2177_pos	Roxane	醋酸罗沙替丁	P	C19H28N2O4	348.205	349.213	2.57228	[M+H]+	9.871	0.502407429643192	2	C18	Organoheterocyclic compounds	有机杂环化合物	Piperidines	哌啶类	Benzylpiperidines	苄基哌啶	"78628-28-1"	-	-	-	-	-	O=C(OCC(O)=NCCCOC1=CC=CC(=C1)CN2CCCCC2)C	SMTZFNFIKUPEJC-UHFFFAOYSA-N	3.47416e+08	2.163e+08	3.19492e+08	2.84309e+08	2.90163e+08	2.63299e+08	2.72559e+08	3.50368e+08	3.88706e+08	4.03717e+08	3.09976e+08	2.83138e+08	4.17491e+08	3.82763e+08	4.32323e+08	2.62021e+08	4.86217e+08	4.69324e+08
Com_1757_pos	Clobazam	氧异安定	P	C16H13ClN2O2	300.067	301.075	3.3173	[M+H]+	1.212	0.544580380666642	2	C18	Organoheterocyclic compounds	有机杂环化合物	Benzodiazepines	苯二氮卓类	-	-	"22316-47-8"	HMDB0014493	-	-	-	-	O=C1N(C=2C=CC=CC2)C3=CC(Cl)=CC=C3N(C(=O)C1)C	CXOXHMZGEKVPMT-UHFFFAOYSA-N	6.94882e+06	1.80619e+06	3.9594e+06	1.16883e+07	2.63694e+07	2.69132e+07	2.66376e+07	1.74385e+06	5.35714e+06	778093	1.21792e+06	4.95076e+06	3.62648e+06	2.56756e+06	5.05232e+06	2.60208e+07	4.95352e+06	4.56088e+06
Com_856_pos	Allopurinol	别嘌醇	P	C5H4N4O	136.039	137.047	6.01883	[M+H]+	2.968	0.917454173630278	2	C18	Organoheterocyclic compounds	有机杂环化合物	Pyrazolopyrimidines	吡唑并嘧啶类	Pyrazolo[3,4-d]pyrimidines	吡唑并[3,4-d]嘧啶	"315-30-0"	HMDB0014581	-	-	-	135401907	OC1=NC=NC2=NNC=C12	OFCNXPDARWKPPY-UHFFFAOYSA-N	8.5609e+09	1.41063e+10	1.01286e+10	1.37196e+10	1.39827e+10	1.53074e+10	1.56948e+10	3.03631e+10	2.79996e+10	1.72938e+10	1.29982e+10	1.46699e+10	3.70983e+10	2.89013e+10	5.14271e+09	1.08771e+10	1.65815e+10	1.36972e+10
Com_911_pos	5-METHYLCYTOSINE HYDROCLORIDE	5-甲基胞嘧啶盐酸	P	C5H7N3O	125.059	148.048	2.17774	[M+Na]+	2.331	0.538487041582602	2	C18	Organoheterocyclic compounds	有机杂环化合物	Diazines	二嗪类	Pyrimidines and pyrimidine derivatives	嘧啶和嘧啶衍生物	-	-	-	-	-	-	N=C1NC(O)=NC=C1C	LRSASMSXMSNRBT-UHFFFAOYSA-N	9.44736e+07	3.47612e+07	1.13922e+08	8.47738e+07	6.64982e+07	6.78991e+07	7.45604e+07	2.34205e+07	3.01787e+07	2.67696e+07	3.64988e+07	3.91541e+07	2.89572e+07	2.18148e+07	7.71976e+07	7.3942e+07	4.67468e+07	5.27578e+07
Com_1562_pos	Dextromethorphan	右美沙芬	P	C18H25NO	271.194	272.2	3.19697	[M+H]+	7.981	0.641230538210291	2	C18	Alkaloids and derivatives	生物碱及其衍生物	Morphinans	吗啡喃类	-	-	"125-71-3"	HMDB0001920	D03742	-	-	6916184	O(C1=CC=C2C(=C1)C34CCN(C)C(C2)C4CCCC3)C	MKXZASYAUGDDCJ-NJAFHUGGSA-N	1.97345e+07	2.03204e+07	1.90112e+07	2.04331e+07	2.28885e+07	2.28021e+07	2.16047e+07	2.43981e+07	2.74912e+07	2.78425e+07	2.46288e+07	2.72717e+07	3.04293e+07	2.66306e+07	2.9589e+07	2.23216e+07	1.43299e+07	2.07817e+07
Com_1574_pos	Galaxolidone	-	P	C18H24O2	272.178	273.185	2.07448	[M+H]+	7.656	0.644727395875018	2	C18	Organoheterocyclic compounds	有机杂环化合物	Benzopyrans	苯并吡喃类	2-benzopyrans	2-苯并吡喃类	"256393-37-0"	-	-	-	-	69131857	O=C1OCC(C=2C=C3C(=CC12)C(C)(C)C(C)C3(C)C)C	PGMHPYRIXBRRQD-UHFFFAOYSA-N	6.23595e+06	7.04251e+06	4.75711e+06	7.18427e+06	5.75655e+06	4.6098e+06	3.72672e+06	5.24298e+06	5.47312e+06	4.82335e+06	5.8129e+06	3.83225e+06	4.99702e+06	4.81204e+06	6.10899e+06	5.88607e+06	6.16836e+06	6.21398e+06
Com_1466_pos	Propranolol	心得安(普萘洛尔)	P	C16H21NO2	259.157	260.164	2.63455	[M+H]+	7.019	0.551457479652941	2	C18	Benzenoids	苯类化合物	Naphthalenes	萘类	-	-	"525-66-6"	HMDB0001849	C07407	-	-	4946	OC(COC1=CC=CC=2C=CC=CC12)CNC(C)C	AQHHHDLHHXJYJD-UHFFFAOYSA-N	3.05828e+06	4.96161e+06	2.20383e+06	3.73805e+06	4.53872e+06	3.40617e+06	4.01426e+06	4.48407e+06	5.02261e+06	5.03016e+06	4.14984e+06	7.29613e+06	3.68452e+06	3.77801e+06	5.83334e+06	3.45554e+06	1.4631e+06	4.24326e+06
Com_1928_pos	Drofenine	-	P	C20H31NO2	317.235	318.242	1.31759	[M+H]+	7.616	0.512645482329609	2	C18	Benzenoids	苯类化合物	Benzene and substituted derivatives	苯及其取代衍生物	-	-	-	-	-	-	-	3166	O=C(OCCN(CC)CC)C(C=1C=CC=CC1)C2CCCCC2	AGJBLWCLQCKRJP-UHFFFAOYSA-N	1.11526e+10	9.76915e+09	9.92752e+09	7.75409e+09	1.09765e+10	1.09116e+10	8.1151e+09	8.86195e+09	1.45612e+10	1.46722e+10	1.07372e+10	7.60077e+09	1.33965e+10	1.40939e+10	1.02246e+10	8.79553e+09	9.36981e+09	1.09899e+10
Com_1321_pos	Cystine	胱氨酸	P	C6H12N2O4S2	240.024	241.032	3.5861	[M+H]+	1.387	0.74321020312762	2	C18	Organic acids and derivatives	有机酸及其衍生物	Carboxylic acids and derivatives	羧酸及其衍生物	Amino acids, peptides, and analogues	氨基酸、肽和类似物	"24645-67-8"	HMDB0250712	C01420	-	-	595	O=C(O)C(N)CSSCC(N)C(=O)O	LEVWYRKDKASIDU-UHFFFAOYSA-N	5.74778e+06	472951	1.54294e+06	1.05321e+07	8.35579e+06	6.62945e+06	6.47093e+06	2.83186e+06	1.8607e+06	2.16667e+06	2.34157e+06	109919	308855	1.83684e+06	6.00565e+06	2.91732e+06	1.37168e+06	3.75622e+06
Com_1968_pos	Lichesterinic acid	-	P	C19H32O4	324.23	325.237	1.3887	[M+H]+	8.689	0.614604673718705	2	C18	Organoheterocyclic compounds	有机杂环化合物	Dihydrofurans	二氢呋喃类	Furanones	呋喃酮类	-	-	-	-	-	-	O=C(O)C1=C(C(=O)OC1CCCCCCCCCCCCC)C	SLQVVNFTCYVCPB-INIZCTEOSA-N	5.58276e+09	9.92157e+09	3.65135e+09	1.76188e+10	7.73072e+09	4.11507e+09	7.76277e+09	8.72221e+09	4.86265e+09	2.22398e+09	1.00849e+10	3.45298e+09	4.78757e+09	2.2203e+09	1.57016e+09	1.15834e+10	4.01268e+09	3.4024e+09
Com_2355_pos	NNEI	-	P	C24H24N2O	356.189	379.178	1.21727	[M+Na]+	8.759	0.564854896548476	2	C18	Organoheterocyclic compounds	有机杂环化合物	Indoles and derivatives	吲哚及其衍生物	Indolecarboxylic acids and derivatives	吲哚羧酸及其衍生物	-	-	-	-	-	-	OC(=NC1=CC=CC=2C=CC=CC12)C3=CN(C=4C=CC=CC34)CCCCC	GWCQNKRMTGVYIZ-UHFFFAOYSA-N	1.4654e+06	1.72492e+06	2.4054e+06	838163	2.72859e+06	2.92272e+06	4.41968e+06	2.32902e+06	3.30015e+06	6.37762e+06	1.95919e+06	5.33425e+06	3.33643e+06	4.71783e+06	2.78961e+06	330907	2.18253e+06	3.90981e+06
Com_2511_pos	(Z)-N-hexadec-9-enoyl-L-phenylalanine	-	P	C25H39NO3	401.293	402.301	1.81443	[M+H]+	9.561	0.796263670040926	2	C18	Organic acids and derivatives	有机酸及其衍生物	Carboxylic acids and derivatives	羧酸及其衍生物	Amino acids, peptides, and analogues	氨基酸、肽和类似物	-	-	-	-	-	-	O=C(O)C(N=C(O)CCCCCCCC=CCCCCCC)CC=1C=CC=CC1	OIDVFUQQVKYQTG-YLNCNTMDSA-N	6.04631e+07	2.2343e+07	2.6097e+07	6.45662e+07	2.2261e+07	1.18174e+07	2.507e+07	1.3187e+07	8.81725e+06	7.14591e+06	5.92353e+06	1.24014e+07	468954	4.07766e+06	8.70554e+06	3.22886e+06	2.48311e+07	1.57887e+07
Com_1933_pos	Exemestane	依西美坦	P	C20H24O2	296.178	319.167	0.793075	[M+Na]+	8.523	0.500287037327935	2	C18	Lipids and lipid-like molecules	脂质和类脂分子	Steroids and steroid derivatives	类固醇和类固醇衍生物	Androstane steroids	雄甾烷类固醇	"107868-30-4"	HMDB0015125	D00963	-	-	60198	O=C1C=CC2(C(=C1)C(=C)CC3C2CCC4(C(=O)CCC34)C)C	BFYIZQONLCFLEV-DAELLWKTSA-N	5.33208e+06	7.57492e+06	1.70857e+06	4.92034e+07	5.28456e+06	4.79643e+06	3.37375e+06	6.32936e+06	4.31377e+06	1.1098e+06	2.30991e+06	1.07151e+06	622384	3.63416e+06	2.27765e+06	6.05962e+06	2.35646e+06	2.0073e+06
Com_1454_pos	Alternariol	交链孢酚	P	C14H10O5	258.053	259.061	3.22525	[M+H]+	1.363	0.705749372420002	2	C18	Phenylpropanoids and polyketides	苯丙素类和聚酮类	Coumarins and derivatives	香豆素及其衍生物	-	-	"641-38-3"	HMDB0030831	C16838	-	-	5359485	O=C1OC2=CC(O)=CC(=C2C=3C=C(O)C=C(O)C13)C	CEBXXEKPIIDJHL-UHFFFAOYSA-N	7.28323e+06	1.00903e+07	1.76059e+07	4.11778e+06	1.14005e+07	1.07656e+07	1.28537e+07	8.30633e+06	1.5719e+07	1.18036e+07	1.08384e+07	1.70767e+07	8.18159e+06	5.96754e+06	2.16175e+06	1.17536e+07	1.76147e+07	1.40507e+07
Com_833_pos	L-beta-homothreonine	L-Β-高苏氨酸	P	C5H11NO3	133.074	134.082	5.61379	[M+H]+	1.431	0.712652779966531	2	C18	Organic acids and derivatives	有机酸及其衍生物	Carboxylic acids and derivatives	羧酸及其衍生物	Amino acids, peptides, and analogues	氨基酸、肽和类似物	"192003-00-2"	-	-	-	-	-	CC(C(CC(=O)O)N)O	NIVRJEWVLMOZNV-UHFFFAOYSA-N	1.62849e+08	2.34205e+08	1.59303e+08	1.2908e+08	1.79466e+08	1.86007e+08	1.88664e+08	2.22974e+08	1.51562e+08	1.71628e+08	2.19432e+08	2.1261e+08	1.90718e+08	2.21046e+08	1.62388e+08	1.96017e+08	2.95459e+08	2.87446e+08
Com_2444_pos	Leu-Phe-Asn	亮氨酸-苯丙氨酸-天冬酰胺	P	C19H28N4O5	392.206	393.213	1.66191	[M+H]+	5.403	0.802373842052104	2	C18	Organic acids and derivatives	有机酸及其衍生物	Carboxylic acids and derivatives	羧酸及其衍生物	Amino acids, peptides, and analogues	氨基酸、肽和类似物	-	-	-	-	-	-	CC(C)CC(C(=O)NC(CC1=CC=CC=C1)C(=O)NC(CC(=O)N)C(=O)O)N	BIZNDKMFQHDOIE-KKUMJFAQSA-N	9.01411e+06	6.78785e+06	8.18732e+06	5.46257e+06	7.38089e+06	8.17519e+06	9.65632e+06	5.31825e+06	8.56226e+06	1.25155e+07	6.25789e+06	4.33608e+06	9.21702e+06	9.23302e+06	1.48404e+07	1.00614e+07	9.11343e+06	1.41703e+07
Com_2284_pos	10-Deacetoxybarbilycopodin	-	P	C22H36O4	364.261	365.269	1.90125	[M+H]+	6.13	0.514995431713452	2	C18	Organic acids and derivatives	有机酸及其衍生物	Carboxylic acids and derivatives	羧酸及其衍生物	Carboxylic acid derivatives	羧酸衍生物	-	-	-	-	-	-	CC(=O)OC(C)(C)C1CCC2(C1CCC3(C(O3)CCC4(C(C2)O4)C)C)C	OFGUJMHNEOOMPM-SSEZJGRHSA-N	5.87281e+06	8.57407e+06	3.73352e+06	5.19848e+06	4.28193e+06	4.37193e+06	4.74793e+06	3.24494e+06	3.37546e+06	7.23191e+06	3.70547e+06	4.37322e+06	6.06212e+06	8.57348e+06	5.64338e+06	5.37893e+06	5.7716e+06	3.47896e+06
Com_1945_pos	alpha-Linolenoyl Ethanolamide	-	P	C20H35NO2	321.267	322.274	1.11634	[M+H]+	7.777	0.531938464771498	2	C18	Organic nitrogen compounds	有机氮化合物	Organonitrogen compounds	有机氮化合物	Amines	胺类	"57086-93-8"	HMDB0013624	-	-	LMFA08040007	-	CCC=CCC=CCC=CCCCCCCCC(=O)NCCO	HBJXRRXWHSHZPU-PDBXOOCHSA-N	6.88141e+07	6.77517e+07	7.21214e+07	5.58892e+07	7.58247e+07	7.30758e+07	7.13475e+07	7.93978e+07	8.33626e+07	9.1662e+07	7.7014e+07	9.23087e+07	9.44082e+07	8.51992e+07	9.05172e+07	8.15988e+07	7.0592e+07	7.3372e+07
Com_1635_pos	Tumonoic acid D	-	P	C16H29NO3	283.215	284.222	1.15534	[M+H]+	5.793	0.559090031231241	2	C18	Organic acids and derivatives	有机酸及其衍生物	Carboxylic acids and derivatives	羧酸及其衍生物	Amino acids, peptides, and analogues	氨基酸、肽和类似物	-	-	-	-	-	-	CCCCCCCCC(C)C(=O)N1CCCC1C(=O)O	HSLFSTFEVGMTFF-KBPBESRZSA-N	962535	1.16958e+06	928130	830608	992635	1.19807e+06	1.17785e+06	1.05884e+06	1.8056e+06	1.35539e+06	741901	1.3289e+06	1.56789e+06	2.17746e+06	1.94984e+06	1.0855e+06	2.01379e+06	1.72788e+06
Com_1496_pos	Leu Met	亮氨酸蛋氨酸	P	C11H22N2O3S1	262.135	263.142	3.46613	[M+H]+	5.401	0.724041296527267	2	C18	Organic acids and derivatives	有机酸及其衍生物	Carboxylic acids and derivatives	羧酸及其衍生物	Amino acids, peptides, and analogues	氨基酸、肽和类似物	-	-	-	-	-	-	CC(C)CC(C(=O)NC(CCSC)C(=O)O)N	NTISAKGPIGTIJJ-IUCAKERBSA-N	6.1021e+06	2.25795e+06	5.99533e+06	4.32166e+06	2.62983e+07	2.8449e+07	2.66789e+07	2.03808e+06	4.56249e+06	2.64031e+06	2.26584e+06	2.85566e+06	3.02323e+06	1.88203e+06	3.38419e+06	1.67795e+07	4.35309e+06	4.51121e+06
Com_1171_pos	3E,5E-tridecadienoic acid	3E,5E-十三碳二烯酸	P	C13H22O2	210.162	211.168	4.1985	[M+H]+	5.695	0.685052140002819	2	C18	Lipids and lipid-like molecules	脂质和类脂分子	Fatty Acyls	脂肪酰类	Fatty acids and conjugates	脂肪酸和结合物	-	-	-	-	LMFA01030244	-	CCCCCCCC=CC=CCC(=O)O	PTYZGNZCLHAQEB-BNFZFUHLSA-N	732624	1.03527e+06	917626	941619	814411	788435	896689	1.044e+06	1.29633e+06	1.48252e+06	986290	1.09741e+06	1.23578e+06	1.37414e+06	1.15226e+06	286777	1.14886e+06	1.2582e+06
Com_1030_pos	Ionene	1,2,3,4-四氢-1,1,6-三甲基萘	P	C13H18	174.141	175.149	5.72821	[M+H]+	9.23	0.565418234188484	2	C18	Benzenoids	苯类化合物	Tetralins	四氢化萘	-	-	"475-03-6"	HMDB0059826	-	-	-	-	CC1=CC2=C(C=C1)C(CCC2)(C)C	LTMQZVLXCLQPCT-UHFFFAOYSA-N	1.84859e+08	2.75852e+08	1.8047e+08	2.60538e+08	2.28038e+08	2.57283e+08	2.45796e+08	2.76579e+08	2.45628e+08	2.63291e+08	2.40045e+08	2.55111e+08	2.77109e+08	2.65971e+08	1.89412e+08	1.65558e+08	1.98334e+08	1.77949e+08
Com_987_pos	Lamoxirene	-	P	C11H14O	162.104	163.113	5.61469	[M+H]+	4.924	0.786799455524009	2	C18	Organoheterocyclic compounds	有机杂环化合物	Epoxides	环氧化物	-	-	-	-	-	-	-	-	C=CC1C(O1)C2CC=CCC=C2	SAIFUMPWZOSPHE-UHFFFAOYSA-N	1.05102e+08	8.45454e+07	1.16979e+08	8.5332e+07	4.73093e+07	8.33698e+07	9.11733e+07	8.34803e+07	4.14055e+07	1.09683e+08	9.39026e+07	9.37603e+07	1.08146e+08	1.05286e+08	4.55477e+07	4.41978e+07	1.08403e+08	1.16879e+08
Com_848_pos	Adenine	腺嘌呤	P	C5H5N5	135.054	136.063	6.87545	[M+H]+	4.941	0.859997009877044	2	C18	Organoheterocyclic compounds	有机杂环化合物	Imidazopyrimidines	咪唑并嘧啶类	Purines and purine derivatives	嘌呤和嘌呤衍生物	"73-24-5"	HMDB0000034	C00147	map00230;map00908;map01100	-	-	C1=NC2=NC=NC(=C2N1)N	GFFGJBXGBJISGV-UHFFFAOYSA-N	1.66048e+07	1.09692e+08	2.40845e+07	1.97947e+07	9.97937e+07	1.04708e+08	1.04023e+08	1.38485e+08	1.82083e+08	1.78126e+08	6.30823e+07	7.5875e+07	2.72545e+08	2.73055e+08	3.70358e+07	6.94141e+07	1.22736e+08	9.08022e+07
Com_2526_pos	Stolonoxide E	-	P	C24H36O5	404.256	405.263	0.255489	[M+H]+	9.087	0.639264519571599	2	C18	Organoheterocyclic compounds	有机杂环化合物	Dioxanes	二恶烷	1,2-dioxanes	1,2-二氧六环类	-	-	-	-	-	-	C1CC(OC1CCCCCCC2CC=CC=CC=C2)C3CCC(OO3)CC(=O)O	DIHXQPVNIPQBLK-OEJVIJNISA-N	2.776e+07	5.90497e+07	1.84266e+07	9.58149e+07	4.20974e+07	3.74951e+07	3.98795e+07	8.27921e+07	4.42578e+07	2.69142e+07	5.30397e+07	2.1954e+07	2.30002e+07	1.84299e+07	1.50469e+07	9.9319e+07	3.58868e+07	3.41233e+07
Com_2411_pos	Atranone D	-	P	C24H34O4	386.246	387.253	1.00144	[M+H]+	8.78	0.657909400123879	2	C18	Organoheterocyclic compounds	有机杂环化合物	Tetrahydrofurans	四氢呋喃	-	-	-	-	-	-	-	-	CC1=CC2C(C(=O)OC2=C(CCC3(C(CC1)C(=CC3=O)C(C)C)C)C)C(C)O	CCMBGMOYVQDEBC-PCLIRYBKSA-N	3.08624e+07	6.97828e+07	1.56713e+07	6.08498e+07	4.50202e+07	4.00391e+07	6.22377e+07	1.23807e+08	4.69558e+07	3.16853e+07	5.20491e+07	2.78622e+07	7.205e+07	4.34568e+07	1.35556e+07	6.49381e+07	5.06505e+07	2.66614e+07
Com_2226_pos	1-Monolinolein	1-单壬烷-rac-甘油	P	C21H38O4	354.277	355.285	0.595077	[M+H]+	9.248	0.829277110422467	2	C18	Lipids and lipid-like molecules	脂质和类脂分子	Fatty Acyls	脂肪酰类	Lineolic acids and derivatives	亚麻酸及其衍生物	"2277-28-3"	HMDB0011568	-	-	LMGL01010006	-	CCCCCC=CCC=CCCCCCCCC(=O)OCC(CO)O	WECGLUPZRHILCT-HZJYTTRNSA-N	2.90257e+08	1.90211e+08	3.45696e+08	3.39105e+08	2.97582e+08	3.26655e+08	3.55288e+08	4.24896e+08	5.12265e+08	4.69916e+08	3.3948e+08	3.52016e+08	2.3814e+08	4.90607e+08	3.70126e+08	3.58617e+08	2.36954e+08	2.26683e+08
Com_1967_pos	Erythrophloin E	-	P	C22H28O2	324.209	325.216	2.06407	[M+H]+	9.354	0.53171744710983	2	C18	Organic acids and derivatives	有机酸及其衍生物	Carboxylic acids and derivatives	羧酸及其衍生物	Carboxylic acids	羧酸	-	-	-	-	-	-	CCC=CC=CCCC1C2CC3C=CC(C4C3C2C1C=C4)C(=O)O	IASCUFOSNJQPHV-RHRKIAJMSA-N	9.38346e+08	6.58416e+08	6.90512e+08	1.57444e+09	6.70576e+08	6.45739e+08	7.01923e+08	7.4062e+08	6.41174e+08	4.14283e+08	7.17067e+08	4.28311e+08	4.43638e+08	4.81615e+08	9.61026e+08	7.86088e+08	9.91929e+08	9.01044e+08
Com_1961_pos	yanuthone I	-	P	C17H24O6	324.157	325.164	0.310741	[M+H]+	8.133	0.778159450549692	2	C18	Organic acids and derivatives	有机酸及其衍生物	Hydroxy acids and derivatives	羟基酸及其衍生物	Medium-chain hydroxy acids and derivatives	中链羟基酸及其衍生物	-	-	-	-	-	-	CC(CCCC(=CCC12C(O1)C(C(=CC2=O)CO)O)C)C(=O)O	AKKLRAIOYFECEG-BQPVOTJVSA-N	1.15316e+07	1.12434e+07	1.08833e+07	9.4287e+06	1.0089e+07	9.57772e+06	9.55309e+06	1.12729e+07	1.77147e+07	1.25467e+07	1.12903e+07	1.38112e+07	1.6961e+07	1.63369e+07	2.43598e+07	1.45259e+07	1.71426e+07	1.83364e+07
Com_1805_pos	Caribenol B	-	P	C19H28O3	304.204	305.211	0.193316	[M+H]+	7.502	0.781617160253304	2	C18	Lipids and lipid-like molecules	脂质和类脂分子	Prenol lipids	异戊烯醇脂	Sesquiterpenoids	倍半萜类	-	-	-	-	-	-	CC1CCC2C(CC(C3(C2=C1C(=O)C3(C)O)O)C=C(C)C)C	UZKZXPWGNRCNCM-NDNLJYSTSA-N	2.99099e+07	8.62542e+07	2.27258e+07	1.22846e+08	3.90694e+07	3.66454e+07	3.78933e+07	5.13248e+07	4.33625e+07	2.60645e+07	4.08557e+07	2.69661e+07	2.9734e+07	3.71534e+07	3.48785e+07	5.78633e+07	5.36278e+07	4.47115e+07
Com_1544_pos	Trichotriol	-	P	C15H24O4	268.167	269.174	2.90456	[M+H]+	6.66	0.535892826494366	2	C18	Organic oxygen compounds	有机氧化合物	Organooxygen compounds	有机氧化合物	Alcohols and polyols	醇和多元醇	-	-	-	-	-	-	CC1(CCC(C=C1)(C)O)C2(CC(C(C23CO3)O)O)C	FPANWDWGPATUTH-ULMRJCCDSA-N	2.07575e+07	2.08568e+07	2.07455e+07	1.71486e+07	2.05076e+07	2.02115e+07	2.0262e+07	1.85785e+07	2.12676e+07	2.43216e+07	2.15215e+07	1.70541e+07	2.64587e+07	2.55617e+07	2.13789e+07	1.9327e+07	3.10674e+07	2.03363e+07
Com_1388_pos	4Z,7Z,10Z,13Z-hexadecatetraenoic acid	4Z,7Z,10Z,13Z-十六碳四烯酸	P	C16H24O2	248.178	249.184	2.28391	[M+H]+	7.007	0.825113297491449	2	C18	Lipids and lipid-like molecules	脂质和类脂分子	Fatty Acyls	脂肪酰类	Fatty acids and conjugates	脂肪酸和结合物	-	-	-	-	LMFA01030163	-	CCC=CCC=CCC=CCC=CCCC(=O)O	IVTCJQZAGWTMBZ-LTKCOYKYSA-N	2.40788e+07	2.94178e+07	3.35034e+07	7.06509e+07	2.56826e+07	3.07778e+07	2.35452e+07	2.90889e+07	3.90657e+07	4.10503e+07	2.5726e+07	3.046e+07	4.49362e+07	3.54116e+07	4.15266e+07	2.41079e+07	4.38697e+07	3.29545e+07
Com_1291_pos	Dehydrooreadone	脱氢表雄酮	P	C14H18O3	234.126	235.132	3.36498	[M+H]+	6.264	0.647897228470042	2	C18	Organoheterocyclic compounds	有机杂环化合物	Naphthofurans	萘并呋喃类	-	-	-	HMDB0036046	-	-	-	-	CC1(C=CC(=O)C2C1CC=C3C2C(OC3)O)C	RBUVATMDYDGAJH-UHFFFAOYSA-N	3.31372e+07	5.15108e+07	2.59518e+07	2.444e+07	3.22217e+07	3.40468e+07	3.85309e+07	3.97787e+07	4.18077e+07	4.37189e+07	4.69475e+07	3.18875e+07	7.2818e+07	5.23139e+07	5.66128e+07	4.26943e+07	5.03422e+07	4.33409e+07
Com_1225_pos	Placidene C	-	P	C13H18O3	222.126	223.132	3.44362	[M+H]+	5.886	0.695505924152025	2	C18	Organoheterocyclic compounds	有机杂环化合物	Pyrans	吡喃	Pyranones and derivatives	吡喃酮及其衍生物	-	-	-	-	-	-	CCC(C)C=CC1=C(C(=CC(=O)O1)OC)C	KTXOHEGYWWVREA-UCUJLANTSA-N	1.22147e+08	1.27508e+08	1.61463e+08	1.22004e+08	1.2567e+08	1.26016e+08	1.30709e+08	1.40668e+08	1.52571e+08	1.77133e+08	1.39312e+08	1.49331e+08	1.77299e+08	1.7163e+08	1.51976e+08	1.07645e+08	1.72867e+08	1.73722e+08
Com_1208_pos	Fabianine	-	P	C14H21NO	219.162	220.169	4.05283	[M+H]+	7.112	0.539193421741821	2	C18	Organoheterocyclic compounds	有机杂环化合物	Quinolines and derivatives	喹啉及其衍生物	Hydroquinolines	氢化喹啉	-	-	C09949	-	-	-	CC1CCC(C2=C1C=CC(=N2)C)C(C)(C)O	ZKWQRKACMGTYMH-JOYOIKCWSA-N	7.11971e+07	7.63914e+07	7.73043e+07	6.69434e+07	8.17502e+07	7.96051e+07	7.89544e+07	8.54653e+07	9.59724e+07	1.02011e+08	8.81213e+07	9.66978e+07	1.0511e+08	1.02597e+08	9.88556e+07	7.82587e+07	9.06136e+07	9.37826e+07
Com_1169_pos	Panepoxydone	-	P	C11H14O4	210.089	211.096	4.62405	[M+H]+	1.265	0.553708284139397	2	C18	Organic oxygen compounds	有机氧化合物	Organooxygen compounds	有机氧化合物	Carbonyl compounds	羰基化合物	-	-	-	-	-	-	CC(=CC(C1=CC(C2C(C1=O)O2)O)O)C	MBXKEYXHJAZKBP-DEKFOEGESA-N	1.90006e+06	2.37408e+06	2.02403e+06	2.07038e+06	2.34561e+06	1.67226e+06	2.19098e+06	2.91795e+06	2.64177e+06	3.5663e+06	2.3259e+06	2.33246e+06	2.62111e+06	3.20743e+06	3.81049e+06	1.65093e+06	2.35999e+06	2.72755e+06
Com_1039_pos	(3E,5Z,7Z,9E)-Trideca-3,5,7,9-tetraene	-	P	C13H20	176.156	177.165	5.59026	[M+H]+	9.219	0.518414462257138	2	C18	Hydrocarbons	碳氢化合物	Unsaturated hydrocarbons	不饱和烃	Olefins	烯烃	-	-	-	-	-	-	CCCC=CC=CC=CC=CCC	SPQQVZADFOATIQ-YWLJYKEXSA-N	5.32279e+07	6.89195e+07	5.20275e+07	6.13537e+07	6.3688e+07	7.83703e+07	7.23654e+07	8.44988e+07	6.80395e+07	7.02865e+07	6.28562e+07	7.27623e+07	7.42999e+07	6.98759e+07	5.09805e+07	4.43102e+07	5.48333e+07	5.02951e+07
Com_924_pos	Hormodirene	-	P	C11H16	148.125	149.133	5.85845	[M+H]+	9.212	0.749901221359213	2	C18	Hydrocarbons	碳氢化合物	Unsaturated hydrocarbons	不饱和烃	Olefins	烯烃	-	-	-	-	-	-	CCC=CC=CC1CC1C=C	IUJUNEVKAIOLIM-KTZMQNSUSA-N	1.26192e+08	1.98933e+08	1.43382e+08	1.79457e+08	1.74419e+08	2.08296e+08	1.84729e+08	2.06177e+08	1.7918e+08	2.06787e+08	1.72115e+08	1.97299e+08	1.88281e+08	1.83698e+08	1.50052e+08	1.22324e+08	1.39537e+08	1.39339e+08
Com_922_pos	Dehydrocarvacrol	脱氢香芹酚	P	C10H12O	148.089	149.097	5.96584	[M+H]+	6.722	0.757754832728853	2	C18	Organic oxygen compounds	有机氧化合物	Organooxygen compounds	有机氧化合物	Enols	烯醇	-	-	-	-	-	-	CC1=C(C=C(C#C1)C(C)C)O	KSIXMMXMGWYJHM-UHFFFAOYSA-N	7.4611e+08	6.94724e+08	8.23424e+08	4.17907e+08	7.25636e+08	7.06413e+08	7.02182e+08	7.43861e+08	9.71032e+08	8.93492e+08	8.31484e+08	8.75077e+08	9.9683e+08	6.65815e+08	9.29976e+08	6.54687e+08	8.52652e+08	8.6793e+08
Com_2758_pos	Buprenorphine	丁丙诺啡	P	C29H41NO4	467.304	468.311	0.936726	[M+H]+	8.381	0.943039145754664	2	C18	Benzenoids	苯类化合物	Phenanthrenes and derivatives	菲及其衍生物	-	-	"52485-79-7"	HMDB0015057	C08007	-	-	-	CC(C)(C)C(C)(C1CC23CCC1(C4C25CCN(C3CC6=C5C(=C(C=C6)O)O4)CC7CC7)OC)O	RMRJXGBAOAMLHD-IHFGGWKQSA-N	4.41586e+08	2.79784e+08	5.79904e+08	4.34626e+08	5.32839e+08	5.15238e+08	4.62439e+08	1.50929e+08	2.71098e+08	1.63591e+08	2.42229e+08	1.36674e+08	1.99652e+08	1.11232e+08	1.22736e+09	2.70775e+09	1.68274e+08	1.95384e+08
Com_2271_pos	2'(R)-Hydroxylanneaquinol	-	P	C23H38O3	362.282	363.289	1.27199	[M+H]+	10.493	0.830809084210553	2	C18	Lipids and lipid-like molecules	脂质和类脂分子	Fatty Acyls	脂肪酰类	Fatty alcohols	脂肪醇	-	-	-	-	-	-	CCCCCCCCC=CCCCCCC(CC1=C(C=CC(=C1)O)O)O	SYEWMKBCQCNFPV-VFCOFNOGSA-N	1.10444e+08	2.73535e+07	7.78897e+07	2.26551e+07	9.35885e+07	6.92599e+07	6.82552e+07	3.8865e+07	5.39472e+07	5.17341e+07	8.99276e+07	7.99337e+07	9.80419e+07	6.54143e+07	2.85907e+08	1.95285e+08	1.90978e+08	1.32574e+08
Com_2081_pos	Methyl 15-hydroxy-7-labden-17-oate	-	P	C21H36O3	336.266	337.273	1.53803	[M+H]+	10.307	0.846160940520376	2	C18	Lipids and lipid-like molecules	脂质和类脂分子	Prenol lipids	异戊烯醇脂	Diterpenoids	二萜类	-	-	-	-	-	-	CC(CCC1C(=CCC2C1(CCCC2(C)C)C)C(=O)OC)CCO	ZYBRUCDLWWKGIM-QTQZEZTPSA-N	4.99239e+07	1.50987e+07	4.8803e+07	2.18913e+07	5.40188e+07	3.90584e+07	3.73405e+07	3.07631e+07	4.27858e+07	2.48399e+07	3.97425e+07	2.79886e+07	2.71575e+07	3.3608e+07	1.53266e+08	7.38022e+07	7.19517e+07	6.14687e+07
Com_1706_pos	MF-EA 705alpha	-	P	C20H22O2	294.162	295.169	0.285708	[M+H]+	7.637	0.554198205124967	2	C18	Benzenoids	苯类化合物	Benzene and substituted derivatives	苯及其取代衍生物	Phenylpropenes	苯基丙烯类	-	-	-	-	-	-	CC1=CC(=C(C=C1)C(=CC=CC=CCC(=O)O)C)C=CC=C	UZABAGXNNGEDIF-FCPMNKIOSA-N	2.04556e+06	1.98046e+06	1.98103e+06	1.75847e+06	1.86547e+06	1.86638e+06	2.47491e+06	2.17595e+06	3.60068e+06	2.85612e+06	4.01038e+06	2.67658e+06	1.97062e+06	3.14911e+06	1.79599e+06	2.00291e+06	2.00937e+06	1.87084e+06
Com_1697_pos	Colnelenic acid	-	P	C18H28O3	292.204	293.21	2.42112	[M+H]+	8.63	0.654056312663537	2	C18	Lipids and lipid-like molecules	脂质和类脂分子	Fatty Acyls	脂肪酰类	Fatty acids and conjugates	脂肪酸和结合物	-	HMDB0030996	C16320	map00592;map01110	LMFA10000002	-	CCC=CCC=CC=COC=CCCCCCCC(=O)O	OYKAXBUWOIRLGF-VMBRNALUSA-N	7.02353e+07	5.99838e+07	2.58864e+08	6.75263e+07	1.66271e+08	1.69481e+08	1.62146e+08	7.41937e+07	2.37209e+08	3.59595e+08	1.90544e+08	8.2148e+07	1.87544e+08	2.21698e+08	2.142e+08	5.73294e+07	9.4608e+07	8.22478e+07
Com_1400_pos	Lachnumfuran A	-	P	C14H18O4	250.121	251.127	3.2099	[M+H]+	6.93	0.650366739403354	2	C18	Organoheterocyclic compounds	有机杂环化合物	Benzofurans	苯并呋喃类	-	-	-	-	-	-	-	-	CC1=CC2=C(O1)C(=O)C3(CC3C(C)(C)O)C(C2)O	AFRGLBNIROTEDN-BHDSKKPTSA-N	3.18832e+08	3.61884e+08	3.44733e+08	2.76177e+08	3.92169e+08	3.79701e+08	3.81634e+08	2.15726e+08	4.85038e+08	6.40441e+08	3.83029e+08	4.70081e+08	9.84216e+08	6.66156e+08	4.26943e+08	2.1291e+08	4.46122e+08	5.90557e+08
Com_1289_pos	Swerilactone M	-	P	C13H14O4	234.089	235.096	2.01384	[M+H]+	5.815	0.589443691596023	2	C18	Organoheterocyclic compounds	有机杂环化合物	Benzopyrans	苯并吡喃类	2-benzopyrans	2-苯并吡喃类	-	-	-	-	-	-	CC(C1=CC(=CC2=C1CCOC2=O)C(=O)C)O	DGTOBGOQSPGHCS-QMMMGPOBSA-N	1.5571e+07	2.73981e+07	1.4563e+07	1.76539e+07	2.58188e+07	2.8042e+07	2.5638e+07	3.6227e+07	3.85249e+07	2.21895e+07	2.54999e+07	3.02312e+07	2.47244e+07	2.26685e+07	2.17676e+07	3.01475e+07	2.49695e+07	3.37518e+07
Com_1036_pos	cis-1,2-Dihydroxy-1,2-dihydro-8-methylnaphthalene	-	P	C11H12O2	176.084	177.092	5.5594	[M+H]+	7.411	0.56625320425548	2	C18	Benzenoids	苯类化合物	Naphthalenes	萘类	-	-	-	-	C14083	map00626;map01120;map01220	-	-	CC1=C2C(C(C=CC2=CC=C1)O)O	DHOOIOZYXOGWHB-ONGXEEELSA-N	1.79621e+06	2.528e+06	1.63015e+06	1.08857e+06	1.12609e+06	2.04427e+06	1.56527e+06	2.09673e+06	2.48211e+06	1.45797e+06	2.29814e+06	1.74326e+06	1.82811e+06	2.36765e+06	2.16456e+06	2.54134e+06	2.43619e+06	2.71156e+06
Com_934_pos	4-Isopropyl-2-methylphenol	4-异丙基-2-甲基苯酚	P	C10H14O	150.104	151.113	5.57349	[M+H]+	9.234	0.701345313596298	2	C18	Benzenoids	苯类化合物	Benzene and substituted derivatives	苯及其取代衍生物	Cumenes	异丙苯	-	-	-	-	-	-	CC1=C(C=CC(=C1)C(C)C)O	WYXXLXHHWYNKJF-UHFFFAOYSA-N	8.94285e+07	1.01342e+08	6.48339e+07	6.90426e+07	7.67253e+07	1.03176e+08	1.0875e+08	8.81994e+07	1.05104e+08	8.4525e+07	7.53474e+07	8.99099e+07	1.25164e+08	9.86858e+07	6.01049e+07	7.00312e+07	9.81656e+07	5.45854e+07
Com_2889_pos	PC(18:3(6Z,9Z,12Z)/18:3(6Z,9Z,12Z))	磷脂酰胆碱(18:3(6Z,9Z,12Z)/18:3(6Z,9Z,12Z))	P	C44H76NO8P	777.531	778.539	0.72588	[M+H]+	10.56	0.784755488629407	2	C18	Lipids and lipid-like molecules	脂质和类脂分子	Glycerophospholipids	甘油磷脂	Glycerophosphocholines	甘油磷酸胆碱	-	HMDB0008172	C00157	-	LMGP01011654	-	CCCCCC=CCC=CCC=CCCCCC(=O)OCC(COP(=O)([O-])OCC[N+](C)(C)C)OC(=O)CCCCC=CCC=CCC=CCCCCC	YNQXQNOLOMVDLG-HJYHAXFASA-N	1.78171e+08	1.5974e+08	2.03541e+08	1.7546e+08	1.46781e+08	1.29358e+08	1.00852e+08	2.67598e+08	9.60325e+07	4.54328e+07	2.67563e+08	1.78298e+08	9.92654e+07	1.67381e+08	1.18745e+08	1.12635e+08	1.24684e+08	1.88899e+08
Com_787_pos	Santene	檀烯	P	C9H14	122.11	123.118	7.0464	[M+H]+	9.785	0.704444524056758	2	C18	Hydrocarbons	碳氢化合物	Unsaturated hydrocarbons	不饱和烃	Branched unsaturated hydrocarbons	支链不饱和烃	"529-16-8"	HMDB0038140	-	-	-	-	CC1=C(C2CCC1C2)C	LSIXBBPOJBJQHN-UHFFFAOYSA-N	7.34284e+07	8.09022e+07	7.75775e+07	6.79295e+07	8.58164e+07	9.17557e+07	8.60071e+07	7.93369e+07	7.86892e+07	9.061e+07	7.82777e+07	8.24068e+07	7.34875e+07	8.45697e+07	7.20052e+07	6.06178e+07	6.99587e+07	7.50409e+07
Com_905_pos	4-Isopropenylbenzaldehyde	4-异丙烯基苯甲醛	P	C10H10O	146.073	147.081	5.31173	[M+H]+	9.113	0.55039891277353	2	C18	Benzenoids	苯类化合物	Benzene and substituted derivatives	苯及其取代衍生物	Phenylpropenes	苯基丙烯类	-	HMDB0035925	-	-	-	-	CC(=C)C1=CC=C(C=C1)C=O	IRWAASJGTLXGMV-UHFFFAOYSA-N	7.96277e+06	3.23706e+07	4.64432e+06	1.72399e+07	1.20131e+07	9.61614e+06	7.51065e+06	2.9188e+07	1.31555e+07	9.85723e+06	1.92174e+07	9.11037e+06	3.04264e+07	2.20052e+07	2.59678e+06	2.4741e+07	2.84464e+07	1.22618e+07
Com_907_pos	Desmarestene	-	P	C11H14	146.11	147.118	5.38943	[M+H]+	9.232	0.579339150454767	2	C18	Hydrocarbons	碳氢化合物	Unsaturated hydrocarbons	不饱和烃	Olefins	烯烃	-	-	-	-	-	-	C=CC=CC1CC=CCC=C1	WYMAFMIKLCTVAP-UVYAAXSVSA-N	1.40326e+08	1.88423e+08	1.59281e+08	1.74963e+08	1.78231e+08	1.97971e+08	1.86381e+08	2.22927e+08	1.76971e+08	2.14561e+08	1.69197e+08	1.98837e+08	2.10093e+08	1.89432e+08	1.45471e+08	1.26526e+08	1.62585e+08	1.38023e+08
Com_952_pos	4-Deoxypyridoxine	4-脱氧吡哆醇	P	C8H11NO2	153.079	154.087	5.83748	[M+H]+	0.652	0.538535030003082	2	C18	Organoheterocyclic compounds	有机杂环化合物	Pyridines and derivatives	吡啶及其衍生物	Methylpyridines	甲基吡啶类	-	HMDB0246408	-	-	-	-	CC1=C(C(=NC=C1CO)C)O	KKOWAYISKWGDBG-UHFFFAOYSA-N	2.70933e+07	2.86744e+07	2.42905e+07	2.18399e+07	1.58902e+07	1.70558e+07	1.46931e+07	2.30988e+07	2.58163e+07	2.6446e+07	1.96173e+07	2.00538e+07	2.23547e+07	2.27939e+07	1.91665e+07	1.46522e+07	2.0833e+07	1.97011e+07
Com_1095_pos	Nocapyrone E	-	P	C12H16O2	192.115	193.122	3.78851	[M+H]+	1.271	0.761952909175395	2	C18	Organoheterocyclic compounds	有机杂环化合物	Pyrans	吡喃	Pyranones and derivatives	吡喃酮及其衍生物	-	-	-	-	-	-	CCC=C(C)C1=CC=C(C(=O)O1)CC	MHYXYBIZEFPTAE-RMKNXTFCSA-N	2.38031e+07	1.33552e+06	4.08625e+07	1.5538e+07	5.74344e+06	4.34962e+06	4.82054e+06	1.70205e+06	1.53656e+06	2.66071e+06	1.64006e+06	1.24447e+06	2.84608e+06	1.465e+06	1.55898e+07	1.34627e+06	1.94123e+06	2.5687e+06
Com_1345_pos	Ieodomycin A	-	P	C13H22O4	242.152	243.159	1.0254	[M+H]+	6.084	0.705121352977536	2	C18	Lipids and lipid-like molecules	脂质和类脂分子	Fatty Acyls	脂肪酰类	Fatty alcohols	脂肪醇	-	-	-	-	LMFA01050565	-	CC(=CC=C)CCC(CC(CC(=O)OC)O)O	LMFWMDRALYGQES-SRXIBPRUSA-N	3.70354e+06	4.28687e+06	2.63461e+06	1.65264e+06	3.92782e+06	3.23175e+06	3.71213e+06	3.86518e+06	2.82059e+06	3.70758e+06	3.57717e+06	2.88163e+06	2.36246e+06	5.06809e+06	3.47311e+06	2.36272e+06	4.20947e+06	4.08251e+06
Com_1397_pos	(+)-Goniopypyrone	-	P	C13H14O5	250.084	251.091	2.99754	[M+H]+	5.77	0.539215108001864	2	C18	Organic oxygen compounds	有机氧化合物	Organooxygen compounds	有机氧化合物	Carbohydrates and carbohydrate conjugates	碳水化合物和碳水化合物结合物	-	-	-	-	-	-	C1C2C(C(C(C(O2)C3=CC=CC=C3)O)OC1=O)O	XIHDWURQMYWEBZ-XTAFZBPGSA-N	7.92466e+06	2.20712e+07	8.35248e+06	6.39831e+06	1.11023e+07	1.29076e+07	1.36608e+07	1.55332e+07	1.8682e+07	1.38713e+07	2.56882e+07	1.14095e+07	1.98453e+07	1.89415e+07	1.09475e+07	1.26366e+07	2.49554e+07	2.73936e+07
Com_1448_pos	3,3'-Dimethylbisphenol A	-	P	C17H20O2	256.146	257.153	3.06162	[M+H]+	7.212	0.617534313933986	2	C18	Benzenoids	苯类化合物	Benzene and substituted derivatives	苯及其取代衍生物	Diphenylmethanes	二苯甲烷	-	-	C14339	-	-	-	CC1=C(C=CC(=C1)C(C)(C)C2=CC(=C(C=C2)O)C)O	YMTYZTXUZLQUSF-UHFFFAOYSA-N	1.44962e+07	1.75186e+07	1.65527e+07	1.0573e+07	1.69967e+07	1.61751e+07	1.76807e+07	1.51787e+07	1.78749e+07	2.3605e+07	1.97878e+07	1.69596e+07	2.37374e+07	3.20975e+07	1.64202e+07	1.60493e+07	2.80275e+07	2.17194e+07
Com_1558_pos	Estrone	雌酚酮	P	C18H22O2	270.162	271.169	2.66318	[M+H]+	8.15	0.672392919605526	2	C18	Lipids and lipid-like molecules	脂质和类脂分子	Steroids and steroid derivatives	类固醇和类固醇衍生物	Estrane steroids	雌激素类固醇	"53-16-7"	HMDB0000145	C00468	map07226;map00140;map01100;map04913;map04917	LMST02010004	-	CC12CCC3C(C1CCC2=O)CCC4=C3C=CC(=C4)O	DNXHEGUUPJUMQT-CBZIJGRNSA-N	4.26786e+07	6.24784e+07	2.18628e+07	2.42531e+08	4.20899e+07	4.08713e+07	4.18882e+07	6.09794e+07	4.91059e+07	1.54939e+07	2.90089e+07	1.45604e+07	1.56249e+07	6.60619e+06	3.24258e+07	5.45822e+07	3.66098e+07	3.06217e+07
Com_1560_pos	(+)-Yingzhosu A	-	P	C15H26O4	270.183	271.19	3.11191	[M+H]+	6.656	0.565508150332543	2	C18	Organoheterocyclic compounds	有机杂环化合物	Dioxanes	二恶烷	1,2-dioxanes	1,2-二氧六环类	-	-	-	-	-	-	[C@@H]12OO[C@@]([C@@H](CC[C@H]1C)C2)(/C=C/[C@@H](C(O)(C)C)O)C	CWGVNUWQWUADFX-ZFWWAGOQNA-N	2.44273e+07	2.45838e+07	2.6813e+07	2.19091e+07	2.61277e+07	2.60381e+07	2.50124e+07	2.68789e+07	2.97967e+07	3.48357e+07	3.00816e+07	2.93503e+07	3.08524e+07	3.42677e+07	3.1227e+07	2.48116e+07	3.36071e+07	3.58403e+07
Com_1582_pos	Huperzine P	-	P	C16H21NO3	275.152	276.159	1.2568	[M+H]+	5.946	0.516324474517258	2	C18	Organoheterocyclic compounds	有机杂环化合物	Pyrans	吡喃	Pyranones and derivatives	吡喃酮及其衍生物	-	-	-	-	-	-	CC1CC2=CC(=O)C3=C(O2)CCCN(CCC3)C(=O)C1	PQQVTCJNCABDCQ-LLVKDONJSA-N	2.09179e+06	732699	921588	1.35193e+06	1.37628e+06	1.34511e+06	1.56236e+06	755835	3.24762e+06	2.9847e+06	1.68976e+06	1.55806e+06	1.54153e+06	3.00424e+06	3.2192e+06	1.02197e+06	383634	1.07741e+06
Com_1692_pos	Antibiotic RK 441	-	P	C15H20N2O4	292.142	293.151	3.14726	[M+H]+	8.135	0.535045769860112	2	C18	Organoheterocyclic compounds	有机杂环化合物	Piperidines	哌啶类	Piperidinones	哌啶酮类	-	-	-	-	-	-	CC1CC(C(=O)NC1=CC(=O)CC2CC(=O)NC(=O)C2)C	WFHHLLAMGXGSRT-ZYPOWASYSA-N	1.53129e+08	2.18208e+08	8.00865e+07	9.63895e+08	1.54439e+08	1.43985e+08	1.392e+08	2.09057e+08	1.87577e+08	4.69152e+07	7.59123e+07	4.26038e+07	3.57868e+07	1.85759e+07	1.10655e+08	1.66242e+08	9.62614e+07	9.96758e+07
Com_1772_pos	Achaetolide	藜芦内酯	P	C16H28O5	300.194	301.2	1.94515	[M+H]+	6.315	0.578693871180384	2	C18	Organoheterocyclic compounds	有机杂环化合物	Oxocins	恶辛素	-	-	-	-	-	-	-	-	CCCCCCCC1CC(C(C=CC(CC(=O)O1)O)O)O	LAXPXFNVDQZXJE-ZVLUIJSYSA-N	1.23104e+06	1.33178e+06	1.89083e+06	1.77652e+06	1.45452e+06	1.12936e+06	1.47677e+06	1.62153e+06	1.34451e+06	1.84303e+06	1.52868e+06	1.53592e+06	2.32725e+06	2.05426e+06	1.70604e+06	1.26959e+06	2.05534e+06	1.52409e+06
Com_1954_pos	Pacificanone A	-	P	C20H34O3	322.251	323.257	2.06457	[M+H]+	9.376	0.615168982540399	2	C18	Lipids and lipid-like molecules	脂质和类脂分子	Fatty Acyls	脂肪酰类	Fatty alcohols	脂肪醇	-	-	-	-	-	-	CCC1CC(C(C(C1=O)C)(C=CC(=CC(C)C(CC)O)C)O)C	JSPPQWVTDRBUIB-VGPDEBLWSA-N	1.35654e+08	4.83159e+07	1.25255e+08	1.13114e+08	9.31474e+07	9.16397e+07	8.69827e+07	1.35035e+08	1.08085e+08	7.38421e+07	6.99988e+07	7.85651e+07	6.09854e+07	8.34066e+07	1.70762e+08	7.3158e+07	2.53086e+08	1.42844e+08
Com_2010_pos	Longithorol C	-	P	C21H28O3	328.204	329.211	0.482042	[M+H]+	1.278	0.758149345138451	2	C18	Benzenoids	苯类化合物	Phenols	酚类	1-hydroxy-2-unsubstituted benzenoids	1-羟基-2-未取代苯类化合物	-	-	-	-	-	-	CC1=CCCC(=CC(C2=C(C=C(CC(=CCC1)C)C(=C2)O)O)O)C	HVZGTYJQAXSGCR-NKVSFKQJSA-N	1.08642e+07	1.17323e+07	1.03374e+07	9.00513e+06	8.56648e+06	9.84772e+06	8.74169e+06	1.12534e+07	1.51596e+07	1.52709e+07	1.33384e+07	1.36621e+07	1.67173e+07	1.72973e+07	1.19178e+07	9.63073e+06	1.75639e+07	1.64465e+07
Com_2435_pos	Amphidinolide W	-	P	C24H38O4	390.277	391.284	0.759355	[M+H]+	9.137	0.76894736332438	2	C18	Phenylpropanoids and polyketides	苯丙素类和聚酮类	Macrolides and analogues	大环内酯类及其类似物	-	-	-	-	-	-	-	-	CCC=CC(=CC(C)CC(C1C=CCCC(C(=O)CCC(C(=O)O1)C)C)O)C	VWINOFLMOJPXGV-BMNJTIFCSA-N	1.76009e+07	3.00392e+07	1.3923e+07	6.67859e+07	2.40102e+07	2.24152e+07	1.86218e+07	2.65214e+07	2.16348e+07	1.13853e+07	1.34564e+07	1.38289e+07	1.99371e+07	2.63549e+07	4.93132e+07	6.71101e+07	4.23858e+07	3.63077e+07
Com_2626_pos	Phe Phe Asn	苯丙氨酸-苯丙氨酸-天冬酰胺	P	C22H26N4O5	426.19	427.197	1.33534	[M+H]+	5.611	0.500871932049419	2	C18	Organic acids and derivatives	有机酸及其衍生物	Carboxylic acids and derivatives	羧酸及其衍生物	Amino acids, peptides, and analogues	氨基酸、肽和类似物	-	-	-	-	-	-	C1=CC=C(C=C1)CC(C(=O)NC(CC2=CC=CC=C2)C(=O)NC(CC(=O)N)C(=O)O)N	OWSLLRKCHLTUND-BZSNNMDCSA-N	1.46124e+06	7.60733e+06	2.60537e+06	916454	2.1956e+06	2.21189e+06	2.49714e+06	3.45943e+06	3.42501e+06	3.25503e+06	4.05727e+06	1.91447e+06	7.05288e+06	3.31218e+06	799465	3.33581e+06	2.99816e+06	2.29564e+06
Com_2649_pos	Osmanthuside H	-	P	C19H28O11	432.163	433.17	1.77675	[M+H]+	6.657	0.602342810832432	2	C18	Organic oxygen compounds	有机氧化合物	Organooxygen compounds	有机氧化合物	Carbohydrates and carbohydrate conjugates	碳水化合物和碳水化合物结合物	-	-	-	-	-	-	C1C(C(C(O1)OCC2C(C(C(C(O2)OCCC3=CC=C(C=C3)O)O)O)O)O)(CO)O	IVRQZYXJBVMHCW-OTCFHACESA-N	5.86687e+06	5.87245e+06	3.83078e+06	1.56323e+06	3.76574e+06	4.59046e+06	6.56495e+06	3.66307e+06	986279	388728	7.54137e+06	2.76771e+06	2.01773e+06	2.98345e+06	2.24221e+06	1.21222e+07	1.65673e+07	6.84212e+06
Com_1705_pos	Pyrethrosine	-	P	C16H22O5	294.147	295.154	1.04707	[M+H]+	6.032	0.610300343295172	2	C18	Organoheterocyclic compounds	有机杂环化合物	Furofurans	双四氢呋喃类	-	-	-	-	-	-	-	-	CC1=CC2C3C(CC4(C(O4)CC1)C)OC(=O)C3C(O2)OC	TUUBFKVUAKIOMJ-AUKVQBDGSA-N	2.7964e+07	6.20757e+07	2.43187e+07	1.48767e+07	3.50656e+07	3.50683e+07	3.73019e+07	3.42661e+07	2.77455e+07	4.4704e+07	4.76317e+07	2.58619e+07	7.98639e+07	4.02652e+07	2.61214e+07	4.88281e+07	4.5069e+07	3.56883e+07
Com_1422_pos	a ubiquinol	泛醇	P	C14H20O4	252.136	253.143	3.02209	[M+H]+	7.034	0.688969664105666	2	C18	Lipids and lipid-like molecules	脂质和类脂分子	Prenol lipids	异戊烯醇脂	Quinone and hydroquinone lipids	醌和氢醌脂质	-	-	-	-	-	-	CC1=C(C(=C(C(=C1O)OC)OC)O)CC=C(C)C	TVLSKGDBUQMDPR-UHFFFAOYSA-N	1.46167e+07	1.54412e+07	1.54324e+07	1.35931e+07	1.63851e+07	1.49972e+07	1.64727e+07	1.6138e+07	1.61422e+07	2.30312e+07	1.69998e+07	1.72222e+07	2.45818e+07	2.2477e+07	1.74048e+07	1.34434e+07	1.91425e+07	1.9755e+07
Com_1091_pos	1,2,3,4-Tetrahydro-4-oxo-1-naphthoic acid	-	P	C11H10O3	190.063	191.069	4.52441	[M+H]+	5.537	0.660217761224679	2	C18	Benzenoids	苯类化合物	Naphthalenes	萘类	Naphthalenecarboxylic acids and derivatives	萘甲酸及其衍生物	-	-	C15102	-	-	-	C1CC(=O)C2=CC=CC=C2C1C(=O)O	KTWAOLHYZNAOLN-UHFFFAOYSA-N	8.93504e+06	1.95915e+07	6.14389e+06	6.28365e+06	9.17229e+06	9.46303e+06	1.02341e+07	1.10678e+07	8.9832e+06	1.3424e+07	1.67575e+07	9.94131e+06	1.50442e+07	1.43265e+07	7.15016e+06	7.05466e+06	1.07192e+07	1.71671e+07
Com_789_pos	1beta-methylcarbapenem	-	P	C7H9NO	123.068	124.077	6.55942	[M+H]+	1.421	0.718458167096038	2	C18	Organoheterocyclic compounds	有机杂环化合物	Lactams	内酰胺类	Beta lactams	β内酰胺类	-	HMDB0244863	-	-	-	-	CC1C=CN2C1CC2=O	YKMONJZIUAOVEM-WDSKDSINSA-N	2.09112e+07	3.1685e+07	2.19633e+07	2.60852e+07	1.10211e+07	9.62046e+06	1.42666e+07	6.99166e+06	1.20204e+07	1.40795e+07	1.19046e+07	8.90239e+06	2.02372e+07	3.73435e+06	3.01129e+06	1.61867e+06	2.22788e+06	3.00625e+06
Com_822_pos	THTC	-	P	C5H8O2S	132.024	133.033	6.90733	[M+H]+	1.954	0.848034957863091	2	C18	Organoheterocyclic compounds	有机杂环化合物	Thiolanes	硫杂环己烷	-	-	-	-	C11074	-	-	-	C1CC(SC1)C(=O)O	MZOYMQRKTJRHGJ-UHFFFAOYSA-N	3.59509e+09	1.3161e+09	3.94459e+09	2.86482e+09	2.08133e+09	2.0932e+09	2.19715e+09	8.5838e+08	1.23029e+09	1.01372e+09	1.36232e+09	1.47523e+09	1.03051e+09	7.4125e+08	1.95501e+09	2.33083e+09	1.5113e+09	1.96742e+09
Com_998_pos	Phenalene	1H-非那烯	P	C13H10	166.078	167.085	4.73251	[M+H]+	4.932	0.660753787483689	2	C18	Benzenoids	苯类化合物	Phenalenes	非那烯类	-	-	"203-80-5"	-	-	-	-	-	C1C=CC2=CC=CC3=C2C1=CC=C3	XDJOIMJURHQYDW-UHFFFAOYSA-N	1.11556e+08	4.34028e+07	1.32154e+08	8.67195e+07	8.17014e+07	8.73882e+07	9.40241e+07	3.18639e+07	4.27495e+07	3.65464e+07	4.69404e+07	5.25163e+07	3.75249e+07	3.01606e+07	7.9392e+07	8.25389e+07	5.92878e+07	7.1141e+07
Com_1215_pos	8-MeSO-octyl-CO2H	-	P	C10H20O3S	220.113	221.121	0.029949	[M+H]+	9.134	0.556782066838224	2	C18	Lipids and lipid-like molecules	脂质和类脂分子	Fatty Acyls	脂肪酰类	Fatty acids and conjugates	脂肪酸和结合物	-	-	-	-	-	-	CS(=O)CCCCCCCCC(=O)O	XZYIQKMSOAQJCG-UHFFFAOYSA-N	3.36138e+07	8.07041e+07	2.63156e+07	3.42543e+07	4.54763e+07	4.88104e+07	4.76536e+07	6.94788e+07	7.36319e+07	6.27968e+07	6.12453e+07	5.00126e+07	1.0188e+08	9.93132e+07	1.46632e+07	4.63131e+07	9.54405e+07	5.93807e+07
Com_1485_pos	Cryptophorine	隐花碱	P	C17H27NO	261.209	262.216	3.06856	[M+H]+	8.629	0.688741646466663	2	C18	Organoheterocyclic compounds	有机杂环化合物	Piperidines	哌啶类	-	-	-	-	C10139	-	-	-	CCC=CC=CC=CC=CC1CCC(C(N1C)C)O	UIYRNLNPZZABGX-JSWQWYJJSA-N	1.63762e+08	1.68692e+08	1.86168e+08	1.41434e+08	2.17178e+08	2.26538e+08	2.10785e+08	2.05041e+08	2.5827e+08	2.80156e+08	2.12911e+08	2.78646e+08	2.60431e+08	2.39851e+08	2.43056e+08	1.64371e+08	1.35547e+08	1.78153e+08
Com_1820_pos	Mikanialactone	-	P	C18H26O4	306.183	307.19	2.00122	[M+H]+	6.567	0.501874531014397	2	C18	Organoheterocyclic compounds	有机杂环化合物	Lactones	内酯类	Gamma butyrolactones	γ-丁内酯	-	-	-	-	-	-	CC12CCCC(C1CCC34C2CCC(C3)C(=O)O4)(C)C(=O)O	FDHDJFKBIUMVQY-AHIUXWKGSA-N	7.23823e+07	8.09202e+07	3.91384e+07	1.12223e+08	5.56583e+07	5.34049e+07	9.27749e+07	7.13739e+07	5.88403e+07	5.52021e+07	1.09567e+08	8.06229e+07	9.74065e+07	5.38136e+07	8.70699e+07	8.64906e+07	5.84781e+07	9.01942e+07
Com_1827_pos	Litseakolide B	-	P	C19H30O3	306.219	307.227	1.6994	[M+H]+	7.982	0.911569660990779	2	C18	Organoheterocyclic compounds	有机杂环化合物	Lactones	内酯类	Gamma butyrolactones	γ-丁内酯	-	-	-	-	-	-	CC1C(C(=CCCCCCCCCCC=CC=C)C(=O)O1)O	TYHMSLNZHHZCSR-AUWBBPBRSA-N	5.68191e+07	1.03324e+08	3.63665e+07	1.30887e+08	6.56103e+07	5.85822e+07	5.1846e+07	6.74737e+07	5.93658e+07	4.32953e+07	5.58549e+07	4.26263e+07	5.06672e+07	5.12769e+07	4.78635e+07	5.02552e+07	9.53559e+07	6.08123e+07
Com_1851_pos	Melophlin M	-	P	C18H31NO3	309.23	310.237	1.6926	[M+H]+	7.518	0.72015679116939	2	C18	Organoheterocyclic compounds	有机杂环化合物	Pyrrolines	吡咯啉	-	-	-	-	-	-	-	-	CCCCCCCCCCCC(=O)C1=C(C(N(C1=O)C)C)O	GDJWFPJCQUCUKW-UHFFFAOYSA-N	2.59201e+07	2.33359e+07	2.43686e+07	2.12117e+07	2.28753e+07	2.26579e+07	2.10699e+07	2.35091e+07	3.08705e+07	3.11993e+07	2.53718e+07	2.44256e+07	3.8417e+07	2.76107e+07	3.46802e+07	2.02608e+07	3.04575e+07	3.38356e+07
Com_1721_pos	Tetrahydrobungeanool	-	P	C18H33NO2	295.251	296.258	1.76727	[M+H]+	6.554	0.668933183011526	2	C18	Lipids and lipid-like molecules	脂质和类脂分子	Fatty Acyls	脂肪酰类	Fatty amides	脂肪酰胺	-	-	-	-	LMFA08020321	-	CCCCCCCCCC=CC=CC(=O)NCC(C)(C)O	GJDPGFHVEKFXEZ-SQIWNDBBSA-N	1.72259e+08	1.379e+08	1.41708e+08	1.22453e+08	2.17812e+08	2.01981e+08	1.89121e+08	1.59373e+08	2.74458e+08	2.52354e+08	1.74667e+08	2.22358e+08	3.11067e+08	3.36203e+08	3.28939e+08	2.38717e+08	2.54789e+08	3.5231e+08
Com_1719_pos	Stemaphylline N-oxide	-	P	C17H29NO3	295.215	296.221	3.04952	[M+H]+	6.574	0.509681639118333	2	C18	Organoheterocyclic compounds	有机杂环化合物	Pyrroloazepines	吡咯并氮卓类	-	-	-	-	-	-	-	-	CC1CC(OC1=O)CC(C)C2CCCC[N+]3(C2CCC3)[O-]	PIGOWTVLTFOGSR-WCRYKSFZSA-N	7.40555e+06	9.70353e+06	6.78839e+06	6.12513e+06	9.88882e+06	8.95517e+06	8.89808e+06	9.59938e+06	1.97449e+07	1.66653e+07	1.17071e+07	8.8739e+06	1.37587e+07	1.62017e+07	1.32126e+07	8.58476e+06	9.78546e+06	9.98305e+06
Com_1256_pos	Stagonolide	-	P	C12H18O4	226.121	227.127	3.94433	[M+H]+	6.232	0.678713984332266	2	C18	Organoheterocyclic compounds	有机杂环化合物	Oxocins	恶辛素	-	-	-	-	-	-	-	-	CCCC1C(C(=O)C=CCCCC(=O)O1)O	LGMKFKSSLVELLO-STBQQDIQSA-N	3.92391e+08	4.10602e+08	3.20124e+08	3.04338e+08	3.31912e+08	4.01092e+08	3.35752e+08	4.44086e+08	4.08801e+08	4.58177e+08	3.59784e+08	4.67053e+08	4.31923e+08	5.45339e+08	4.01618e+08	3.13026e+08	4.4189e+08	4.36781e+08
Com_2486_pos	Estradiol 17beta-cyclopentylpropionate	-	P	C26H36O3	396.266	397.274	0.429173	[M+H]+	9.417	0.548506782713407	2	C18	Lipids and lipid-like molecules	脂质和类脂分子	Steroids and steroid derivatives	类固醇和类固醇衍生物	Steroid esters	类固醇酯	-	-	C14640	-	-	-	CC12CCC3C(C1CCC2OC(=O)CCC4CCCC4)CCC5=C3C=CC(=C5)O	UOACKFBJUYNSLK-XRKIENNPSA-N	1.54098e+07	5.47283e+06	1.22162e+07	1.84921e+07	9.2179e+06	8.10667e+06	1.08014e+07	2.03345e+07	1.52001e+07	6.18285e+06	7.32539e+06	6.42857e+06	5.13974e+06	4.6643e+06	1.45689e+07	6.08465e+06	1.80883e+07	1.21464e+07
Com_2056_pos	CARBETAPENTANE	枸橼酸喷托维林	P	C20H31NO3	333.23	334.237	1.95309	[M+H]+	6.707	0.530390953390532	2	C18	Benzenoids	苯类化合物	Benzene and substituted derivatives	苯及其取代衍生物	-	-	"23142-01-0"	HMDB0249630	-	-	-	-	CCN(CC)CCOCCOC(=O)C1(CCCC1)C2=CC=CC=C2	CFJMRBQWBDQYMK-UHFFFAOYSA-N	1.01177e+09	1.32149e+09	1.07835e+09	5.93137e+08	1.15333e+09	1.13039e+09	9.1264e+08	1.0749e+09	1.41855e+09	1.15048e+09	1.29038e+09	1.41773e+09	9.75488e+08	1.78848e+09	2.0871e+09	1.05553e+09	8.73291e+08	9.27752e+08
Com_2052_pos	Dendrinolide	-	P	C21H32O3	332.235	333.242	0.795662	[M+H]+	8.459	0.791580346184522	2	C18	Organoheterocyclic compounds	有机杂环化合物	Isobenzofurans	异苯并呋喃类	-	-	-	-	-	-	-	-	CC(=C1CCCC1(C)C)C2CCC3=COC(C3C2(C)C)OC(=O)C	IMIAJJXGLPJMII-BFJJTLHJSA-N	1.28358e+08	1.09167e+08	9.8106e+07	3.96561e+07	1.04269e+08	1.08653e+08	6.02229e+07	4.90602e+07	8.75524e+07	5.80757e+07	1.08552e+08	5.38093e+07	5.22648e+07	5.90233e+07	6.00255e+07	1.1155e+07	1.39899e+08	1.36827e+08
Com_1717_pos	Spirasine IX	-	P	C20H25NO	295.194	296.201	0.765544	[M+H]+	7.945	0.536847341013319	2	C18	Lipids and lipid-like molecules	脂质和类脂分子	Prenol lipids	异戊烯醇脂	Diterpenoids	二萜类	-	-	-	-	-	-	CC12CCCC34C1C5CC67C3C(=O)C(CC6C4N5C2)C(=C)C7	GDZKAQWKAOPGBO-GMYBCVFKSA-N	7.14764e+06	6.8157e+06	8.12747e+06	7.40865e+06	9.36425e+06	1.042e+07	8.72522e+06	1.0967e+07	1.15372e+07	1.24123e+07	1.07101e+07	1.21185e+07	1.16011e+07	1.00276e+07	1.28329e+07	8.57849e+06	5.76675e+06	6.38943e+06
Com_1538_pos	Cardiobutanolide	-	P	C13H16O6	268.095	269.101	3.40564	[M+H]+	6.008	0.524869780643936	2	C18	Organoheterocyclic compounds	有机杂环化合物	Lactones	内酯类	Gamma butyrolactones	γ-丁内酯	-	-	-	-	-	-	C1C(C(OC1=O)C(C(C(C2=CC=CC=C2)O)O)O)O	ITWCBKGNWXDVFP-ZGYLKHSLSA-N	6.66617e+06	7.44842e+06	7.2701e+06	5.68532e+06	6.71364e+06	7.25799e+06	7.49307e+06	8.2088e+06	8.55839e+06	8.93451e+06	8.42896e+06	8.86444e+06	8.28014e+06	8.51048e+06	6.88985e+06	7.43688e+06	7.94371e+06	8.49781e+06
Com_1439_pos	Russulanorol	-	P	C14H22O4	254.152	255.158	2.82703	[M+H]+	6.208	0.631958454564269	2	C18	Organoheterocyclic compounds	有机杂环化合物	Furofurans	双四氢呋喃类	-	-	-	-	-	-	-	-	CC1(CC2C(C1)C3(CC4C2OC(C4(O3)O)O)C)C	WPUSLCWXCTWURJ-GWNMFEOASA-N	1.32875e+08	1.28008e+08	1.32084e+08	1.23825e+08	1.39039e+08	1.39796e+08	1.40258e+08	1.37639e+08	1.50919e+08	1.7835e+08	1.45736e+08	1.42058e+08	1.95243e+08	2.14367e+08	2.36389e+08	1.32689e+08	1.83056e+08	1.73258e+08
Com_1330_pos	(+)-7alpha,8alpha-Epoxyblumenol B	-	P	C13H20O4	240.136	241.143	3.34474	[M+H]+	6.22	0.521171436373756	2	C18	Organic oxygen compounds	有机氧化合物	Organooxygen compounds	有机氧化合物	Carbonyl compounds	羰基化合物	-	-	-	-	-	-	CC1=CC(=O)CC(C1(C2C(O2)C(C)O)O)(C)C	KHIXUQRXQIFBLI-BQUSMCMVSA-N	1.31525e+08	1.39591e+08	1.26848e+08	1.20287e+08	1.33233e+08	1.3641e+08	1.36991e+08	1.44403e+08	1.62176e+08	1.83477e+08	1.49614e+08	1.49139e+08	1.82823e+08	1.85132e+08	1.54217e+08	1.28335e+08	1.80048e+08	1.73451e+08
Com_1128_pos	5-Methylangelicin	5-甲基当归素	P	C12H8O3	200.047	201.055	3.11788	[M+H]+	1.35	0.57602792869952	2	C18	Phenylpropanoids and polyketides	苯丙素类和聚酮类	Coumarins and derivatives	香豆素及其衍生物	Furanocoumarins	呋喃香豆素类	-	-	C19444	-	-	-	CC1=CC2=C(C=CO2)C3=C1C=CC(=O)O3	ZJVOHJVSTORGLI-UHFFFAOYSA-N	1.09123e+07	5.9338e+06	1.43571e+07	1.12461e+07	4.52344e+06	4.88386e+06	5.22235e+06	3.09209e+06	6.96405e+06	4.65212e+06	5.93986e+06	5.92476e+06	3.34998e+06	2.69315e+06	2.3664e+06	3.67891e+06	3.54771e+06	8.5687e+06
Com_1019_pos	Palutropone	-	P	C12H12O	172.089	173.096	0.291524	[M+H]+	5.872	0.527822641898895	2	C18	Hydrocarbon derivatives	碳氢化合物衍生物	Tropones	环庚三烯酮类	-	-	-	-	-	-	-	-	CC1=CCCC2=CC=CC(=O)C=C12	BNCIJFGWLKTTGA-UHFFFAOYSA-N	1.28477e+06	375659	1.21643e+06	1.20044e+06	1.3112e+06	1.29738e+06	1.03419e+06	1.6962e+06	1.61822e+06	2.76719e+06	1.19417e+06	1.59982e+06	1.60707e+06	2.00202e+06	1.88929e+06	245545	1.55481e+06	2.1275e+06
Com_947_pos	cis-2,8-Menthadien-1-ol	-	P	C10H16O	152.12	153.128	5.3551	[M+H]+	9.774	0.799225687619653	2	C18	Lipids and lipid-like molecules	脂质和类脂分子	Prenol lipids	异戊烯醇脂	Monoterpenoids	单萜类	-	-	-	-	-	-	CC(=C)C1CCC(C=C1)(C)O	MKPMHJQMNACGDI-UWVGGRQHSA-N	1.886e+08	9.76263e+07	2.04384e+08	8.52545e+07	9.78e+07	1.05644e+08	1.25812e+08	2.21007e+08	2.32333e+08	1.18823e+08	1.07951e+08	1.01654e+08	1.5526e+08	2.52941e+08	1.99077e+08	7.79736e+07	1.35973e+08	9.08822e+07
Com_2343_pos	Manglieside C	-	P	C19H34O7	374.23	375.237	2.25396	[M+H]+	6.037	0.57554422440897	2	C18	Lipids and lipid-like molecules	脂质和类脂分子	Prenol lipids	异戊烯醇脂	Terpene glycosides	萜烯糖苷	-	-	-	-	-	-	CC1=C(C(CC(C1)OC2C(C(C(C(O2)CO)O)O)O)(C)C)CCC(C)O	UJRMJTIXXKZFGB-DUGRZFSGSA-N	56050.5	174688	350530	438409	404273	338664	356894	82027.8	509867	904252	504144	316500	587076	369277	451053	302424	151338	383014
Com_2143_pos	(-)-11-nor-9-carboxy-Delta9-THC	-	P	C21H28O4	344.199	345.206	0.377564	[M+H]+	6.824	0.656738124170608	2	C18	Organoheterocyclic compounds	有机杂环化合物	Benzopyrans	苯并吡喃类	1-benzopyrans	1-苯并吡喃	"56354-06-4"	-	-	-	-	-	CCCCCC1=CC(=C2C3C=C(CCC3C(OC2=C1)(C)C)C(=O)O)O	YOVRGSHRZRJTLZ-HZPDHXFCSA-N	7.33744e+07	1.06044e+08	4.37604e+07	2.85731e+07	6.43096e+07	6.10157e+07	6.15792e+07	2.8825e+07	5.08423e+07	4.50998e+07	9.11085e+07	3.52386e+07	8.06003e+07	6.34577e+07	5.20205e+07	9.57939e+07	5.76565e+07	4.97651e+07
Com_1655_pos	2,7-Dihydroxy-1,8-dimethoxyxanthone	-	P	C15H12O6	288.063	289.071	2.70565	[M+H]+	1.354	0.516156048367132	2	C18	Organoheterocyclic compounds	有机杂环化合物	Benzopyrans	苯并吡喃类	1-benzopyrans	1-苯并吡喃	-	-	-	-	-	-	COC1=C(C=CC2=C1C(=O)C3=C(O2)C=CC(=C3OC)O)O	GIYSXMCIDDSAGA-UHFFFAOYSA-N	1.41639e+06	4.80488e+06	5.31794e+06	549475	4.21973e+06	4.2391e+06	3.52249e+06	3.18309e+06	4.14932e+06	1.84486e+06	3.77339e+06	2.97134e+06	4.08757e+06	581211	3.4568e+06	1.58169e+06	1.13651e+07	3.65866e+06
Com_1639_pos	Populene C	-	P	C18H20O3	284.141	285.148	2.62157	[M+H]+	6.672	0.548806232961441	2	C18	Organoheterocyclic compounds	有机杂环化合物	Naphthopyrans	萘并吡喃类	Naphthopyranones	萘并吡喃酮类	-	-	-	-	-	-	CC1COC(C2=C1C3=C(C(=C2)C)C(=O)C(=O)C(=C3)C)(C)C	LKKQCDCZGYUJTA-UHFFFAOYSA-N	2.62368e+07	8.02606e+07	1.99846e+07	1.84955e+07	3.62768e+07	3.70067e+07	3.84694e+07	1.79704e+07	4.21945e+07	4.34606e+07	5.011e+07	2.83122e+07	6.17866e+07	4.62774e+07	1.62599e+07	4.16886e+07	4.1604e+07	2.21916e+07
Com_1612_pos	Micropine	-	P	C17H29NO2	279.22	280.227	1.19625	[M+H]+	8.124	0.661759084860034	2	C18	Organoheterocyclic compounds	有机杂环化合物	Piperidines	哌啶类	-	-	-	-	-	-	LMSP01080050	-	CCCCC=CC=CC=CC1CCC(C(N1C)CO)O	WARMWDVKZKPUTH-NLJXWTIYSA-N	4.46005e+06	4.00218e+06	2.96388e+06	2.46641e+06	4.89018e+06	5.28082e+06	5.30323e+06	4.19288e+06	7.25184e+06	5.82636e+06	4.74115e+06	5.43847e+06	8.86623e+06	7.54742e+06	8.27346e+06	5.86083e+06	7.68022e+06	7.33059e+06
Com_1572_pos	2,2-Dimethyl-8-prenylchromene 6-carboxylic acid	-	P	C17H20O3	272.141	273.148	2.5953	[M+H]+	6.599	0.549736087955682	2	C18	Organoheterocyclic compounds	有机杂环化合物	Benzopyrans	苯并吡喃类	1-benzopyrans	1-苯并吡喃	-	-	C09003	-	-	-	CC(=CCC1=CC(=CC2=C1OC(C=C2)(C)C)C(=O)O)C	MCQWYGYDCGLCJD-UHFFFAOYSA-N	2.79138e+07	4.74543e+07	2.16226e+07	1.13052e+07	2.9431e+07	2.97227e+07	2.77944e+07	3.21463e+07	2.42375e+07	2.35653e+07	4.20943e+07	2.41846e+07	3.28308e+07	2.95243e+07	1.86256e+07	4.54981e+07	3.94564e+07	2.81351e+07
Com_1216_pos	Precocene II	-	P	C13H16O3	220.11	221.117	2.29324	[M+H]+	1.261	0.766454392244404	2	C18	Organoheterocyclic compounds	有机杂环化合物	Benzopyrans	苯并吡喃类	1-benzopyrans	1-苯并吡喃	-	HMDB0256742	C09018	-	-	-	CC1(C=CC2=CC(=C(C=C2O1)OC)OC)C	PTIDGSWTMLSGAH-UHFFFAOYSA-N	2.67821e+06	1.483e+06	3.2271e+06	982367	4.61912e+06	4.17835e+06	2.9405e+06	1.57222e+06	664181	4.47126e+06	2.56107e+06	1.09751e+06	3.39979e+06	1.32164e+06	1.54995e+07	2.51799e+06	4.38956e+06	1.60579e+06
Com_1156_pos	3,4-Dimethoxy-trans-cinnamic acid	-	P	C11H12O4	208.074	209.08	4.14568	[M+H]+	1.269	0.59720941902724	2	C18	Phenylpropanoids and polyketides	苯丙素类和聚酮类	Cinnamic acids and derivatives	肉桂酸及其衍生物	Hydroxycinnamic acids and derivatives	羟基肉桂酸及其衍生物	-	HMDB0034315	-	-	-	-	COC1=C(C=C(C=C1)C=CC(=O)O)OC	HJBWJAPEBGSQPR-GQCTYLIASA-N	1.27119e+06	2.24883e+06	2.13209e+06	1.66718e+06	1.89103e+06	1.7645e+06	1.60988e+06	2.31154e+06	2.01115e+06	3.60585e+06	2.12114e+06	2.11278e+06	2.55862e+06	2.91409e+06	3.15158e+06	1.59214e+06	2.60703e+06	2.33265e+06
Com_1125_pos	Curvulide A	-	P	C10H14O4	198.089	199.096	3.90177	[M+H]+	5.608	0.685031743078313	2	C18	Organic acids and derivatives	有机酸及其衍生物	Carboxylic acids and derivatives	羧酸及其衍生物	Carboxylic acid derivatives	羧酸衍生物	-	-	-	-	-	-	CC1CCC(C2C(O2)C=CC(=O)O1)O	HTBJFEKXOKTOLI-MWOOTDIFSA-N	2.19008e+07	3.61765e+07	1.67072e+07	1.75929e+07	1.96454e+07	2.04674e+07	2.15274e+07	2.97852e+07	2.81512e+07	3.68784e+07	4.02396e+07	2.93372e+07	3.83352e+07	3.69425e+07	2.62113e+07	1.12819e+07	2.98963e+07	3.32176e+07
Com_2684_pos	G(8-O-4)S Glycerol	-	P	C21H28O10	440.168	441.176	1.69698	[M+H]+	5.699	0.675895360178734	2	C18	Lignans, neolignans and related compounds	木脂素、新木脂素及相关化合物	-	-	-	-	-	-	-	-	-	-	COC1=CC(=CC(=C1OC(CO)C(C2=CC(=C(C=C2)O)OC)O)OC)C(C(CO)O)O	NVVRMRVCLWOKDH-UHFFFAOYSA-N	4.58427e+06	8.25712e+06	8.52637e+07	6.68247e+06	7.46879e+06	7.11016e+06	8.1876e+06	5.18172e+06	4.93194e+06	6.14546e+06	6.33316e+06	3.48348e+06	7.92326e+06	6.64612e+06	1.58101e+06	4.42989e+06	4.01896e+06	5.97571e+06
Com_1778_pos	(3R)-8,2'-Dihydroxy-7,4'-dimethoxyisoflavan	-	P	C17H18O5	302.115	303.122	0.788496	[M+H]+	5.836	0.677465140286966	2	C18	Phenylpropanoids and polyketides	苯丙素类和聚酮类	Isoflavonoids	异黄酮类	O-methylated isoflavonoids	O-甲基化异黄酮	-	-	-	-	-	-	COC1=CC(=C(C=C1)C2CC3=C(C(=C(C=C3)OC)O)OC2)O	XYLYLPWLTUOOLW-NSHDSACASA-N	1.98187e+07	3.9299e+07	1.15617e+07	8.97508e+06	2.2707e+07	2.18581e+07	2.30628e+07	2.79277e+07	2.60783e+07	2.86736e+07	3.11021e+07	2.13257e+07	3.63042e+07	3.2547e+07	1.33185e+07	3.11807e+07	1.7789e+07	2.32128e+07
Com_1858_pos	Bidenoside C	-	P	C16H22O6	310.142	311.149	0.355638	[M+H]+	5.734	0.50968808449895	2	C18	Lipids and lipid-like molecules	脂质和类脂分子	Fatty Acyls	脂肪酰类	Fatty acyl glycosides	脂肪酰糖苷	-	-	-	-	-	-	CC=CC#CC#CCCCOC1C(C(C(C(O1)CO)O)O)O	QIFYDSMWESCVBZ-JNDSXIQISA-N	2.47481e+07	4.19305e+07	2.34282e+07	1.39954e+07	2.15621e+07	2.2768e+07	2.27432e+07	3.58645e+07	3.1095e+07	4.12255e+07	4.46694e+07	2.22352e+07	2.75414e+07	3.20667e+07	1.96431e+07	3.36017e+07	4.48343e+07	3.93879e+07
Com_1469_pos	Cyclophosphamide	环磷酰胺	P	C7H15Cl2N2O2P	260.025	261.032	0.13607	[M+H]+	1.18	0.549141541377347	2	C18	Organic nitrogen compounds	有机氮化合物	Organonitrogen compounds	有机氮化合物	Nitrogen mustard compounds	氮芥类化合物	"50-18-0"	HMDB0014672	C07888	map00982	-	-	C1CNP(=O)(OC1)N(CCCl)CCCl	CMSMOCZEIVJLDB-UHFFFAOYSA-N	6.12601e+06	3.30138e+06	2.72355e+06	2.75552e+07	2.19128e+08	2.11116e+08	2.03008e+08	3.97333e+06	2.31859e+07	2.60987e+06	1.35112e+06	1.23067e+07	1.73218e+07	1.28255e+07	9.56285e+06	6.75372e+07	1.23235e+07	6.10782e+06
Com_1212_pos	Carbamorph	-	P	C8H16N2OS2	220.07	221.078	0.515528	[M+H]+	5.942	0.539300276530775	2	C18	Organoheterocyclic compounds	有机杂环化合物	Oxazinanes	恶嗪烷类	Morpholines	吗啉类	-	-	C18923	-	-	-	CN(C)C(=S)SCN1CCOCC1	MPKTWNYCNKUVKZ-UHFFFAOYSA-N	2.26493e+06	2.77659e+06	2.60621e+06	5.06444e+06	2.39079e+06	2.31374e+06	2.50651e+06	2.65203e+06	3.42174e+06	3.72435e+06	2.81798e+06	6.15278e+06	2.67632e+06	3.34409e+06	2.90434e+06	2.6381e+06	3.83282e+06	3.67678e+06
Com_806_pos	Osmundalactone	-	P	C6H8O3	128.047	129.056	7.36495	[M+H]+	0.67	0.67641599126168	2	C18	Organoheterocyclic compounds	有机杂环化合物	Pyrans	吡喃	Pyranones and derivatives	吡喃酮及其衍生物	-	HMDB0031303	-	-	-	-	CC1C(C=CC(=O)O1)O	TVDPVFPVOHCHQM-UHFFFAOYSA-N	5.42645e+07	6.1017e+07	5.44478e+07	5.12709e+07	5.402e+07	4.03747e+07	4.11853e+07	5.53084e+07	5.33173e+07	5.88442e+07	4.34124e+07	4.65331e+07	5.55455e+07	5.65869e+07	5.02133e+07	4.15397e+07	5.97751e+07	3.23123e+07
Com_2442_pos	Met Arg Ser	-	P	C14H28N6O5S1	392.184	393.191	1.3857	[M+H]+	5.891	0.539974879271573	2	C18	Organic acids and derivatives	有机酸及其衍生物	Carboxylic acids and derivatives	羧酸及其衍生物	Amino acids, peptides, and analogues	氨基酸、肽和类似物	-	-	-	-	-	-	CSCCC(C(=O)NC(CCCN=C(N)N)C(=O)NC(CO)C(=O)O)N	AHZNUGRZHMZGFL-GUBZILKMSA-N	1.38906e+07	4.21965e+07	1.93404e+07	1.30021e+07	1.77086e+07	2.81403e+07	2.87761e+07	1.37857e+07	3.13099e+07	2.71674e+07	3.58635e+07	1.69196e+07	3.08232e+07	2.65623e+07	9.75672e+06	1.87662e+07	4.03445e+07	1.35276e+07
Com_2079_pos	Hepoxilin B3	-	P	C20H32O4	336.23	337.237	1.77877	[M+H]+	8.924	0.690042290385684	2	C18	Lipids and lipid-like molecules	脂质和类脂分子	Fatty Acyls	脂肪酰类	Eicosanoids	类二十烷酸	-	HMDB0004690	C14810	map00590	LMFA03090003	-	CCCCCC=CCC1C(O1)C(C=CCC=CCCCC(=O)O)O	DWNBPRRXEVJMPO-RNGYDEEPSA-N	2.90648e+08	5.40515e+08	1.72535e+08	6.1009e+08	2.64616e+08	2.90995e+08	3.20379e+08	5.43304e+08	3.90211e+08	2.10129e+08	3.60077e+08	2.18057e+08	2.58958e+08	2.08009e+08	1.47396e+08	4.4109e+08	3.26174e+08	2.86884e+08
Com_1726_pos	7-O-Demethyl-2,3-dihydro-albocycline	7-O-去甲基-2,3-二氢-白环素	P	C17H28O4	296.199	297.205	2.10612	[M+H]+	7.929	0.64287180111016	2	C18	Phenylpropanoids and polyketides	苯丙素类和聚酮类	Macrolides and analogues	大环内酯类及其类似物	-	-	-	-	-	-	-	-	CC1CCC=C(C(C=CC(CCC(=O)OC1C)(C)O)O)C	YFBAYNVMPAOPKZ-VKBRLULNSA-N	3.68179e+07	2.53533e+08	2.20922e+07	5.30685e+08	8.23829e+07	8.19166e+07	8.12256e+07	1.61849e+08	1.07873e+08	3.82582e+07	5.19354e+07	1.7322e+07	3.2734e+07	1.69913e+07	2.40528e+07	1.3811e+08	3.01552e+07	4.20902e+07
Com_1644_pos	Asperic acid	-	P	C16H28O4	284.199	285.206	1.16994	[M+H]+	7.146	0.581661353644757	2	C18	Organic acids and derivatives	有机酸及其衍生物	Hydroxy acids and derivatives	羟基酸及其衍生物	Medium-chain hydroxy acids and derivatives	中链羟基酸及其衍生物	-	-	-	-	-	-	CC(CC(C)C(=O)O)C=C(C)C1CCC(O1)(C)C(C)O	BVFQDPRIMUDOQZ-MFJRGMGOSA-N	6.10407e+06	6.81055e+06	6.77517e+06	6.29334e+06	6.68977e+06	6.7612e+06	6.30874e+06	6.52666e+06	8.06392e+06	9.28045e+06	7.62881e+06	8.39667e+06	8.15624e+06	7.84452e+06	8.86715e+06	6.71952e+06	8.60104e+06	8.13776e+06
Com_1545_pos	Altiloxin A	-	P	C15H24O4	268.167	269.174	2.3269	[M+H]+	7.14	0.687677793887737	2	C18	Organoheterocyclic compounds	有机杂环化合物	Oxepanes	氧杂环己烷类	-	-	-	-	-	-	-	-	CC1(CCCC2(C13C(O3)CC(C2C(=O)O)(C)O)C)C	LGLGMAPTXWEBIH-HFTJKPBSSA-N	1.43292e+07	4.6423e+07	1.17165e+07	1.2561e+08	1.74635e+07	2.0636e+07	2.01863e+07	2.51659e+07	1.81489e+07	1.68007e+07	1.41516e+07	1.01279e+07	1.73057e+07	1.44242e+07	1.44004e+07	1.53363e+07	1.58316e+07	1.23104e+07
Com_1769_pos	Strobilol C	-	P	C15H24O6	300.157	301.164	2.72335	[M+H]+	5.948	0.616673205996489	2	C18	Lipids and lipid-like molecules	脂质和类脂分子	Prenol lipids	异戊烯醇脂	Sesquiterpenoids	倍半萜类	-	-	-	-	-	-	CC1CC2(C(C3C1CC(C(C3O)(C)O)O)(C(=C)CO2)O)O	MAJSRJMNSSVXFN-OKZILRDZSA-N	1.60155e+07	1.66771e+07	1.52547e+07	1.58631e+07	1.25168e+07	1.89902e+07	1.34389e+07	1.30022e+07	1.67427e+07	2.36505e+07	1.36789e+07	1.86533e+07	1.76867e+07	1.63557e+07	1.73331e+07	1.89195e+07	1.64625e+07	2.35808e+07
Com_1890_pos	Thymol glucoside	-	P	C16H24O6	312.157	313.164	1.4996	[M+H]+	6.02	0.616680105439383	2	C18	Lipids and lipid-like molecules	脂质和类脂分子	Prenol lipids	异戊烯醇脂	Terpene glycosides	萜烯糖苷	-	-	-	-	-	-	CC1=CC(=C(C=C1)C(C)C)OC2C(C(C(C(O2)CO)O)O)O	GKQGIQVSMCHAFX-IBEHDNSVSA-N	1.0358e+07	1.84839e+07	1.06505e+07	1.16566e+07	1.34386e+07	1.43084e+07	1.5095e+07	1.35727e+07	1.53398e+07	1.55313e+07	1.60186e+07	1.29611e+07	1.90419e+07	1.69408e+07	1.19891e+07	1.75864e+07	1.73022e+07	1.99736e+07
Com_1972_pos	Barbatol	-	P	C20H36O3	324.266	325.274	1.77185	[M+H]+	8.824	0.83478966231407	2	C18	Lipids and lipid-like molecules	脂质和类脂分子	Prenol lipids	异戊烯醇脂	Triterpenoids	三萜类	-	-	-	-	-	-	CC1(CCCC2(C1CCC3(C2CCC(O3)(C)C(CO)O)C)C)C	KYTFZACHEUSLEA-HEMOKCEJSA-N	2.42802e+07	3.10522e+07	2.06201e+07	2.69019e+07	3.15834e+07	2.91899e+07	2.54864e+07	5.01537e+07	4.09947e+07	3.99031e+07	3.57715e+07	2.38568e+07	6.45164e+07	6.45205e+07	2.4809e+07	3.28054e+07	3.1644e+07	4.49538e+07
Com_2014_pos	2,3-Dinor-8-iso prostaglandin F1alpha	-	P	C18H32O5	328.225	329.232	0.656347	[M+H]+	6.931	0.604214608799459	2	C18	Lipids and lipid-like molecules	脂质和类脂分子	Fatty Acyls	脂肪酰类	Eicosanoids	类二十烷酸	-	-	C14795	map00590	LMFA03010154	-	CCCCCC(C=CC1C(CC(C1CCCCC(=O)O)O)O)O	XHHYJZGDOMKLEE-RLDLTEIJSA-N	2.64663e+06	2.95036e+06	2.25259e+06	1.99493e+06	2.81275e+06	2.20617e+06	2.67548e+06	2.68804e+06	2.55995e+06	3.80716e+06	1.83476e+06	2.53844e+06	2.6905e+06	2.4953e+06	2.71486e+06	2.06631e+06	2.9976e+06	3.56282e+06
Com_2739_pos	1-arachidonoylglycerone 3-phosphate	-	P	C23H37O7P	456.228	457.235	0.183745	[M+H]+	8.636	0.521662143566247	2	C18	Organic oxygen compounds	有机氧化合物	Organooxygen compounds	有机氧化合物	Carbonyl compounds	羰基化合物	-	-	-	-	-	86289261	CCCCCC=CCC=CCC=CCC=CCCCC(=O)OCC(=O)COP(=O)(O)O	CVBWKWVHFOVIMT-DOFZRALJSA-N	2.30066e+07	2.65285e+07	3.48534e+07	2.2728e+07	3.28708e+07	2.60733e+07	2.64345e+07	1.10813e+07	1.32165e+07	1.26045e+07	2.25585e+07	8.99324e+06	1.37244e+07	9.6914e+06	8.3125e+07	1.80579e+08	1.64974e+07	1.5044e+07
Com_2808_pos	(-)-Terpendole D	-	P	C32H43NO4	505.319	506.326	0.72961	[M+H]+	8.533	0.851124121879394	2	C18	Organoheterocyclic compounds	有机杂环化合物	Naphthopyrans	萘并吡喃类	-	-	-	-	-	-	-	-	CC(=CCOC(C)(C)C1C(C2C3(O2)C4CCC5CC6=C(C5(C4(CCC3O1)C)C)NC7=CC=CC=C67)O)C	FDTNBKQWBBOKDI-ZMLJRVTGSA-N	2.8153e+07	1.41741e+07	3.93856e+07	2.19002e+07	1.73415e+07	1.59699e+07	2.57041e+07	7.00986e+06	9.98729e+06	9.40664e+06	1.7003e+07	1.01935e+07	1.0669e+07	6.68077e+06	9.68501e+07	1.40887e+08	1.42073e+07	8.14715e+06
Com_1580_pos	Haterumadysin A	-	P	C17H22O3	274.157	275.163	2.76912	[M+H]+	6.82	0.578600479568022	2	C18	Organoheterocyclic compounds	有机杂环化合物	Dihydrofurans	二氢呋喃类	-	-	-	-	-	-	-	-	CC1=CC2=CC3(C=COC3OC(=O)C)C(C2CC1)(C)C	NSHKABTZHUWSGC-VYDXJSESSA-N	5.22904e+07	6.62131e+07	5.34175e+07	5.55293e+07	5.68187e+07	5.42411e+07	5.5004e+07	5.7499e+07	6.4632e+07	6.45902e+07	7.76919e+07	5.45416e+07	6.83575e+07	6.98953e+07	6.00324e+07	7.07905e+07	7.40554e+07	6.65136e+07
Com_1673_pos	15-Acetoxy-11beta,13-dihydroziniolide	-	P	C17H22O4	290.152	291.159	1.42609	[M+H]+	6.224	0.622491694848775	2	C18	Lipids and lipid-like molecules	脂质和类脂分子	Prenol lipids	异戊烯醇脂	Terpene lactones	萜内酯	-	-	-	-	-	-	CC1C2CC3C(CC=C3COC(=O)C)C(=C)CC2OC1=O	KQDXHSDURJKHAI-NFWSPEMXSA-N	1.86054e+07	3.16369e+07	1.24672e+07	1.75655e+07	2.19203e+07	2.10646e+07	2.19157e+07	2.03994e+07	2.23443e+07	2.60972e+07	2.76687e+07	1.83342e+07	3.77057e+07	2.85379e+07	1.67005e+07	2.60593e+07	2.78429e+07	2.55487e+07
Com_1839_pos	Plagiochilin I	-	P	C17H24O5	308.162	309.169	1.82346	[M+H]+	6.266	0.590553636203778	2	C18	Lipids and lipid-like molecules	脂质和类脂分子	Prenol lipids	异戊烯醇脂	Sesquiterpenoids	倍半萜类	-	-	-	-	-	-	CC(=O)OC1C2C(C3C(C3(C)C)CCC24CO4)C(=CO1)CO	WSGDYLLCHGPLOK-UDSOWZMRSA-N	1.56034e+07	4.33003e+07	2.12847e+07	1.18929e+07	2.4988e+07	2.3382e+07	2.66701e+07	2.585e+07	2.31721e+07	3.2743e+07	2.90285e+07	1.67899e+07	5.16376e+07	3.81251e+07	1.34586e+07	3.23803e+07	4.0445e+07	3.19844e+07
Com_2191_pos	Sachaloside VII	-	P	C16H30O8	350.194	351.2	2.58772	[M+H]+	10.978	0.586619060205884	2	C18	Lipids and lipid-like molecules	脂质和类脂分子	Fatty Acyls	脂肪酰类	Fatty acyl glycosides	脂肪酰糖苷	-	-	-	-	-	-	CC(=CCOC1C(C(C(C(O1)CO)O)O)O)CCC(C(C)(C)O)O	WYKQKFALGCLZSL-MADFFZSISA-N	3.93513e+06	4.04227e+06	2.30262e+06	2.61571e+06	3.97923e+06	2.36175e+06	2.96351e+06	2.81653e+06	2.90884e+06	1.47795e+06	3.60714e+06	2.42438e+06	1.21657e+06	1.72127e+06	3.82128e+06	4.71791e+06	6.2878e+06	2.5494e+06
Com_2267_pos	Solandelactone C	-	P	C22H34O4	362.246	363.253	0.971669	[M+H]+	6.089	0.675039369459925	2	C18	Lipids and lipid-like molecules	脂质和类脂分子	Fatty Acyls	脂肪酰类	Fatty alcohols	脂肪醇	-	-	-	-	-	-	CCC=CCC=CCC(C=CC(C1CC1C2CCCCCC(=O)O2)O)O	XZIRYBKRPWWONW-YHQVOYQUSA-N	6.86632e+07	7.29847e+07	4.00786e+07	6.76332e+07	5.91257e+07	5.88398e+07	6.08646e+07	2.09374e+07	4.37563e+07	7.11519e+07	4.31614e+07	2.9733e+07	4.82739e+07	1.17953e+08	4.85119e+07	6.35516e+07	3.88997e+07	2.17752e+07
Com_813_pos	4-Guanidinobutanal	4-胍基丁醛	P	C5H11N3O	129.09	130.098	7.55918	[M+H]+	1.322	0.767199720247616	2	C18	Organic oxygen compounds	有机氧化合物	Organooxygen compounds	有机氧化合物	Carbonyl compounds	羰基化合物	-	-	C02647	map00330;map01100	-	-	C(CC=O)CN=C(N)N	VCOFTLCIPLEZKE-UHFFFAOYSA-N	6.91607e+07	1.89986e+07	7.57161e+07	4.68105e+07	5.5482e+07	5.13638e+07	5.17497e+07	1.2528e+07	2.27093e+07	1.25492e+07	2.05372e+07	2.86367e+07	1.61244e+07	1.00004e+07	2.2937e+07	7.44685e+07	2.49393e+07	3.0249e+07
Com_1129_pos	2-Hydroxycampholonic acid	-	P	C10H16O4	200.105	201.112	3.22371	[M+H]+	5.385	0.548703085796689	2	C18	Lipids and lipid-like molecules	脂质和类脂分子	Prenol lipids	异戊烯醇脂	Monoterpenoids	单萜类	-	HMDB0301821	-	-	-	-	CC1(C(CC(=O)C1(C)O)CC(=O)O)C	OBFKTGKIOIHLFK-UHFFFAOYSA-N	1.03319e+07	1.37118e+07	9.78524e+06	1.05288e+07	9.36551e+06	9.50403e+06	9.28163e+06	2.14521e+07	1.62667e+07	2.77882e+07	1.58298e+07	1.6973e+07	2.11892e+07	2.1651e+07	1.40493e+07	2.98402e+06	1.57504e+07	1.69248e+07
Com_1440_pos	9-Hydroxy-10,12-pentadecadienoic acid	9-羟基-10,12-十五碳二烯酸	P	C15H26O3	254.188	255.195	2.87168	[M+H]+	7.534	0.536528738017763	2	C18	Lipids and lipid-like molecules	脂质和类脂分子	Fatty Acyls	脂肪酰类	Fatty acids and conjugates	脂肪酸和结合物	-	-	-	-	-	-	CCC=CC=CC(CCCCCCCC(=O)O)O	VXHGIEDDPCHAEB-UHFFFAOYSA-N	7.98601e+06	6.22339e+06	6.96853e+06	6.06972e+06	7.03784e+06	3.43977e+06	4.78856e+06	6.91555e+06	9.39323e+06	8.82165e+06	6.65854e+06	6.68569e+06	9.68358e+06	9.08058e+06	9.58038e+06	6.75091e+06	7.21985e+06	1.02892e+07
Com_1529_pos	Juncutol	-	P	C18H18O2	266.131	267.137	3.366	[M+H]+	6.609	0.543641907798061	2	C18	Benzenoids	苯类化合物	Phenanthrenes and derivatives	菲及其衍生物	-	-	-	-	-	-	-	-	CC1C2=CC(=C(C3=C2C4=C(CC3)C(=C(C=C14)O)C)C)O	WMFIUAIMRLTGGU-UHFFFAOYSA-N	2.71551e+06	9.10148e+06	1.94325e+06	161449	4.56156e+06	3.89521e+06	4.32742e+06	5.28405e+06	6.67916e+06	8.3129e+06	4.70884e+06	4.05163e+06	1.09601e+07	8.25932e+06	114112	4.30272e+06	3.81654e+06	4.09032e+06
Com_1952_pos	12alpha-Fluoro-11beta,17beta-dihydroxyandrost-4-en-3-one	-	P	C19H27FO3	322.194	323.202	1.71981	[M+H]+	6.554	0.638142297355891	2	C18	Lipids and lipid-like molecules	脂质和类脂分子	Steroids and steroid derivatives	类固醇和类固醇衍生物	Androstane steroids	雄甾烷类固醇	-	-	C15164	-	-	-	CC12CCC(=O)C=C1CCC3C2C(C(C4(C3CCC4O)C)F)O	JKRMUSMTFMBPFM-HPLVRFQDSA-N	5.2004e+07	7.6527e+07	2.32215e+07	1.15179e+07	3.97302e+07	4.09314e+07	2.57988e+07	2.46264e+07	2.05318e+07	1.52217e+07	5.91679e+07	3.46296e+07	3.20294e+07	2.54839e+07	3.0634e+07	4.97097e+07	8.0341e+07	4.20882e+07
Com_2076_pos	Tephrowatsin B	-	P	C22H24O3	336.173	337.18	0.319251	[M+H]+	8.662	0.530847882890154	2	C18	Phenylpropanoids and polyketides	苯丙素类和聚酮类	Flavonoids	黄酮类化合物	O-methylated flavonoids	O-甲基化黄酮类化合物	-	-	-	-	LMPK12020283	-	CC(=CCC1=C(C=C(C2=C1OC(C=C2)C3=CC=CC=C3)OC)OC)C	GTWNOIJIMUFLGQ-IBGZPJMESA-N	9.39548e+06	9.71345e+06	7.27133e+06	4.09851e+06	6.88419e+06	3.64104e+06	5.08809e+06	1.14175e+07	832554	2.63237e+06	9.87416e+06	1.01169e+07	4.6603e+06	2.57979e+06	2.69555e+06	7.23237e+06	1.03904e+07	1.9712e+06
Com_2179_pos	Arotinoid acid	-	P	C24H28O2	348.209	349.216	0.342581	[M+H]+	8.893	0.503658811468675	2	C18	Phenylpropanoids and polyketides	苯丙素类和聚酮类	Stilbenes	芪类	-	-	-	-	C15634	-	-	-	CC(=CC1=CC=C(C=C1)C(=O)O)C2=CC3=C(C=C2)C(CCC3(C)C)(C)C	FOIVPCKZDPCJJY-JQIJEIRASA-N	1.12179e+08	1.28447e+08	9.20867e+07	7.55513e+07	9.4969e+07	9.04252e+07	9.30357e+07	7.52744e+07	6.44647e+07	5.38253e+07	1.4098e+08	6.60368e+07	9.31533e+07	8.94345e+07	7.6222e+07	1.06544e+08	1.49523e+08	1.42285e+08
Com_2180_pos	Kolavic acid 15-methyl ester	-	P	C21H32O4	348.23	349.237	0.743302	[M+H]+	8.534	0.670803364416934	2	C18	Lipids and lipid-like molecules	脂质和类脂分子	Prenol lipids	异戊烯醇脂	Diterpenoids	二萜类	-	-	-	-	-	-	CC1CCC2(C(C1(C)CCC(=CC(=O)OC)C)CCC=C2C(=O)O)C	CCDSRPQULZAXRF-LIECZFJOSA-N	3.409e+08	2.20866e+09	1.87838e+08	2.72378e+09	8.39703e+08	8.01874e+08	7.87721e+08	1.63311e+09	1.00497e+09	3.87335e+08	7.7718e+08	2.88966e+08	5.1663e+08	2.27998e+08	1.49082e+08	1.53362e+09	3.80688e+08	3.93975e+08
Com_2220_pos	(-)-Cyclogalgravin	-	P	C22H26O4	354.183	355.19	1.27551	[M+H]+	7.001	0.526175211925089	2	C18	Lignans, neolignans and related compounds	木脂素、新木脂素及相关化合物	Aryltetralin lignans	芳基四氢萘木脂素	-	-	-	-	-	-	-	-	CC1C(C2=CC(=C(C=C2C=C1C)OC)OC)C3=CC(=C(C=C3)OC)OC	GRJMIMFTPGNXIC-JLCFBVMHSA-N	2.38506e+07	6.83379e+07	2.20837e+07	3.53008e+07	6.00269e+07	3.38555e+07	3.48809e+07	8.72979e+07	3.15214e+07	3.02616e+07	5.10273e+07	2.26504e+07	4.24479e+07	3.46634e+07	2.8001e+07	6.03787e+07	3.68412e+07	3.34972e+07
Com_2832_pos	Oboflavanone B	-	P	C35H36O6	552.251	553.259	0.109514	[M+H]+	8.856	0.526140898110229	2	C18	Phenylpropanoids and polyketides	苯丙素类和聚酮类	Flavonoids	黄酮类化合物	Flavans	黄烷	-	-	-	-	-	-	CCOC(=O)CCCC1CC2CC(O1)(CC3=CC4=C(C(=O)CC(O4)C5=CC=CC=C5)C(=C23)O)C=CC6=CC=CC=C6	ZMNVDIHBBPMZMH-VYTQILBDSA-N	1.90304e+07	2.08301e+07	2.41634e+07	1.00456e+07	2.5754e+07	2.34877e+07	2.34549e+07	3.03616e+07	4.44613e+07	2.96926e+07	2.77109e+07	4.01819e+07	3.82224e+07	1.82828e+07	2.12031e+07	1.56883e+07	2.82043e+07	3.94224e+07
Com_782_pos	Cumene	异丙基苯	P	C9H12	120.094	121.102	7.47795	[M+H]+	9.775	0.80057545306195	2	C18	Benzenoids	苯类化合物	Benzene and substituted derivatives	苯及其取代衍生物	Cumenes	异丙苯	"98-82-8"	HMDB0034029	C14396	-	-	-	CC(C)C1=CC=CC=C1	RWGFKTVRMDUZSP-UHFFFAOYSA-N	3.54146e+08	1.8296e+08	3.51077e+08	3.85677e+08	4.1427e+08	3.01087e+08	4.26988e+08	1.86068e+08	2.09515e+08	2.17161e+08	4.15844e+08	4.37351e+08	2.0351e+08	4.55159e+08	2.44988e+08	1.60328e+08	1.7035e+08	3.55009e+08
Com_971_pos	delta-Guanidinovaleric acid	δ-胍基戊酸	P	C6H13N3O2	159.101	160.109	6.11661	[M+H]+	2.095	0.522319899329529	2	C18	Lipids and lipid-like molecules	脂质和类脂分子	Fatty Acyls	脂肪酰类	Fatty acids and conjugates	脂肪酸和结合物	-	HMDB0250978	C13688	-	-	-	C(CCN=C(N)N)CC(=O)O	UKUBCVAQGIZRHL-UHFFFAOYSA-N	599089	3.38922e+06	271659	6.07464e+06	3.23396e+06	3.8762e+06	3.40698e+06	7.65647e+06	6.23039e+06	1.71539e+06	4.82466e+06	5.36103e+06	3.26095e+06	6.92677e+06	8.04572e+06	2.52816e+06	612283	5.64349e+06
Com_985_pos	7-Hydroxychromone	7-羟基色酮	P	C9H6O3	162.032	163.04	5.88765	[M+H]+	7.482	0.859032326173092	2	C18	Organoheterocyclic compounds	有机杂环化合物	Benzopyrans	苯并吡喃类	1-benzopyrans	1-苯并吡喃	-	-	-	-	-	-	C1=CC2=C(C=C1O)OC=CC2=O	WVJCRTSTRGRJJT-UHFFFAOYSA-N	1.7772e+09	1.76704e+09	1.85352e+09	1.66182e+09	1.71255e+09	1.7823e+09	1.78679e+09	1.88067e+09	2.30572e+09	2.5267e+09	2.00986e+09	1.99198e+09	2.30704e+09	2.28183e+09	2.10144e+09	1.7439e+09	2.24368e+09	2.33278e+09
Com_1032_pos	O-(L-Norvalyl-5)isourea	O-(L-正缬氨酰-5)异脲	P	C6H13N3O3	175.096	176.104	5.45627	[M+H]+	1.385	0.703125973975551	2	C18	Organic acids and derivatives	有机酸及其衍生物	Carboxylic acids and derivatives	羧酸及其衍生物	Amino acids, peptides, and analogues	氨基酸、肽和类似物	-	-	-	-	-	-	C(CC(C(=O)O)N)COC(=N)N	WJGYUTHBDPPYCA-BYPYZUCNSA-N	9.96857e+07	2.03742e+07	5.02932e+07	5.93166e+07	3.82535e+07	4.21138e+07	4.19946e+07	3.01975e+07	1.70129e+07	2.39755e+07	1.4442e+07	1.14083e+07	3.2283e+07	3.62727e+07	1.36523e+07	1.49625e+07	1.99609e+07	2.00784e+07
Com_1034_pos	(-)-Echinobetaine A	-	P	C8H17NO3	175.121	176.129	5.57846	[M+H]+	1.421	0.622488547709001	2	C18	Organic nitrogen compounds	有机氮化合物	Organonitrogen compounds	有机氮化合物	Quaternary ammonium salts	季铵盐	-	-	-	-	-	-	C[N+](C)(C)CC(COC)C(=O)[O-]	PAJPPKOLTBGLSP-SSDOTTSWSA-N	9.42478e+07	2.09459e+08	5.33449e+07	1.31655e+08	7.26991e+07	8.02566e+07	7.46922e+07	1.02352e+08	1.35174e+08	1.69587e+08	1.06224e+08	1.92561e+08	1.13369e+08	1.59419e+08	6.9291e+07	4.56663e+07	6.0447e+07	4.14645e+07
Com_1174_pos	GEIR-1	-	P	C10H12O5	212.068	213.076	3.00386	[M+H]+	1.293	0.814453643959013	2	C18	Organoheterocyclic compounds	有机杂环化合物	Furopyrans	呋喃吡喃类	-	-	-	-	-	-	-	-	CC1C2C3C4C1(COC(C4C(=O)O3)O2)O	UCYJAMRRXNXQJP-GEXBLYTOSA-N	1.28148e+08	3.91414e+07	1.41292e+08	8.7433e+07	7.86079e+07	8.02909e+07	7.77131e+07	2.74841e+07	5.51573e+07	2.33894e+07	3.96014e+07	5.94616e+07	3.26005e+07	2.24042e+07	3.27389e+07	1.173e+08	5.74016e+07	6.75451e+07
Com_1190_pos	O-Desmethylnaproxen	O-去甲萘普生	P	C13H12O3	216.079	217.087	3.89474	[M+H]+	1.223	0.619827036249876	2	C18	Benzenoids	苯类化合物	Naphthalenes	萘类	Naphthols and derivatives	萘酚及其衍生物	"52079-10-4"	HMDB0013989	-	-	-	-	CC(C1=CC2=C(C=C1)C=C(C=C2)O)C(=O)O	XWJUDDGELKXYNO-QMMMGPOBSA-N	5.37958e+06	1.89455e+06	4.29466e+06	5.35334e+06	6.81386e+06	6.61354e+06	7.14255e+06	1.2393e+06	2.45761e+06	568759	1.37526e+06	3.0961e+06	1.98869e+06	966373	2.64204e+06	9.51414e+06	3.37123e+06	2.53524e+06
Com_1191_pos	Longiflorone	-	P	C10H16O5	216.1	217.106	2.96736	[M+H]+	5.068	0.546323272210007	2	C18	Lipids and lipid-like molecules	脂质和类脂分子	Prenol lipids	异戊烯醇脂	Terpene lactones	萜内酯	-	-	-	-	-	-	CC1(C(CC2C1C(=O)OCC2CO)O)O	CCTSZLOYMHLMHP-UHFFFAOYSA-N	4.35929e+07	4.61678e+07	3.79969e+07	4.01226e+07	3.94953e+07	3.79946e+07	4.10318e+07	4.76934e+07	4.75403e+07	8.25378e+07	4.56969e+07	4.34629e+07	6.22871e+07	6.60922e+07	5.49755e+07	2.45879e+07	4.70953e+07	5.58922e+07
Com_1193_pos	SECURININE	一叶萩碱	P	C13H15NO2	217.11	218.117	3.66166	[M+H]+	6.233	0.616727115427915	2	C18	Organoheterocyclic compounds	有机杂环化合物	Indolizidines	吲哚里西啶	-	-	"5610-40-2"	-	C10614	-	-	-	C1CCN2C(C1)C34CC2C=CC3=CC(=O)O4	SWZMSZQQJRKFBP-WZRBSPASSA-N	1.07453e+06	1.81018e+06	631044	2.2601e+06	1.66354e+06	1.4735e+06	1.73726e+06	1.65589e+06	1.99215e+06	1.78017e+06	1.50208e+06	2.93544e+06	1.71295e+06	1.94369e+06	2.91209e+06	1.36786e+06	615018	2.29221e+06
Com_1207_pos	Ritalinic acid	利太林酸	P	C13H17NO2	219.126	220.132	3.3912	[M+H]+	5.853	0.58408175763114	2	C18	Organic nitrogen compounds	有机氮化合物	Organonitrogen compounds	有机氮化合物	Amines	胺类	"19395-41-6"	HMDB0042008	-	-	-	-	C1CCNC(C1)C(C2=CC=CC=C2)C(=O)O	INGSNVSERUZOAK-UHFFFAOYSA-N	2.0781e+07	1.19438e+07	1.37645e+07	1.63188e+07	2.12488e+07	2.1648e+07	2.22363e+07	1.54842e+07	4.09643e+07	5.06265e+07	1.58126e+07	2.00453e+07	3.14713e+07	4.64599e+07	3.37236e+07	1.00771e+07	1.27223e+07	2.05918e+07
Com_1541_pos	3,4,6-Trimethoxyphenanthrene	-	P	C17H16O3	268.11	269.117	1.74433	[M+H]+	6.05	0.547346388875822	2	C18	Benzenoids	苯类化合物	Phenanthrenes and derivatives	菲及其衍生物	-	-	-	-	-	-	-	-	COC1=CC2=C(C=CC3=C2C(=C(C=C3)OC)OC)C=C1	BPLAXUXVTBKFFG-UHFFFAOYSA-N	1.39846e+06	2.73932e+06	914097	684576	1.84239e+06	1.8868e+06	1.8648e+06	2.00846e+06	1.94564e+06	2.22393e+06	2.26978e+06	1.38265e+06	3.69706e+06	2.50264e+06	1.00165e+06	1.83585e+06	2.30757e+06	1.98159e+06
Com_1584_pos	Lanyuamide III	-	P	C18H29NO	275.225	276.232	2.44825	[M+H]+	8.865	0.808839341666924	2	C18	Lipids and lipid-like molecules	脂质和类脂分子	Fatty Acyls	脂肪酰类	Fatty amides	脂肪酰胺	-	-	-	-	LMFA08020417	-	CCC=CCC=CCCC=CC=CC(=O)NCC(C)C	YFRGJIVWBMOBIT-NPNWTSAVSA-N	6.42033e+09	6.49017e+09	6.78756e+09	5.03877e+09	8.33936e+09	8.65694e+09	8.14284e+09	7.06447e+09	8.83072e+09	1.06893e+10	7.58787e+09	1.03603e+10	8.62082e+09	8.12088e+09	6.76887e+09	4.13242e+09	4.69394e+09	6.05358e+09
Com_1596_pos	Stenine	-	P	C17H27NO2	277.204	278.211	2.13281	[M+H]+	6.882	0.69918604439141	2	C18	Alkaloids and derivatives	生物碱及其衍生物	Stemona alkaloids	百部生物碱	Stenine-type alkaloids	斯汀宁型生物碱	-	-	-	-	-	-	CCC1C2CCCCN3C2C(CC3)C4C1OC(=O)C4C	ROIHYOJMCBKEER-KRJCKNDRSA-N	2.20576e+07	2.30989e+07	2.50427e+07	2.25504e+07	2.47245e+07	2.69718e+07	2.5535e+07	3.22986e+07	3.00147e+07	3.47648e+07	2.97435e+07	3.29289e+07	3.99699e+07	3.89596e+07	3.29607e+07	2.64043e+07	2.89374e+07	3.09205e+07
Com_1597_pos	Obscuraminol A	-	P	C18H31NO	277.241	278.247	2.75302	[M+H]+	9.532	0.897514512946489	2	C18	Organic nitrogen compounds	有机氮化合物	Organonitrogen compounds	有机氮化合物	Amines	胺类	-	-	-	-	LMSP01080035	-	CCC=CCC=CCC=CCC=CCCC(C(C)N)O	YNNQTVPKSXTDCK-SABUVIKOSA-N	1.06366e+10	1.09805e+10	1.11832e+10	1.17194e+10	1.46613e+10	1.55673e+10	1.46268e+10	9.3567e+09	1.36338e+10	1.61703e+10	1.03985e+10	1.38361e+10	1.14626e+10	1.5893e+10	9.05991e+09	5.11702e+09	8.77131e+09	9.90901e+09
Com_1683_pos	senecionan	-	P	C18H29NO2	291.22	292.227	1.80119	[M+H]+	6.989	0.672128095486961	2	C18	Alkaloids and derivatives	生物碱及其衍生物	-	-	-	-	-	-	-	-	-	-	CC=C1CC(C(COCC2=CCN3C2C(CC3)OC1)C)C	HJOOXTWCVPOHPT-MNHUKLIDSA-N	3.08686e+08	1.63742e+08	1.88486e+08	2.60235e+08	3.12747e+08	3.14888e+08	1.83752e+08	3.12385e+08	4.34796e+08	3.90805e+08	1.84443e+08	3.6877e+08	3.88079e+08	2.43793e+08	4.39645e+08	2.04897e+08	3.26414e+08	1.93746e+08
Com_1698_pos	13-epi-12-oxo Phytodienoic Acid	13-EPI-12-氧代植物二烯酸	P	C18H28O3	292.204	293.211	0.709146	[M+H]+	8.082	0.700679712651906	2	C18	Lipids and lipid-like molecules	脂质和类脂分子	Fatty Acyls	脂肪酰类	Eicosanoids	类二十烷酸	"71606-07-0"	-	-	-	-	-	CCC=CCC1C(C=CC1=O)CCCCCCCC(=O)O	PMTMAFAPLCGXGK-TTXFDSJOSA-N	9.37203e+07	1.14608e+08	7.36376e+07	1.0457e+08	9.89109e+07	9.87125e+07	9.90943e+07	9.8606e+07	9.671e+07	1.20016e+08	1.23524e+08	8.38948e+07	1.01203e+08	2.4167e+08	1.32152e+08	1.08807e+08	2.85268e+08	2.07677e+08
Com_1759_pos	Salidroside	红景天苷	P	C14H20O7	300.121	301.128	1.50272	[M+H]+	5.198	0.521415025714537	2	C18	Organic oxygen compounds	有机氧化合物	Organooxygen compounds	有机氧化合物	Carbohydrates and carbohydrate conjugates	碳水化合物和碳水化合物结合物	"10338-51-9"	HMDB0257463	C06046	map00350	-	-	C1=CC(=CC=C1CCOC2C(C(C(C(O2)CO)O)O)O)O	ILRCGYURZSFMEG-RKQHYHRCSA-N	2.83672e+06	1.31111e+07	2.59392e+06	2.5852e+06	5.81852e+06	6.21491e+06	6.65055e+06	1.54529e+07	7.64876e+06	9.83092e+06	1.35025e+07	4.30506e+06	1.99033e+07	1.45505e+07	1.40592e+06	6.02255e+06	8.03592e+06	4.32046e+06
Com_1864_pos	Longithorone B	-	P	C21H26O2	310.193	311.2	2.01013	[M+H]+	8.999	0.833063809257565	2	C18	Lipids and lipid-like molecules	脂质和类脂分子	Prenol lipids	异戊烯醇脂	Diterpenoids	二萜类	-	-	-	-	-	-	CC1=CCCC(=CCC2=CC(=O)C(=CC2=O)CC(=CCC1)C)C	XRJHEOJYSXFNPW-HMNNTPEWSA-N	2.85529e+07	3.12422e+07	1.49179e+07	5.91807e+07	2.27957e+07	2.18628e+07	2.1598e+07	3.35358e+07	1.77869e+07	1.06878e+07	3.07748e+07	1.75009e+07	1.24026e+07	9.13778e+06	1.78206e+07	2.26108e+07	2.72935e+07	1.82646e+07
Com_2116_pos	Myricanene B	-	P	C21H24O4	340.167	341.174	2.61553	[M+H]+	6.654	0.639459295487603	2	C18	Phenylpropanoids and polyketides	苯丙素类和聚酮类	Diarylheptanoids	二芳基庚烷类	Cyclic diarylheptanoids	环状二芳基庚烷类	-	-	-	-	-	-	COC1=C2C=C(CCCCC=CCC3=CC2=C(C=C3)O)C(=C1OC)O	JKMZSGSRYKMBOO-XQRVVYSFSA-N	3.135e+07	1.17458e+08	2.48796e+07	8.22854e+06	4.49105e+07	4.17435e+07	4.13046e+07	3.41827e+07	2.53655e+07	3.13108e+07	7.57594e+07	2.84762e+07	6.54215e+07	5.26201e+07	4.41469e+07	6.59534e+07	7.94464e+07	4.91513e+07
Com_2127_pos	porphyrin-5,15-diol	-	P	C20H14N4O2	342.112	343.12	1.64067	[M+H]+	6.484	0.6325498887669	2	C18	Organoheterocyclic compounds	有机杂环化合物	Tetrapyrroles and derivatives	四吡咯及其衍生物	Porphyrins	卟啉	-	-	-	-	-	-	C1=CC2=C(C3=CC=C(N3)C=C4C=CC(=N4)C(=O)C5=CC=C(N5)C=C1N2)O	OAEPRCNDTVLYEZ-UHFFFAOYSA-N	4.03399e+07	2.70836e+07	1.60679e+09	2.10037e+08	9.95358e+07	9.14795e+07	9.21911e+07	2.84513e+06	2.06438e+06	4.43108e+06	3.32628e+06	708214	6.88501e+06	8.53984e+06	7.44177e+06	176754	924593	1.97066e+07
Com_2149_pos	Himbacine	-	P	C22H35NO2	345.267	346.274	0.74483	[M+H]+	8.179	0.650768411046466	2	C18	Organoheterocyclic compounds	有机杂环化合物	Naphthofurans	萘并呋喃类	-	-	-	HMDB0253171	C10598	-	-	-	CC1CCCC(N1C)C=CC2C3CCCCC3CC4C2C(OC4=O)C	FMPNFDSPHNUFOS-LPJDIUFZSA-N	6.27005e+08	3.88038e+08	4.2896e+08	2.72774e+08	5.51889e+08	5.82682e+08	5.40697e+08	2.79874e+08	7.56897e+08	7.73666e+08	4.82902e+08	4.0721e+08	5.41939e+08	6.08922e+08	7.50768e+08	2.49323e+08	3.17884e+08	4.87244e+08
Com_2167_pos	O-Arachidonoyl Ethanolamine	-	P	C22H37NO2	347.282	348.29	0.560469	[M+H]+	8.221	0.578243271992469	2	C18	Lipids and lipid-like molecules	脂质和类脂分子	Fatty Acyls	脂肪酰类	Fatty acid esters	脂肪酸酯	"443129-35-9"	HMDB0013655	-	-	LMFA00000014	-	CCCCCC=CCC=CCC=CCC=CCCCC(=O)OCCN	DLHLOYYQQGSXCC-DOFZRALJSA-N	7.00025e+08	4.64449e+08	4.61974e+08	3.81543e+08	5.77859e+08	5.63176e+08	5.33336e+08	4.27134e+08	8.46387e+08	7.16828e+08	5.21454e+08	4.73231e+08	5.30646e+08	5.04417e+08	6.56063e+08	3.58007e+08	4.35392e+08	4.53004e+08
Com_2242_pos	Ferruginene B	-	P	C22H30O4	358.214	359.222	0.111151	[M+H]+	7.102	0.673387090533542	2	C18	Lipids and lipid-like molecules	脂质和类脂分子	Prenol lipids	异戊烯醇脂	Sesquiterpenoids	倍半萜类	-	-	-	-	-	-	CC1=CC(=C2C3C(CCC(C3OC2=C1)(C)O)C(=C)CC=CC(C)(C)O)O	ZOCFYPAYCMVCQS-QOACGZPJSA-N	1.58702e+08	3.07387e+08	1.62862e+08	3.68474e+08	1.69539e+08	2.10396e+08	1.43167e+08	2.44908e+08	1.36137e+08	1.68029e+08	3.69613e+08	1.54441e+08	2.32854e+08	3.07566e+08	1.1876e+08	3.34323e+08	2.82042e+08	2.27792e+08
Com_2388_pos	Feselol	-	P	C24H30O4	382.214	383.222	0.368673	[M+H]+	6.849	0.561132617606141	2	C18	Phenylpropanoids and polyketides	苯丙素类和聚酮类	Coumarins and derivatives	香豆素及其衍生物	-	-	-	-	-	-	-	-	CC1=CCC2C(C(CCC2(C1COC3=CC4=C(C=C3)C=CC(=O)O4)C)O)(C)C	MCTDXPDDZLFJHR-XLRKYUMYSA-N	1.89568e+08	2.26215e+08	1.66797e+08	5.29623e+07	1.6916e+08	1.66646e+08	1.68361e+08	1.1987e+08	7.17497e+07	2.67224e+07	1.95794e+08	1.22008e+08	9.34696e+07	1.92195e+08	1.83464e+08	2.88444e+08	4.08097e+08	1.77809e+08
Com_2439_pos	Sachaconitine	-	P	C23H37NO4	391.272	392.279	1.01193	[M+H]+	6.94	0.628824689167251	2	C18	Lipids and lipid-like molecules	脂质和类脂分子	Prenol lipids	异戊烯醇脂	Diterpenoids	二萜类	-	-	-	-	-	-	CCN1CC2(CCC(C34C2CC(C31)C5(CC(C6CC4C5C6O)OC)O)OC)C	NGWMZXLZSGJSRI-JPAZAREGSA-N	1.70892e+07	2.66549e+07	5.03428e+06	1.09006e+07	1.94522e+07	1.94993e+07	1.80526e+07	5.51322e+07	1.47552e+07	1.38462e+07	1.02014e+07	1.05289e+07	4.00988e+07	3.45106e+07	5.93285e+06	2.42287e+07	2.14673e+07	2.76376e+07
Com_2800_pos	beta-Aflatrem	-	P	C32H39NO4	501.288	502.296	0.8384	[M+H]+	8.655	0.717508421362246	2	C18	Organoheterocyclic compounds	有机杂环化合物	Naphthopyrans	萘并吡喃类	-	-	-	-	-	-	-	-	CC1(C2C(=O)C=C3C4(CCC5CC6=C(C5(C4(CCC3(O2)O1)C)C)NC7=C6C=C(C=C7)C(C)(C)C=C)O)C	ONMXSHAELZXSPO-SDPXOEJRSA-N	1.25572e+08	1.31176e+08	1.09204e+08	9.50411e+07	1.26812e+08	7.30702e+07	1.08267e+08	1.24859e+08	9.60771e+07	7.52133e+07	1.39486e+08	6.05419e+07	1.60363e+08	1.31088e+08	8.65991e+07	1.24113e+08	8.3507e+07	1.10452e+08
Com_2828_pos	2-arachidonoyl-lysophosphatidylcholine	-	P	C28H50NO7P	543.332	544.34	0.351952	[M+H]+	9.54	0.581650046386862	2	C18	Lipids and lipid-like molecules	脂质和类脂分子	Glycerophospholipids	甘油磷脂	Glycerophosphocholines	甘油磷酸胆碱	-	HMDB0061699	-	-	LMGP01050121	-	CCCCCC=CCC=CCC=CCC=CCCCC(=O)OC(CO)COP(=O)([O-])OCC[N+](C)(C)C	IGJKYDBBINVMLH-JXRLJXCWSA-N	1.34737e+09	1.14882e+09	2.17627e+09	2.49247e+09	1.71368e+09	1.50792e+09	1.51983e+09	4.4332e+08	1.01563e+09	8.67929e+08	9.00447e+08	7.92471e+08	8.78644e+08	7.6557e+08	5.69329e+09	8.87423e+09	1.25231e+09	6.58829e+08
Com_2830_pos	Leueantine C	-	P	C33H45NO6	551.325	552.333	0.966284	[M+H]+	8.365	0.591227446603068	2	C18	Lipids and lipid-like molecules	脂质和类脂分子	Prenol lipids	异戊烯醇脂	Diterpenoids	二萜类	-	-	-	-	-	-	CCN1CC2(CCC(C34C2CC(C31)C5(CC(C6CC4C5C6OC(=O)C=CC7=CC=CC=C7)OC)O)OC)COC	WLZGQXZRYWLRFN-QPPOKNOFSA-N	3.11667e+06	1.18673e+07	1.88438e+06	1.66268e+06	5.34746e+06	5.79429e+06	5.58916e+06	4.38056e+06	6.47061e+06	1.177e+07	7.24135e+06	5.49123e+06	1.6227e+07	1.21348e+07	1.33134e+06	6.42225e+06	7.37162e+06	7.96034e+06
Com_2365_pos	Asp Val Phe	天冬氨酸缬氨酸苯丙氨酸	P	C18H25N3O6	379.174	380.182	0.29042	[M+H]+	5.591	0.576717591901254	2	C18	Organic acids and derivatives	有机酸及其衍生物	Carboxylic acids and derivatives	羧酸及其衍生物	Amino acids, peptides, and analogues	氨基酸、肽和类似物	-	-	-	-	-	-	CC(C)C(C(=O)NC(CC1=CC=CC=C1)C(=O)O)NC(=O)C(CC(=O)O)N	SFJUYBCDQBAYAJ-YDHLFZDLSA-N	779596	256288	1.09352e+06	386766	793005	856655	685899	197178	482040	161802	239260	177535	407103	156001	869877	772140	1.34876e+06	1.09679e+06
Com_1189_pos	Euparin	泽兰素	P	C13H12O3	216.079	217.087	3.37258	[M+H]+	5.259	0.578978953255042	2	C18	Organoheterocyclic compounds	有机杂环化合物	Benzofurans	苯并呋喃类	-	-	"532-48-9"	-	-	-	-	-	CC(=C)C1=CC2=CC(=C(C=C2O1)O)C(=O)C	OPUFDNZTKHPZHM-UHFFFAOYSA-N	474585	8.70889e+06	437677	197964	3.97602e+06	5.73059e+06	4.68023e+06	2.24714e+07	7.19522e+06	1.86763e+07	3.75935e+06	1.34386e+07	1.58823e+07	6.90431e+06	771933	2.41799e+07	2.63892e+07	3.10042e+07
Com_1532_pos	3-Hydroxy-4-(3-methyl-2-butenyl)bibenzyl	3-羟基-4-(3-甲基-2-丁烯基)联苄	P	C19H22O	266.167	267.174	1.41957	[M+H]+	7.436	0.540774126488578	2	C18	Phenylpropanoids and polyketides	苯丙素类和聚酮类	Stilbenes	芪类	-	-	-	-	-	-	-	-	CC(=CCC1=C(C=C(C=C1)CCC2=CC=CC=C2)O)C	QRCZDCOFVYGFLN-UHFFFAOYSA-N	3.29186e+06	5.37691e+06	3.5329e+06	4.41878e+06	4.58202e+06	5.1343e+06	4.3165e+06	5.12824e+06	6.0183e+06	6.51738e+06	5.1616e+06	5.38079e+06	5.57299e+06	5.21477e+06	4.56346e+06	4.23909e+06	5.58733e+06	3.01214e+06
Com_1845_pos	Yaretol	-	P	C19H32O3	308.235	309.242	1.80368	[M+H]+	9.017	0.628883324547269	2	C18	Organic oxygen compounds	有机氧化合物	Organooxygen compounds	有机氧化合物	Carbohydrates and carbohydrate conjugates	碳水化合物和碳水化合物结合物	-	-	-	-	-	-	CC(C)C1CCC2C1(CCC34C2(C(C(O3)(CC4)C)CO)O)C	AYLBIXSXMOMHSY-LWWDEJTHSA-N	2.7809e+08	9.95107e+07	2.76334e+08	2.15488e+08	1.95216e+08	1.80423e+08	1.69096e+08	2.84062e+08	1.66197e+08	1.12394e+08	1.22456e+08	1.18991e+08	1.00306e+08	1.21828e+08	2.57847e+08	1.61822e+08	2.436e+08	2.06741e+08
Com_2303_pos	(3R)-3-hydroxy-12'-apo-beta-carotenal	-	P	C25H34O2	366.256	367.263	0.402017	[M+H]+	10.902	0.65280160577045	2	C18	Lipids and lipid-like molecules	脂质和类脂分子	Prenol lipids	异戊烯醇脂	Diterpenoids	二萜类	-	-	-	-	-	-	CC1=C(C(CC(C1)O)(C)C)C=CC(=CC=CC(=CC=CC=C(C)C=O)C)C	PAUIQDPAEDELMC-HEZGKBSMSA-N	2.61559e+08	2.64826e+08	3.48577e+08	4.71689e+07	4.19216e+08	2.72374e+08	2.79475e+08	2.00565e+08	1.14641e+08	6.84741e+07	1.62991e+08	1.14995e+08	1.48405e+08	1.13857e+08	2.81862e+08	5.1881e+07	7.16166e+08	1.63082e+08
Com_1816_pos	5-Oxolasiodiplodin	5-氧杂二倍体	P	C17H22O5	306.147	307.154	1.52178	[M+H]+	5.966	0.588225725782485	2	C18	Phenylpropanoids and polyketides	苯丙素类和聚酮类	Macrolides and analogues	大环内酯类及其类似物	-	-	-	-	-	-	-	-	CC1CC(=O)CCCCCC2=C(C(=CC(=C2)O)OC)C(=O)O1	INSZIEBAMCBLFE-NSHDSACASA-N	4.80247e+07	1.16047e+08	2.86579e+07	2.93265e+07	6.34964e+07	4.27207e+07	6.221e+07	4.66256e+07	7.55198e+07	4.19957e+07	5.38732e+07	5.27112e+07	1.07133e+08	8.74237e+07	3.07329e+07	6.82343e+07	9.80322e+07	4.06588e+07
Com_1707_pos	Colneleic acid	-	P	C18H30O3	294.219	295.227	0.471975	[M+H]+	7.718	0.761612078299201	2	C18	Lipids and lipid-like molecules	脂质和类脂分子	Fatty Acyls	脂肪酰类	Fatty acids and conjugates	脂肪酸和结合物	-	HMDB0030995	-	-	LMFA10000001	-	CCCCCC=CC=COC=CCCCCCCC(=O)O	HHZKKFXQEIBVEV-CXXUKANQSA-N	1.22169e+08	1.40367e+08	9.16674e+07	3.14766e+08	1.16649e+08	1.09374e+08	1.06508e+08	1.03719e+08	1.15946e+08	1.20844e+08	1.25405e+08	9.10477e+07	9.17366e+07	1.12375e+08	1.25879e+08	1.06108e+08	1.20834e+08	9.64542e+07
Com_2078_pos	Topsentolide B2	-	P	C20H32O4	336.23	337.237	1.94238	[M+H]+	8.701	0.661796737152726	2	C18	Lipids and lipid-like molecules	脂质和类脂分子	Fatty Acyls	脂肪酰类	Fatty alcohols	脂肪醇	-	-	-	-	-	-	CCCCCC=CCC(C(C=CC1CC=CCCCC(=O)O1)O)O	MDCUPALPRUQMSF-LWKIYNMMSA-N	1.73342e+08	5.05523e+08	1.40646e+08	5.48586e+08	2.9616e+08	2.81472e+08	2.80429e+08	3.97761e+08	3.46688e+08	2.49668e+08	3.42751e+08	2.18975e+08	2.17938e+08	1.91847e+08	1.22982e+08	3.85549e+08	2.80667e+08	2.14667e+08
Com_2269_pos	16,16-dimethyl-PGA2	-	P	C22H34O4	362.246	363.253	0.90526	[M+H]+	9.001	0.533611231538634	2	C18	Lipids and lipid-like molecules	脂质和类脂分子	Fatty Acyls	脂肪酰类	Eicosanoids	类二十烷酸	"41691-92-3"	-	-	-	LMFA03010086	-	CCCCC(C)(C)C(C=CC1C=CC(=O)C1CC=CCCCC(=O)O)O	MOTPSJUHMGPRFZ-QEJIITRLSA-N	1.39787e+08	3.12844e+08	8.47357e+07	5.15626e+08	2.1013e+08	1.91357e+08	1.87839e+08	4.22351e+08	2.17069e+08	1.19095e+08	2.8258e+08	9.3623e+07	1.03604e+08	6.9386e+07	8.55727e+07	4.1482e+08	1.68396e+08	1.73269e+08
Com_2434_pos	Epiadejone diacetate	-	P	C23H34O5	390.241	391.248	1.04007	[M+H]+	7.364	0.517016568788931	2	C18	Organic acids and derivatives	有机酸及其衍生物	Carboxylic acids and derivatives	羧酸及其衍生物	Dicarboxylic acids and derivatives	二元酸及其衍生物	-	-	-	-	-	-	CC(=O)OCC1(CCCC2(C1CC(C34C2CCC(C3)C(=O)C4)OC(=O)C)C)C	NCSYZCFTTYSTDM-RWLSQNHESA-N	4.63006e+07	1.0817e+08	3.72621e+07	6.08059e+07	6.32362e+07	8.54744e+07	6.104e+07	7.20126e+07	7.88396e+07	4.49653e+07	6.05747e+07	3.55476e+07	7.78204e+07	9.25393e+07	3.15565e+07	1.13811e+08	6.53525e+07	6.62998e+07
Com_2525_pos	Sicanatriol 7beta,18-diacetate	-	P	C24H36O5	404.256	405.264	0.425434	[M+H]+	8.044	0.776742966177151	2	C18	Lipids and lipid-like molecules	脂质和类脂分子	Prenol lipids	异戊烯醇脂	Diterpenoids	二萜类	-	-	-	-	-	-	CC(=O)OCC1(CCCC2(C1CC(C34C2C=CC(C3)C(C4)(C)O)OC(=O)C)C)C	JUJCSASCNCKTOP-GONVZRJHSA-N	1.16014e+08	8.51055e+07	8.38157e+07	5.13022e+07	1.02389e+08	1.24672e+08	1.24296e+08	1.0803e+08	1.31126e+08	1.12387e+08	7.98564e+07	1.10146e+08	2.25595e+08	1.92172e+08	1.74674e+08	1.36258e+08	1.71877e+08	1.67281e+08
Com_2625_pos	Parvixanthone I	-	P	C24H26O7	426.168	427.175	0.448597	[M+H]+	5.89	0.541762871793041	2	C18	Organoheterocyclic compounds	有机杂环化合物	Benzopyrans	苯并吡喃类	1-benzopyrans	1-苯并吡喃	-	-	-	-	-	-	CC1(C2CCC(C1CC3=C(C(=CC4=C3C(=O)C5=C(C=C(C=C5O4)O)O)O)OC)(O2)C)C	RCBJTBFVHREOHR-UHFFFAOYSA-N	1.28812e+07	2.58325e+07	1.02677e+07	3.16723e+06	1.37463e+07	1.41092e+07	1.56048e+07	1.68238e+07	1.18651e+07	1.3599e+07	2.0535e+07	1.12122e+07	1.13206e+07	1.99766e+07	1.0233e+07	2.20514e+07	1.49936e+07	1.79872e+07
Com_2776_pos	(-)-Asbestinine 2	-	P	C28H44O6	476.314	477.32	1.90689	[M+H]+	8.939	0.572563761634563	2	C18	Organoheterocyclic compounds	有机杂环化合物	Oxepanes	氧杂环己烷类	-	-	-	-	-	-	LMPR0104210004	-	CCCC(=O)OC1CC=C(CC2C3C4C(CC(C3OC(=O)CCC)C)C(COC1(C4O2)C)C)C	CCQWAVHYCCPOEQ-CCRBKCMOSA-N	1.97877e+08	2.32736e+08	1.76685e+08	9.12692e+07	1.4922e+08	1.88477e+08	1.84711e+08	1.58899e+08	1.35142e+08	1.18138e+08	2.02327e+08	1.3524e+08	3.34849e+08	3.75166e+08	3.77478e+08	3.71789e+08	2.04782e+08	1.37131e+08
Com_1105_pos	trans-4-Hydroxy-3-methoxycinnamate	反式-4-羟基-3-甲氧基肉桂酸酯	P	C10H10O4	194.058	195.064	4.61195	[M+H]+	1.267	0.73418571441101	2	C18	Phenylpropanoids and polyketides	苯丙素类和聚酮类	Cinnamic acids and derivatives	肉桂酸及其衍生物	Hydroxycinnamic acids and derivatives	羟基肉桂酸及其衍生物	-	HMDB0000954	-	-	-	-	COC1=C(C=CC(=C1)C=CC(=O)O)O	KSEBMYQBYZTDHS-HWKANZROSA-N	1.18928e+06	1.54866e+06	1.43134e+06	1.43677e+06	1.3906e+06	1.1246e+06	1.46548e+06	2.24716e+06	1.85034e+06	2.56196e+06	1.88067e+06	1.87243e+06	2.24499e+06	1.88467e+06	2.56808e+06	1.49585e+06	2.24532e+06	1.60094e+06
Com_2345_pos	Ile Ile Met	-	P	C17H33N3O4S1	375.219	376.226	0.693632	[M+H]+	5.617	0.50732198876089	2	C18	Organic acids and derivatives	有机酸及其衍生物	Carboxylic acids and derivatives	羧酸及其衍生物	Amino acids, peptides, and analogues	氨基酸、肽和类似物	-	-	-	-	-	-	CCC(C)C(C(=O)NC(C(C)CC)C(=O)NC(CCSC)C(=O)O)N	MTONDYJJCIBZTK-PEDHHIEDSA-N	352541	496520	403629	158206	4.08244e+06	3.89382e+06	4.82214e+06	500901	45451.3	999399	42432.9	41297.8	43652.3	690425	133798	1.77004e+06	129520	537486
Com_2614_pos	Calealactone B	-	P	C21H26O9	422.158	423.164	1.45381	[M+H]+	6.191	0.619377970304286	2	C18	Lipids and lipid-like molecules	脂质和类脂分子	Prenol lipids	异戊烯醇脂	Terpene lactones	萜内酯	-	-	-	-	-	-	CC1CC2C(C(C(C(C(=O)C3C1O3)(C)O)OC(=O)C)OC(=O)C(=C)C)C(=C)C(=O)O2	BRBRVKOYZAMSBL-PXFMFDQNSA-N	2.59976e+06	332126	1.23435e+08	3.81582e+06	5.77159e+06	5.64993e+06	5.29074e+06	110454	163944	164154	71912.5	134030	70340.5	79981.8	262149	375112	104861	753066
Com_1654_pos	Procyclidine	环苯咯丙醇	P	C19H29NO	287.225	288.231	2.57227	[M+H]+	8.817	0.516192985683433	2	C18	Organic nitrogen compounds	有机氮化合物	Organonitrogen compounds	有机氮化合物	Amines	胺类	"77-37-2"	HMDB0014531	C07378	-	-	-	C1CCC(CC1)C(CCN2CCCC2)(C3=CC=CC=C3)O	WYDUSKDSKCASEF-UHFFFAOYSA-N	6.51468e+07	7.29182e+07	7.3289e+07	5.81691e+07	8.97557e+07	9.87068e+07	9.11648e+07	8.46215e+07	1.03546e+08	1.17955e+08	8.22268e+07	1.15756e+08	9.78733e+07	9.1349e+07	7.86841e+07	5.14795e+07	5.26497e+07	6.67307e+07
Com_1625_pos	scalusamide A	-	P	C16H27NO3	281.199	282.206	2.47063	[M+H]+	6.335	0.534010108259222	2	C18	Organoheterocyclic compounds	有机杂环化合物	Pyrrolidines	吡咯烷类	N-acylpyrrolidines	N-酰基吡咯烷	-	-	-	-	-	-	CC=CCCCCC(=O)C(C)C(=O)N1CCCC1CO	LCDBRGPJMWXDGF-RTEOAJGCSA-N	2.56899e+08	2.62939e+08	2.5416e+08	2.35562e+08	2.85226e+08	2.87439e+08	2.79605e+08	2.68852e+08	3.02572e+08	3.72268e+08	2.87976e+08	2.82071e+08	4.20866e+08	3.79891e+08	3.34588e+08	2.4566e+08	3.57475e+08	3.57293e+08
Com_1401_pos	Pterosin S	蕨素S	P	C14H18O4	250.121	251.127	1.94292	[M+H]+	5.839	0.547240688580421	2	C18	Benzenoids	苯类化合物	Indanes	茚满	Indanones	茚满酮类	-	-	-	-	-	-	CC1C(C2=C(C1=O)C(=C(C(=C2)C)CCO)CO)O	VUTYSCZGARSHDC-SDBXPKJASA-N	7.40739e+07	8.79982e+07	5.31767e+07	9.37654e+07	9.7959e+07	9.87676e+07	1.10299e+08	1.93721e+08	2.63212e+08	8.3362e+07	2.01799e+08	7.97401e+07	1.41566e+08	1.41666e+08	1.84093e+08	1.16868e+08	2.17067e+08	5.93264e+07
Com_1269_pos	N-Hydroxy-meIQX	N-羟基-甲基苯甲酸	P	C11H11N5O	229.096	230.103	4.26484	[M+H]+	5.309	0.509745063818965	2	C18	Organoheterocyclic compounds	有机杂环化合物	Diazanaphthalenes	二氮杂萘类	Benzodiazines	苯并二嗪类	-	-	C20291	map05204	-	-	CC1=CN=C2C=CC3=C(C2=N1)N=C(N3C)NO	FVNCCTJGBOTWTM-UHFFFAOYSA-N	1.91622e+06	5.28131e+06	1.86272e+06	933560	3.45495e+06	3.33713e+06	3.23555e+06	6.93582e+06	5.40178e+06	7.42382e+06	846171	719681	1.65103e+07	9.15807e+06	1.03445e+06	2.5477e+06	3.02724e+06	2.89071e+06
Com_1202_pos	Methyl 2,2-dimethyl-2H-1-chromene-6-carboxylate	-	P	C13H14O3	218.094	219.101	3.94055	[M+H]+	6.022	0.656710706611083	2	C18	Organoheterocyclic compounds	有机杂环化合物	Benzopyrans	苯并吡喃类	1-benzopyrans	1-苯并吡喃	-	-	-	-	-	-	CC1(C=CC2=C(O1)C=CC(=C2)C(=O)OC)C	BVQOOKUOYKXECX-UHFFFAOYSA-N	2.72595e+07	3.67361e+07	2.1306e+07	1.48979e+07	2.92256e+07	2.10303e+07	2.22859e+07	4.03512e+07	4.36765e+07	3.51749e+07	4.22206e+07	1.96796e+07	5.129e+07	2.70813e+07	2.14269e+07	3.88289e+07	4.43496e+07	3.71648e+07
Com_1139_pos	Eriosematin F	-	P	C12H12O3	204.079	205.085	4.35932	[M+H]+	1.265	0.608126642420034	2	C18	Benzenoids	苯类化合物	Naphthalenes	萘类	Naphthalenecarboxylic acids and derivatives	萘甲酸及其衍生物	-	-	-	-	-	-	COC1CC(=CC2=CC=CC=C12)C(=O)O	MFOLLHFXHIMCQW-NSHDSACASA-N	1.01806e+06	1.91384e+06	1.32756e+06	1.44013e+06	1.3847e+06	1.38224e+06	1.76532e+06	2.50527e+06	1.97966e+06	2.69273e+06	1.94153e+06	1.38819e+06	1.95947e+06	2.58272e+06	3.14261e+06	1.70826e+06	903432	2.38824e+06
Com_2534_pos	Bakkenolide H	-	P	C23H34O6	406.236	407.243	0.229899	[M+H]+	6.847	0.656178180744722	2	C18	Lipids and lipid-like molecules	脂质和类脂分子	Prenol lipids	异戊烯醇脂	Terpene lactones	萜内酯	-	-	-	-	-	-	CC1CCC(C2C1(CC3(C2OC(=O)C(C)C)C(=C)COC3=O)C)OC(=O)C(C)C	SBQZVFFOLZBITC-CWDDIONUSA-N	3.28836e+07	9.93706e+07	2.66382e+07	3.45015e+07	5.69626e+07	3.27914e+07	5.8581e+07	6.60943e+07	5.96125e+07	2.52379e+07	6.01911e+07	2.58633e+07	5.89883e+07	6.42839e+07	2.81439e+07	8.85821e+07	3.13916e+07	3.91275e+07
Com_2743_pos	Anthosterone B	-	P	C29H44O4	456.324	457.331	0.348704	[M+H]+	7.245	0.551167107869495	2	C18	Lipids and lipid-like molecules	脂质和类脂分子	Steroids and steroid derivatives	类固醇和类固醇衍生物	Androstane steroids	雄甾烷类固醇	-	-	-	-	-	-	C1[C@H]2[C@H]([C@H]3[C@](C1)([C@H](CC3)[C@H](C)CCC(=C)C(C)C)C)CC=C1[C@@]2(C[C@@](C1=O)(O)C(=O)OC)C	GSQCDJFADGTYTQ-HDFMDKPVNA-N	218935	2.33041e+06	2.99799e+06	90372	6.22695e+06	5.97913e+06	6.17236e+06	2.30178e+06	274219	310531	2.78229e+06	3.11072e+06	228087	2.02184e+06	2.36385e+06	8.97424e+06	1.84444e+06	5.48601e+06
Com_1115_pos	Hemipyocyanin	-	P	C12H8N2O	196.064	197.071	0.0535274	[M+H]+	6.628	0.508446898758415	2	C18	Organoheterocyclic compounds	有机杂环化合物	Diazanaphthalenes	二氮杂萘类	Benzodiazines	苯并二嗪类	-	-	-	-	-	-	C1=CC=C2C(=C1)N=C3C=CC=C(C3=N2)O	SVRNCBGWUMMBQB-UHFFFAOYSA-N	2.20398e+06	2.51769e+06	1.83377e+06	2.28425e+06	1.90569e+06	2.75856e+06	2.28022e+06	2.15738e+06	2.7107e+06	3.24569e+06	2.6261e+06	2.58278e+06	3.05222e+06	2.96408e+06	2.36964e+06	1.4582e+06	2.24238e+06	3.47193e+06
Com_1299_pos	(3S,4R)-6-Acetyl-3,4-dihydroxy-2,2-dimethylchromane	-	P	C13H16O4	236.105	237.112	2.46138	[M+H]+	6.138	0.584701973366706	2	C18	Organoheterocyclic compounds	有机杂环化合物	Benzopyrans	苯并吡喃类	1-benzopyrans	1-苯并吡喃	-	-	-	-	-	-	CC(=O)C1=CC2=C(C=C1)OC(C(C2O)O)(C)C	AMJRVNUEWFTIFW-NEPJUHHUSA-N	5.53893e+07	6.35953e+07	3.73922e+07	7.81657e+07	6.19508e+07	5.75354e+07	6.4653e+07	6.01061e+07	1.47442e+08	6.69689e+07	6.81752e+07	9.76134e+07	8.4151e+07	7.11112e+07	8.69537e+07	4.04138e+07	9.22225e+07	5.56105e+07
Com_1396_pos	(R)-3-Acetyl-7-hydroxy-5-methoxy-3,4-dimethylisobenzofuran-1(3H)-one	-	P	C13H14O5	250.084	251.091	3.31655	[M+H]+	6.067	0.527530150186699	2	C18	Organoheterocyclic compounds	有机杂环化合物	Benzofurans	苯并呋喃类	Benzofuranones	苯并呋喃酮类	-	-	-	-	-	54587169	CC1=C(C=C(C2=C1C(OC2=O)(C)C(=O)C)O)OC	MSFOCQWGXBBMOV-ZDUSSCGKSA-N	1.29576e+07	1.88351e+07	1.30212e+07	1.34433e+07	1.75385e+07	1.51771e+07	1.3487e+07	1.88342e+07	1.72028e+07	1.66317e+07	1.70047e+07	1.47388e+07	1.78001e+07	2.63871e+07	1.42456e+07	1.5323e+07	1.98144e+07	2.53739e+07
Com_2006_pos	DEOXYSAPPANONE B TRIMETHYL ETHER	-	P	C19H20O5	328.131	329.138	0.0399628	[M+H]+	6.076	0.504827007916155	2	C18	Phenylpropanoids and polyketides	苯丙素类和聚酮类	Homoisoflavonoids	高异黄酮	Homoisoflavans	高异黄烷	-	-	-	-	-	-	COC1=CC2=C(C=C1)C(=O)C(CO2)CC3=CC(=C(C=C3)OC)OC	ZRSCGBGNKZDPOF-UHFFFAOYSA-N	6.7211e+06	3.34871e+07	1.46503e+07	5.03307e+06	9.02855e+06	1.6205e+07	1.60783e+07	1.07965e+07	6.75214e+06	1.4199e+07	2.72705e+07	7.64454e+06	2.75195e+07	2.07032e+07	3.82668e+06	2.63758e+07	2.64064e+07	1.07825e+07
Com_2698_pos	4'-Hydroxy-3,5,8,3'-tetramethoxy-7-prenyloxyflavone	4'-羟基-3,5,8,3'-四甲氧基-7-异戊烯氧基黄酮	P	C24H26O8	442.163	443.171	0.980056	[M+H]+	5.763	0.535084855235294	2	C18	Phenylpropanoids and polyketides	苯丙素类和聚酮类	Flavonoids	黄酮类化合物	O-methylated flavonoids	O-甲基化黄酮类化合物	-	-	-	-	LMPK12113224	-	CC(=CCOC1=C(C2=C(C(=C1)OC)C(=O)C(=C(O2)C3=CC(=C(C=C3)O)OC)OC)OC)C	WJFJLAXLXSENEO-UHFFFAOYSA-N	1.1001e+07	2.27884e+07	5.73745e+06	2.2356e+06	1.24462e+07	1.30032e+07	1.44372e+07	1.67338e+07	9.35208e+06	1.34576e+07	1.6465e+07	8.9368e+06	2.08144e+07	1.85134e+07	8.83541e+06	1.73927e+07	1.52696e+07	1.80436e+07
Com_2759_pos	Simplexin B	河朔荛花素B	P	C26H44O7	468.309	469.316	0.0945862	[M+H]+	9.622	0.543742121918924	2	C18	Lipids and lipid-like molecules	脂质和类脂分子	Prenol lipids	异戊烯醇脂	Diterpenoids	二萜类	-	-	-	-	-	-	CCCC(=O)OC1(CCC(C(CC2C3C(C1O2)C(CCC3(C)OC(=O)C)C(C)C)(C)O)O)C	NZZIMSYNSHSKMZ-LAHAHQCCSA-N	3.82862e+07	6.45862e+07	1.5691e+07	7.28814e+06	1.9267e+07	1.69021e+07	1.49412e+07	2.54871e+07	6.96821e+06	6.03186e+06	5.83861e+07	1.42359e+07	2.45112e+07	9.20015e+06	2.26669e+07	7.92294e+07	1.16884e+07	8.29545e+06
Com_1047_pos	Dictamnol	-	P	C12H18O	178.136	179.144	5.54573	[M+H]+	9.238	0.520799785666088	2	C18	Organic oxygen compounds	有机氧化合物	Organooxygen compounds	有机氧化合物	Alcohols and polyols	醇和多元醇	-	-	-	-	-	-	CC1(CCC2C1C=CCCC2=C)O	FIZZAWTVIDYQPI-SRVKXCTJSA-N	7.96172e+07	9.70969e+07	7.43655e+07	4.37024e+07	9.25933e+07	1.10485e+08	9.62807e+07	1.13578e+08	1.0179e+08	1.18662e+08	9.87929e+07	1.177e+08	1.10378e+08	9.69975e+07	8.29828e+07	6.27104e+07	8.3084e+07	8.13706e+07
Com_1322_pos	(1R,6R)-6-Hydroxy-2-succinylcyclohexa-2,4-diene-1-carboxylate	-	P	C11H12O6	240.063	241.07	2.04193	[M+H]+	5.664	0.550602213149491	2	C18	Organic acids and derivatives	有机酸及其衍生物	Keto acids and derivatives	酮酸及其衍生物	Gamma-keto acids and derivatives	γ-酮酸及其衍生物	-	HMDB0303951	C05817	map00130;map01100;map01110	-	-	C1=CC(C(C(=C1)C(=O)CCC(=O)O)C(=O)O)O	QJYRAJSESKVEAE-PSASIEDQSA-N	2.06007e+07	2.2297e+07	2.07281e+07	1.87785e+07	1.7924e+07	1.87028e+07	1.98206e+07	2.29538e+07	2.62276e+07	3.0938e+07	2.35663e+07	2.52394e+07	2.97411e+07	2.91171e+07	2.62646e+07	1.53415e+07	2.77387e+07	2.87905e+07
Com_1920_pos	(+)-(3R)-1-(3,4-dihydroxyphenyl)-7-(4-hydroxyphenyl)heptan-3-ol	-	P	C19H24O4	316.167	317.174	1.97415	[M+H]+	6.648	0.741276479427717	2	C18	Phenylpropanoids and polyketides	苯丙素类和聚酮类	Diarylheptanoids	二芳基庚烷类	Linear diarylheptanoids	线性二芳基庚烷	-	-	-	-	-	49831806	C1=CC(=CC=C1CCCCC(CCC2=CC(=C(C=C2)O)O)O)O	SENGGJLGUFGNIH-MRXNPFEDSA-N	1.02991e+08	1.38561e+08	5.21084e+07	7.39222e+07	6.29222e+07	5.88876e+07	5.83967e+07	5.29987e+07	6.60562e+07	7.979e+07	8.01631e+07	5.78776e+07	6.21777e+07	6.85873e+07	7.49418e+07	1.46437e+08	1.06687e+08	6.29996e+07
Com_1935_pos	7alpha-Hydroxytestololactone	7alpha-羟基睾酮	P	C19H26O4	318.183	319.191	1.53216	[M+H]+	6.8	0.655790499003401	2	C18	Organoheterocyclic compounds	有机杂环化合物	Naphthopyrans	萘并吡喃类	-	-	-	-	C15351	-	-	-	CC12CCC(=O)C=C1CC(C3C2CCC4(C3CCC(=O)O4)C)O	FOXXEHXXDDNIKJ-GBHAUCNQSA-N	5.43218e+07	1.32054e+08	4.4014e+07	3.60924e+07	5.92971e+07	6.4499e+07	7.84707e+07	3.29427e+07	6.27882e+07	6.58084e+07	1.15004e+08	5.37646e+07	4.11588e+07	9.86714e+07	5.79754e+07	1.31702e+08	8.80902e+07	8.55972e+07
Com_2009_pos	Lophodione	-	P	C20H24O4	328.167	329.174	1.36913	[M+H]+	7.131	0.508060297510326	2	C18	Lipids and lipid-like molecules	脂质和类脂分子	Prenol lipids	异戊烯醇脂	Terpene lactones	萜内酯	-	-	-	-	-	-	CC1=CC(=O)C=C(C(=O)CC(CCC2=CC(C1)OC2=O)C(=C)C)C	VOJXZPBBXJWSIE-PZHSHDMFSA-N	1.88856e+07	1.87293e+07	6.78739e+06	3.98731e+07	1.26184e+07	1.14171e+07	1.20892e+07	1.16201e+07	1.60835e+07	9.91348e+06	1.46869e+07	8.48691e+06	1.32923e+07	1.24841e+07	1.02461e+07	1.3419e+07	1.42344e+07	1.08306e+07
Com_2021_pos	Podolide	-	P	C19H22O5	330.147	331.154	0.772765	[M+H]+	6.172	0.591528652491289	2	C18	Organoheterocyclic compounds	有机杂环化合物	Naphthopyrans	萘并吡喃类	-	-	-	-	C09173	-	-	-	CC(C)C1C23C(O2)C4C5C(C3=CC(=O)O1)(CC=CC5(C(=O)O4)C)C	NGMZHPQMBVXJMC-DXNUVPBBSA-N	1.56893e+07	7.33563e+07	1.14401e+07	1.05782e+07	3.03333e+07	4.46707e+07	3.03456e+07	5.21443e+07	3.17862e+07	3.09097e+07	3.7796e+07	2.39949e+07	6.30545e+07	4.41604e+07	9.92112e+06	4.98787e+07	5.64523e+07	2.20271e+07
Com_2211_pos	Desacetyltetraneurin D 4-O-isobutyrate	-	P	C19H28O6	352.189	353.196	0.541618	[M+H]+	6.045	0.558549169488862	2	C18	Lipids and lipid-like molecules	脂质和类脂分子	Prenol lipids	异戊烯醇脂	Terpene lactones	萜内酯	-	-	-	-	-	-	CC1CCC2C(C3(C1(CCC3OC(=O)C(C)C)O)CO)OC(=O)C2=C	YAQZXHLVANZHGK-IMSBPQIQSA-N	1.57215e+07	3.77965e+07	1.04324e+07	1.16497e+07	1.73308e+07	2.21147e+07	2.14049e+07	1.42493e+07	2.33429e+07	2.80692e+07	2.64304e+07	1.71799e+07	4.05165e+07	3.14225e+07	1.53331e+07	2.63872e+07	3.15489e+07	2.36137e+07
Com_1955_pos	6beta,7beta-Dihydroxy-12E-abienol	6beta,7beta-二羟基-12E-松油醇	P	C20H34O3	322.251	323.258	0.563129	[M+H]+	8.479	0.531573903753271	2	C18	Lipids and lipid-like molecules	脂质和类脂分子	Prenol lipids	异戊烯醇脂	Diterpenoids	二萜类	-	-	-	-	-	-	CC(=CCC1C2(CCCC(C2C(C(C1(C)O)O)O)(C)C)C)C=C	JEZOMVOAWYLQAJ-CZPBSACOSA-N	2.22907e+08	1.69976e+08	2.04236e+08	1.26196e+09	1.15141e+08	1.11147e+08	1.10755e+08	7.80572e+07	7.74421e+07	6.8989e+07	2.76443e+07	5.98682e+07	6.34357e+07	6.3468e+07	6.3948e+07	4.19196e+07	6.68083e+07	6.19295e+07
Com_1271_pos	Coniochaeton A	-	P	C13H10O4	230.058	231.064	3.73614	[M+H]+	6.127	0.709720680644725	2	C18	Organoheterocyclic compounds	有机杂环化合物	Benzopyrans	苯并吡喃类	1-benzopyrans	1-苯并吡喃	-	-	-	-	-	-	CC1=CC(=C2C(=C1)OC3=C(C2=O)C(=O)CC3)O	TWADCDOVRHDLAF-UHFFFAOYSA-N	2.57692e+06	2.87013e+06	2.69252e+06	2.81533e+06	2.2893e+06	2.39161e+06	2.10733e+06	2.92305e+06	3.67374e+06	3.82278e+06	4.51208e+06	3.08193e+06	3.6336e+06	3.98355e+06	3.80894e+06	2.59022e+06	3.45347e+06	3.67739e+06
Com_1107_pos	Caffeine	咖啡因	P	C8H10N4O2	194.08	195.088	2.30598	[M+H]+	0.547	0.670089564043518	2	C18	Organoheterocyclic compounds	有机杂环化合物	Imidazopyrimidines	咪唑并嘧啶类	Purines and purine derivatives	嘌呤和嘌呤衍生物	"58-08-2"	HMDB0001847	C07481	map00232;map01060;map01065;map01100;map01110;map01120	-	-	CN1C=NC2=C1C(=O)N(C(=O)N2C)C	RYYVLZVUVIJVGH-UHFFFAOYSA-N	1.1048e+07	2.25767e+07	1.03523e+07	1.77941e+07	9.97243e+06	1.17799e+07	1.85628e+07	1.04747e+07	1.18559e+07	1.49534e+07	1.16791e+07	1.19079e+07	1.39617e+07	1.34819e+07	1.09501e+07	1.14086e+07	1.40816e+07	1.41898e+07
Com_1686_pos	17beta-Amino-5alpha-androstan-11beta-ol	-	P	C19H33NO	291.256	292.263	1.83804	[M+H]+	9.989	0.578526363666214	2	C18	Lipids and lipid-like molecules	脂质和类脂分子	Steroids and steroid derivatives	类固醇和类固醇衍生物	Hydroxysteroids	羟基类固醇	-	-	C15356	-	-	-	CC12CCCCC1CCC3C2C(CC4(C3CCC4N)C)O	OMKYOYBEVIPBMI-YISWTCPOSA-N	6.59995e+07	8.13508e+07	5.87329e+07	7.9707e+07	1.10167e+08	1.00174e+08	8.74176e+07	5.15445e+07	7.92691e+07	8.89249e+07	7.81794e+07	6.94312e+07	5.97584e+07	9.32508e+07	5.04551e+07	4.69953e+07	5.19487e+07	6.24907e+07
Com_2249_pos	Spiraeaine A	-	P	C22H33NO3	359.246	360.253	0.202996	[M+H]+	9.011	0.517715701108127	2	C18	Lipids and lipid-like molecules	脂质和类脂分子	Prenol lipids	异戊烯醇脂	Diterpenoids	二萜类	-	-	-	-	-	-	CC12CCCC34C1C(C(C56C3CC(CC5)C(=C)C6)OC4N(C2)CCO)O	OVBJGKKAXGRFJR-MWGWNJNOSA-N	2.13587e+07	7.14303e+06	1.56377e+07	1.09403e+07	9.12731e+06	8.76373e+06	7.71192e+06	3.47466e+06	4.15426e+06	2.50398e+06	4.51582e+06	6.07146e+06	718237	1.48995e+06	7.26467e+06	2.27819e+06	9.03527e+06	9.17767e+06
Com_1648_pos	5-Hydroxy-2,3,4-trimethoxy-9,10-dihydrophenanthrene	5-羟基-2,3,4-三甲氧基-9,10-二氢菲	P	C17H18O4	286.121	287.127	3.49486	[M+H]+	6.705	0.577232198805504	2	C18	Benzenoids	苯类化合物	Phenanthrenes and derivatives	菲及其衍生物	Hydrophenanthrenes	氢菲类	-	HMDB0302013	-	-	-	-	COC1=C(C(=C2C(=C1)CCC3=C2C(=CC=C3)O)OC)OC	YMNWSVJXCUFPQB-UHFFFAOYSA-N	5.31051e+06	6.1258e+06	5.19949e+06	5.17353e+06	4.17297e+06	4.23249e+06	4.35191e+06	6.91108e+06	4.90958e+06	6.60203e+06	5.44873e+06	5.35678e+06	6.0875e+06	6.70877e+06	4.89547e+06	4.52292e+06	6.04141e+06	5.56657e+06
Com_1434_pos	Daldiniapyrone	-	P	C13H18O5	254.115	255.122	1.13911	[M+H]+	5.621	0.576618811110061	2	C18	Organoheterocyclic compounds	有机杂环化合物	Pyrans	吡喃	Pyranones and derivatives	吡喃酮及其衍生物	-	-	-	-	-	-	CCCCCC1=C(C(=CC(=O)O1)OC)C(=O)OC	YJADFPIZQHEYNC-UHFFFAOYSA-N	4.041e+07	8.71826e+07	3.49377e+07	2.79414e+07	4.70982e+07	4.68645e+07	4.9767e+07	4.9176e+07	4.89626e+07	4.83901e+07	7.20015e+07	3.84063e+07	6.80034e+07	5.34812e+07	3.22476e+07	5.87913e+07	6.3846e+07	4.1949e+07
Com_1682_pos	Lycoposerramine D	-	P	C17H25NO3	291.183	292.19	1.7403	[M+H]+	6.005	0.570809103013484	2	C18	Organoheterocyclic compounds	有机杂环化合物	Azaspirodecane derivatives	氮杂螺癸烷衍生物	-	-	-	-	-	-	-	-	CC1CC2CC(=O)C34C2(CCCN(C3)CC(C4)O)C(=O)C1	FNLHODNZLKBBFH-BBAXIROVSA-N	1.14849e+07	9.78977e+06	8.51744e+06	6.14624e+06	9.74404e+06	1.09521e+07	1.16595e+07	1.48787e+07	9.12273e+06	1.78205e+07	1.06706e+07	9.48597e+06	1.55389e+07	1.78874e+07	1.465e+07	9.6554e+06	1.12364e+07	1.19411e+07
Com_1748_pos	Brombyin II	-	P	C19H22O3	298.157	299.164	1.77215	[M+H]+	6.637	0.703557938173284	2	C18	Organoheterocyclic compounds	有机杂环化合物	Benzodioxoles	苯并二氧杂环戊烯	-	-	-	-	-	-	-	-	CC(=O)C1C2CCCCC2C=CC1C3=CC4=C(C=C3)OCO4	FGKFQAXNAHZARK-RGPZOAQRSA-N	1.61562e+07	2.97913e+07	1.7893e+07	1.36e+07	2.13217e+07	2.10069e+07	3.18588e+07	2.21979e+07	2.4626e+07	3.01882e+07	2.79271e+07	1.98986e+07	2.96217e+07	2.98932e+07	2.25848e+07	2.50288e+07	3.24723e+07	2.34064e+07
Com_1824_pos	16alpha-Fluoro-17alpha-hydroxyandrost-4-en-3-one	-	P	C19H27FO2	306.2	307.207	1.15412	[M+H]+	7.847	0.621616354276013	2	C18	Lipids and lipid-like molecules	脂质和类脂分子	Steroids and steroid derivatives	类固醇和类固醇衍生物	Androstane steroids	雄甾烷类固醇	-	-	C15074	-	-	-	CC12CCC(=O)C=C1CCC3C2CCC4(C3CC(C4O)F)C	WTVJTKJVHNWXNR-IAMXYGRLSA-N	1.14332e+07	1.98071e+07	8.30005e+06	3.06873e+06	9.13704e+06	9.44952e+06	8.22874e+06	1.22053e+07	3.66498e+06	3.72974e+06	1.62893e+07	7.24651e+06	9.51196e+06	8.14881e+06	6.05337e+06	1.72222e+07	9.24052e+06	9.25925e+06
Com_2103_pos	Melophlin D	-	P	C20H35NO3	337.262	338.269	1.16129	[M+H]+	7.184	0.648166203406499	2	C18	Organoheterocyclic compounds	有机杂环化合物	Pyrrolidines	吡咯烷类	N-alkylpyrrolidines	N-烷基吡咯烷	-	-	-	-	-	-	CCCCCCCCCCCCCCC(=C1C(=O)CN(C1=O)C)O	ZTOHOHLXFCYUAX-ZPHPHTNESA-N	7.9905e+07	5.41017e+07	5.14075e+07	7.2054e+07	3.90556e+07	6.73995e+07	6.48853e+07	5.81979e+07	9.18052e+07	9.99931e+07	6.0934e+07	6.59869e+07	7.21176e+07	1.06418e+08	1.10023e+08	6.96026e+07	5.19908e+07	5.37895e+07
Com_2240_pos	(+)-(3R)-3-acetoxy-1-(3,4-dihydroxyphenyl)-7-(4-hydroxyphenyl)heptane	-	P	C21H26O5	358.178	359.185	1.46985	[M+H]+	6.284	0.661882818374172	2	C18	Phenylpropanoids and polyketides	苯丙素类和聚酮类	Diarylheptanoids	二芳基庚烷类	Linear diarylheptanoids	线性二芳基庚烷	-	-	-	-	-	49832001	CC(=O)OC(CCCCC1=CC=C(C=C1)O)CCC2=CC(=C(C=C2)O)O	FNZIZWQXFYAOOE-LJQANCHMSA-N	6.09314e+07	8.78133e+07	5.04041e+07	2.01755e+07	5.43996e+07	5.95879e+07	5.78434e+07	4.90615e+07	4.73496e+07	4.65073e+07	8.96959e+07	4.27384e+07	6.8898e+07	4.476e+07	4.88729e+07	9.37001e+07	7.96686e+07	6.2038e+07
Com_2829_pos	LysoPC(20:3)	溶血磷脂酰胆碱 (20:3)	P	C28H52NO7P	545.348	546.356	0.951922	[M+H]+	10.229	0.610586256022982	2	C18	Lipids and lipid-like molecules	脂质和类脂分子	Glycerophospholipids	甘油磷脂	Glycerophosphocholines	甘油磷酸胆碱	-	HMDB0010394	-	-	LMGP01050133	-	CCCCCC=CCC=CCC=CCCCCCCC(=O)OCC(COP(=O)([O-])OCC[N+](C)(C)C)O	BBNHCUBQEQJHIG-FZZJNMCHSA-N	2.91714e+09	9.0827e+08	2.67138e+09	5.00525e+08	2.07855e+09	1.36038e+09	1.15011e+09	4.40641e+08	8.16177e+08	3.63087e+08	8.18799e+08	5.04932e+08	3.32241e+08	3.62055e+08	5.25342e+09	4.88153e+09	4.64516e+08	4.99907e+08
Com_2111_pos	nor-Plakotenin	-	P	C23H30O2	338.225	339.231	2.63284	[M+H]+	9.663	0.538520384616183	2	C18	Lipids and lipid-like molecules	脂质和类脂分子	Prenol lipids	异戊烯醇脂	Monoterpenoids	单萜类	-	-	-	-	-	-	CC1CC(C2C1C(=CC(C2(C)C=C(C)C(=O)O)C3=CC=CC=C3)C)C	HIANYLYHDLQNBW-WWMAJCOWSA-N	3.67275e+07	4.82543e+07	2.35342e+07	5.3467e+07	2.46018e+07	2.49687e+07	2.45939e+07	2.62883e+07	2.2532e+07	1.89157e+07	3.43207e+07	2.83947e+07	2.42967e+07	1.48603e+07	3.67508e+07	3.51657e+07	4.20731e+07	3.61951e+07
Com_1837_pos	Monocerin	-	P	C16H20O6	308.126	309.133	2.39104	[M+H]+	6.312	0.690167002907716	2	C18	Organoheterocyclic compounds	有机杂环化合物	Benzopyrans	苯并吡喃类	2-benzopyrans	2-苯并吡喃类	-	-	C09953	-	-	-	CCCC1CC2C(O1)C3=CC(=C(C(=C3C(=O)O2)O)OC)OC	VAYQNUBOZLPGDH-OLXJLDBKSA-N	1.32632e+07	1.6052e+07	1.51733e+07	1.17296e+07	2.03426e+07	1.99958e+07	1.80044e+07	1.49089e+07	2.24056e+07	1.6875e+07	2.41325e+07	1.95679e+07	1.65949e+07	1.83351e+07	1.39626e+07	1.98478e+07	2.29615e+07	2.23828e+07
Com_2105_pos	2'-Hydroxyzearalanol	-	P	C18H26O6	338.173	339.179	2.80287	[M+H]+	6.521	0.686016171671053	2	C18	Phenylpropanoids and polyketides	苯丙素类和聚酮类	Macrolides and analogues	大环内酯类及其类似物	-	-	-	-	-	-	-	-	CC1CCCC(CCCC(CC2=C(C(=CC(=C2)O)O)C(=O)O1)O)O	RUKNLXKLHDXQSW-UBHSHLNASA-N	3.82021e+06	4.0028e+06	4.82516e+06	1.9121e+06	2.79383e+06	1.86255e+06	2.52694e+06	2.40977e+06	1.69829e+06	4.86386e+06	2.83555e+06	2.6586e+06	3.45812e+06	3.60741e+06	2.09054e+06	2.21414e+06	3.99198e+06	4.06368e+06
Com_2173_pos	Imidocarb	双咪苯脲	P	C19H20N6O	348.17	349.177	1.35604	[M+H]+	7.317	0.526301758646627	2	C18	Benzenoids	苯类化合物	Benzene and substituted derivatives	苯及其取代衍生物	N-phenylureas	N-苯基脲类	"27885-92-3"	HMDB0253427	-	-	-	-	C1CN=C(N1)C2=CC(=CC=C2)NC(=O)NC3=CC=CC(=C3)C4=NCCN4	SCEVFJUWLLRELN-UHFFFAOYSA-N	8.56333e+06	9.08073e+06	7.9989e+06	4.09182e+06	5.35261e+06	5.06889e+06	5.1096e+06	2.77671e+06	2.43247e+06	1.81643e+06	1.00862e+07	3.56177e+06	6.66366e+06	5.2561e+06	8.35588e+06	1.19034e+07	2.50943e+07	6.07981e+06
Com_2547_pos	Sarcrassin C	-	P	C23H36O6	408.251	409.259	0.790161	[M+H]+	6.83	0.59119176880247	2	C18	Lipids and lipid-like molecules	脂质和类脂分子	Prenol lipids	异戊烯醇脂	Diterpenoids	二萜类	-	-	-	-	-	-	CC(C)C1=CC=C(CCC(C(CCC=C(CC1)C(=O)OC)(C)OC)O)C(=O)OC	ZCQHIVUOFDKQRZ-MGCHSLFTSA-N	1.20112e+07	7.34526e+07	7.93572e+06	2.28714e+07	3.80467e+07	3.64297e+07	3.58012e+07	3.43802e+07	5.18226e+07	2.73209e+07	2.79427e+07	8.29915e+06	5.19577e+07	3.04813e+07	5.59394e+06	6.8285e+07	2.40246e+07	1.22165e+07
Com_2552_pos	paxanthonin	-	P	C24H26O6	410.173	411.18	0.434757	[M+H]+	6.118	0.580092190012683	2	C18	Organoheterocyclic compounds	有机杂环化合物	Benzopyrans	苯并吡喃类	1-benzopyrans	1-苯并吡喃	-	-	-	-	-	-	CC(=C)C1CC(C(C1)(C)C)C2=C(C3=C(C=C2O)OC4=C(C3=O)C=CC(=C4OC)O)O	GYBUSKWANOPNPI-GXTWGEPZSA-N	1.54499e+07	3.22771e+07	1.30319e+07	5.44497e+06	1.74259e+07	1.70468e+07	1.75117e+07	1.95518e+07	1.31049e+07	1.36591e+07	2.2109e+07	1.17806e+07	2.21794e+07	2.01088e+07	7.27045e+06	3.22145e+07	9.33977e+06	2.0276e+07
Com_2674_pos	Terpendole E	-	P	C28H39NO3	437.293	438.3	0.0905961	[M+H]+	9.631	0.926592431646666	2	C18	Organoheterocyclic compounds	有机杂环化合物	Naphthopyrans	萘并吡喃类	-	-	-	-	C20536	map00403;map01110	-	-	CC12CCC3C(C1CCC4C2(C5=C(C4)C6=CC=CC=C6N5)C)(C(CC(O3)C(C)(C)O)O)C	SVYIMXYKHRBHSG-KYYKPQATSA-N	7.1706e+08	1.30754e+08	1.04765e+09	2.127e+08	5.21291e+08	5.1026e+08	4.90811e+08	2.68787e+08	1.26458e+08	9.24271e+07	2.32511e+08	1.67511e+08	1.1463e+08	1.48121e+08	3.30602e+09	2.86587e+09	3.74991e+08	1.07425e+08
Com_2362_pos	1-AG	甘油花生四烯酸酯	P	C23H38O4	378.277	379.284	0.597961	[M+H]+	9.976	0.506009157999837	2	C18	Lipids and lipid-like molecules	脂质和类脂分子	Glycerolipids	甘油脂	Monoradylglycerols	单酰基甘油	"35474-99-8"	-	C13857	-	LMGL01010032	-	CCCCCC=CCC=CCC=CCC=CCCCC(=O)OCC(CO)O	DCPCOKIYJYGMDN-HUDVFFLJSA-N	4.32302e+09	5.04317e+09	2.40561e+09	7.81656e+09	4.49544e+09	3.96804e+09	3.9915e+09	7.25304e+09	4.39029e+09	3.24205e+09	6.9454e+09	3.08781e+09	3.06729e+09	2.62427e+09	2.334e+09	1.11717e+10	4.92355e+09	5.21425e+09
Com_1037_pos	Serotonin	血清素	P	C10H12N2O	176.095	177.101	5.65077	[M+H]+	5.492	0.566601274840941	2	C18	Organoheterocyclic compounds	有机杂环化合物	Indoles and derivatives	吲哚及其衍生物	Tryptamines and derivatives	色胺及其衍生物	-	HMDB0000259	C00780	map01063;map04742;map04024;map00380;map04750;map01100;map04080;map07211;map04540;map04976;map04721;map04726	-	-	C1=CC2=C(C=C1O)C(=CN2)CCN	QZAYGJVTTNCVMB-UHFFFAOYSA-N	19939.7	130345	69315.6	100665	82912.7	72812.1	79729.4	397427	254284	561902	223782	410548	515762	494427	76888.2	100446	213967	283038
Com_1453_pos	1,3-Dihydroxy-5-methoxy-xanthone	-	P	C14H10O5	258.053	259.06	2.35575	[M+H]+	5.859	0.701834707072738	2	C18	Organoheterocyclic compounds	有机杂环化合物	Benzopyrans	苯并吡喃类	1-benzopyrans	1-苯并吡喃	-	-	-	-	-	-	COC1=CC=CC2=C1OC3=CC(=CC(=C3C2=O)O)O	CCLPDGXDCPXOCN-UHFFFAOYSA-N	937804	743016	989991	1.05852e+06	851917	1.06927e+06	610917	780282	917107	1.35045e+06	731438	812280	1.17518e+06	1.06852e+06	803062	301152	1.11207e+06	682853
Com_1502_pos	Victoxinine	-	P	C17H29NO	263.225	264.231	2.73275	[M+H]+	9.046	0.62929078249144	2	C18	Lipids and lipid-like molecules	脂质和类脂分子	Prenol lipids	异戊烯醇脂	Sesquiterpenoids	倍半萜类	-	-	-	-	-	-	CC(C)C1CCC2(C3C1C(C2=C)CN(C3)CCO)C	DROLRDZYPMOKLM-BIVLZKPYSA-N	1.06661e+08	8.87624e+07	1.19917e+08	8.61082e+07	1.39231e+08	1.47136e+08	1.351e+08	9.61898e+07	1.22402e+08	1.57018e+08	1.0967e+08	1.59563e+08	9.5953e+07	1.17931e+08	9.33649e+07	5.67283e+07	6.84413e+07	8.3218e+07
Com_1691_pos	TETRAHYDROTRIMETHYLHISPIDIN	-	P	C16H20O5	292.131	293.138	1.99167	[M+H]+	5.95	0.633617192151032	2	C18	Phenylpropanoids and polyketides	苯丙素类和聚酮类	Kavalactones	卡瓦内酯	-	-	-	-	-	-	-	-	COC1=CC(=O)OC(C1)CCC2=CC(=C(C=C2)OC)OC	HEURTYMJWQPWNN-UHFFFAOYSA-N	4.87827e+07	1.10915e+08	4.08013e+07	2.40499e+07	6.17146e+07	6.20963e+07	6.57676e+07	6.62057e+07	4.8028e+07	5.32094e+07	8.63669e+07	4.80095e+07	8.46051e+07	7.50329e+07	5.07609e+07	1.00071e+08	8.42512e+07	6.65103e+07
Com_1740_pos	2-(Undec-3-enyl)-4-quinolinone	-	P	C20H27NO	297.209	298.216	1.56357	[M+H]+	8.167	0.529525884561918	2	C18	Organoheterocyclic compounds	有机杂环化合物	Quinolines and derivatives	喹啉及其衍生物	Quinolones and derivatives	喹诺酮类及其衍生物	-	-	-	-	-	-	c1ccc2c(c1)[nH]c(cc2=O)CC/C=C\CCCCCCC	AWCWOJPATVETFJ-UHFFFAOYSA-N	1.75781e+08	1.9719e+08	1.65922e+08	1.59862e+08	2.27907e+08	2.21806e+08	2.02172e+08	2.30964e+08	2.52027e+08	2.6976e+08	2.20248e+08	2.67301e+08	2.57784e+08	2.14957e+08	3.30772e+08	1.71071e+08	1.2376e+08	1.70955e+08
Com_1181_pos	4,4'-Dimethylangelicin	4,4'-二甲基当归素	P	C13H10O3	214.063	215.071	2.56471	[M+H]+	1.364	0.618540805374528	2	C18	Phenylpropanoids and polyketides	苯丙素类和聚酮类	Coumarins and derivatives	香豆素及其衍生物	Furanocoumarins	呋喃香豆素类	-	-	C19404	-	-	-	CC1=CC(=O)OC2=C1C=CC3=C2C(=CO3)C	ZUOUYRRXKPHFSV-UHFFFAOYSA-N	5.30833e+07	1.31673e+07	4.4813e+07	3.93036e+07	1.57593e+07	1.61752e+07	1.59258e+07	7.03465e+06	1.39699e+07	8.10459e+06	1.26799e+07	1.72871e+07	7.99048e+06	8.31232e+06	1.89934e+07	1.46259e+07	1.18125e+07	1.94275e+07
Com_860_pos	4-Hydroxy-2,6-dimethylaniline	4-羟基-2,6-二甲基苯胺	P	C8H11NO	137.084	138.092	6.56608	[M+H]+	1.489	0.507217963694224	2	C18	Benzenoids	苯类化合物	Phenols	酚类	Cresols	甲酚	-	HMDB0060681	C16570	map00982	-	-	CC1=CC(=CC(=C1N)C)O	GCWYXRHXGLFVFE-UHFFFAOYSA-N	1.13429e+07	2.55215e+07	1.33729e+07	2.03962e+07	1.00902e+07	1.03475e+07	8.56795e+06	7.60851e+06	1.39719e+07	1.81213e+07	9.37299e+06	1.091e+07	1.61397e+07	8.02294e+06	5.02673e+06	4.83873e+06	4.89861e+06	2.77225e+06
Com_1473_pos	2-Methoxy-6-acetyl-7-methyljuglone	-	P	C14H12O5	260.068	261.077	3.45461	[M+H]+	1.355	0.584399045169762	2	C18	Benzenoids	苯类化合物	Naphthalenes	萘类	Naphthoquinones	萘醌类	-	-	-	-	-	-	CC1=CC2=C(C(=O)C=C(C2=O)OC)C(=C1C(=O)C)O	SSHJHOVVYKCJJI-UHFFFAOYSA-N	7.00426e+06	3.55588e+06	1.03829e+07	3.22083e+06	2.88586e+06	3.25069e+06	4.13453e+06	2.26985e+06	2.70101e+06	3.85701e+06	2.53083e+06	2.88358e+06	2.01031e+06	71572.1	7.44011e+06	1.54262e+06	7.46165e+06	3.71039e+06
Com_936_pos	gamma-Chloronorvaline	γ-氯正缬氨酸	P	C5H10ClNO2	151.04	152.047	3.00213	[M+H]+	1.175	0.614086291438807	2	C18	Organic acids and derivatives	有机酸及其衍生物	Carboxylic acids and derivatives	羧酸及其衍生物	Amino acids, peptides, and analogues	氨基酸、肽和类似物	-	-	-	-	-	-	CC(CC(C(=O)O)N)Cl	RGNIDFUXHFKULB-IMJSIDKUSA-N	4.1182e+06	4.50093e+06	2.90696e+06	8.71516e+06	2.69737e+07	3.07495e+07	3.29475e+07	4.01283e+06	1.10284e+07	3.38523e+06	2.735e+06	7.71089e+06	1.04866e+07	8.24428e+06	8.12622e+06	1.8125e+07	7.72594e+06	5.46143e+06
Com_1204_pos	4-methoxy DMT	-	P	C13H18N2O	218.142	219.148	3.62959	[M+H]+	5.887	0.505822542911044	2	C18	Organoheterocyclic compounds	有机杂环化合物	Indoles and derivatives	吲哚及其衍生物	Tryptamines and derivatives	色胺及其衍生物	"3965-97-7"	-	-	-	-	-	CN(C)CCC1=CNC2=C1C(=CC=C2)OC	HFYHBTWTJDAYGW-UHFFFAOYSA-N	1.92454e+06	1.96914e+06	2.23558e+06	2.11477e+06	2.12017e+06	2.40303e+06	2.20854e+06	3.00161e+06	2.49773e+06	2.71034e+06	2.60461e+06	3.31446e+06	3.36685e+06	3.11551e+06	3.43319e+06	2.3364e+06	2.11848e+06	2.4388e+06
Com_1228_pos	Sulcatin	-	P	C14H22O2	222.162	223.168	4.31539	[M+H]+	6.548	0.589181756843504	2	C18	Organic oxygen compounds	有机氧化合物	Organooxygen compounds	有机氧化合物	Alcohols and polyols	醇和多元醇	-	-	-	-	-	-	CC1(CC2C(C1)C3(CC=C3C(C2O)O)C)C	TUPBJUPCUBTDSL-FOESWLAZSA-N	4.56975e+06	4.91201e+06	4.64599e+06	3.68209e+06	3.75596e+06	4.23944e+06	3.70715e+06	4.24982e+06	3.82763e+06	7.00533e+06	3.879e+06	4.07347e+06	6.06728e+06	4.67152e+06	4.81947e+06	3.42273e+06	5.04911e+06	5.52216e+06
Com_2518_pos	Gutierrezianolic acid isobutyrate methyl ester	古铁木酸异丁酸甲酯	P	C25H38O4	402.277	403.284	0.0597851	[M+H]+	9.519	0.625993143311619	2	C18	Lipids and lipid-like molecules	脂质和类脂分子	Prenol lipids	异戊烯醇脂	Diterpenoids	二萜类	-	-	-	-	-	-	CC(C)COC1C=C(C(C2(C1C(CCC2)(C)C)C)CCC3=COC=C3)C(=O)OC	VSFOZPUOGJXMFT-XOEOCAAJSA-N	1.72811e+09	1.82619e+09	8.65303e+08	1.0667e+09	1.61696e+09	1.62615e+09	1.68329e+09	2.09885e+09	1.72603e+09	1.69344e+09	2.41634e+09	1.20265e+09	3.10694e+09	3.08236e+09	1.33321e+09	1.71504e+09	3.52863e+09	2.11182e+09
Com_2936_pos	PC(20:5(5Z,8Z,11Z,14Z,17Z)/20:5(5Z,8Z,11Z,14Z,17Z))	磷脂酰胆碱(20:5(5Z,8Z,11Z,14Z,17Z)/20:5(5Z,8Z,11Z,14Z,17Z))	P	C48H76NO8P	825.531	826.539	0.917686	[M+H]+	10.532	0.91204537632465	2	C18	Lipids and lipid-like molecules	脂质和类脂分子	Glycerophospholipids	甘油磷脂	Glycerophosphocholines	甘油磷酸胆碱	-	HMDB0008511	C00157	-	LMGP01011949	-	CCC=CCC=CCC=CCC=CCC=CCCCC(=O)OCC(COP(=O)([O-])OCC[N+](C)(C)C)OC(=O)CCCC=CCC=CCC=CCC=CCC=CCC	WAIHGVAZVKEQGR-YWTDJUEZSA-N	2.98477e+08	2.08696e+08	3.10327e+08	2.81889e+08	3.4269e+08	2.88066e+08	1.5692e+08	2.29831e+08	1.24191e+08	1.09474e+08	1.92452e+08	2.99214e+08	1.99633e+08	1.29509e+08	2.28775e+08	2.10195e+08	1.66431e+08	1.85263e+08
Com_1895_pos	9-Hydroperoxyoctadecadienoic acid	9-羟基过氧十八碳二烯酸	P	C18H32O4	312.23	313.237	1.38016	[M+H]+	7.085	0.559923887474606	2	C18	Lipids and lipid-like molecules	脂质和类脂分子	Fatty Acyls	脂肪酰类	Lineolic acids and derivatives	亚麻酸及其衍生物	-	-	-	-	-	-	CCCCCCCCCC(CCCC=CC=CC(=O)O)OO	XDPDIOHFEPDAFI-NJKRNUQASA-N	2.09411e+07	2.3131e+07	2.89922e+07	2.09965e+07	2.36666e+07	2.39535e+07	2.42941e+07	2.22515e+07	3.0031e+07	4.57966e+07	2.5814e+07	2.73287e+07	2.7876e+07	3.12094e+07	3.59486e+07	2.25436e+07	3.09046e+07	2.97488e+07
Com_1842_pos	Paecilocin C	-	P	C18H28O4	308.199	309.206	1.67374	[M+H]+	7.9	0.703643902543958	2	C18	Organoheterocyclic compounds	有机杂环化合物	Isocoumarans	异香豆素类	-	-	-	-	-	-	-	-	CCCCCCCCC1(C2=C(C(O1)OC)C(=CC=C2)O)OC	VKMFJAVAGSMZBP-MSOLQXFVSA-N	3.61455e+08	3.56608e+08	3.82709e+08	3.59941e+08	3.80312e+08	3.63666e+08	3.66778e+08	3.85142e+08	4.74954e+08	4.78235e+08	3.96857e+08	3.98741e+08	4.83512e+08	4.63861e+08	4.38956e+08	3.59601e+08	4.71036e+08	4.42424e+08
Com_2258_pos	O-Acetylcypholophine	O-乙酰环孢素	P	C20H28N2O4	360.205	361.212	0.847395	[M+H]+	6.893	0.563733883544956	2	C18	Benzenoids	苯类化合物	Benzene and substituted derivatives	苯及其取代衍生物	Methoxybenzenes	甲氧基苯类	-	-	C10564	-	-	-	CC1=C(N=C(N1)CCCCOC(=O)C)CCC2=CC(=C(C=C2)OC)OC	KKAYZKDSAIGIJC-UHFFFAOYSA-N	1.04613e+07	115652	247867	1.0191e+07	4.79392e+06	5.01209e+06	4.47802e+06	474207	1.7883e+07	2.02356e+07	482549	549180	586691	2.40118e+07	1.41777e+07	353913	4.50532e+06	5.522e+06
Com_886_pos	Ethyl caproate	己酸乙酯	P	C8H16O2	144.115	145.123	6.62807	[M+H]+	0.88	0.6188853304714	2	C18	Lipids and lipid-like molecules	脂质和类脂分子	Fatty Acyls	脂肪酰类	Fatty acid esters	脂肪酸酯	-	HMDB0040209	-	-	LMFA07010434	-	CCCCCC(=O)OCC	SHZIWNPUGXLXDT-UHFFFAOYSA-N	3.02789e+07	3.6899e+07	3.51988e+07	3.05105e+07	3.044e+07	3.6624e+07	3.53601e+07	3.68093e+07	4.80859e+07	5.28459e+07	4.12198e+07	4.16917e+07	4.99967e+07	4.70258e+07	4.20143e+07	3.5883e+07	5.12117e+07	5.25645e+07
Com_1591_pos	9-Hydroxyoudemansin A	9-羟基长春花素A	P	C16H20O4	276.136	277.143	2.29263	[M+H]+	6.376	0.658327720693753	2	C18	Phenylpropanoids and polyketides	苯丙素类和聚酮类	Cinnamyl alcohols	肉桂醇	-	-	-	-	-	-	-	-	CC(C(C=CC1=CC=CC=C1)O)C(=COC)C(=O)OC	REMSURQDUDTWHG-BTSMSXJTSA-N	2.5767e+07	4.89642e+07	2.43891e+07	2.27117e+07	2.92368e+07	2.81743e+07	2.89995e+07	3.29141e+07	3.03088e+07	3.70091e+07	6.35792e+07	2.65854e+07	5.63798e+07	4.24724e+07	2.77545e+07	4.32063e+07	3.47209e+07	4.63924e+07
Com_2104_pos	Terricollene B	-	P	C17H22O7	338.137	339.144	0.778845	[M+H]+	5.7	0.523647987412673	2	C18	Organic oxygen compounds	有机氧化合物	Organooxygen compounds	有机氧化合物	Carbohydrates and carbohydrate conjugates	碳水化合物和碳水化合物结合物	-	-	-	-	-	-	C=C=CCOC1=CC=C(C=C1)COC2C(C(C(C(O2)CO)O)O)O	PLHYONMLZLAVMD-UHDSXZAQSA-N	2.37406e+07	5.9958e+07	1.97862e+07	8.91575e+06	1.76555e+07	2.86574e+07	1.83867e+07	3.50994e+07	4.32696e+07	4.70343e+07	2.84582e+07	2.9568e+07	2.75074e+07	3.1205e+07	1.31854e+07	1.68644e+07	4.8254e+07	4.28465e+07
Com_1922_pos	julocrotine	-	P	C18H24N2O3	316.179	317.185	3.00452	[M+H]+	7.684	0.507347130437929	2	C18	Organic acids and derivatives	有机酸及其衍生物	Carboxylic acids and derivatives	羧酸及其衍生物	Amino acids, peptides, and analogues	氨基酸、肽和类似物	-	-	-	-	-	-	CCC(C)C(=O)NC1CCC(=O)N(C1=O)CCC2=CC=CC=C2	ASALPLLZVFIFMF-UHFFFAOYSA-N	8.30612e+06	9.4813e+06	9.50092e+06	6.0815e+06	1.33676e+07	1.15407e+07	1.19355e+07	1.1146e+07	1.30133e+07	1.90348e+07	1.12254e+07	1.78295e+07	1.33952e+07	9.14883e+06	1.28255e+07	8.1898e+06	1.00441e+07	1.04599e+07
Com_1752_pos	secoaggregatalactone A	-	P	C17H30O4	298.214	299.222	0.206368	[M+H]+	7.466	0.516183414911443	2	C18	Lipids and lipid-like molecules	脂质和类脂分子	Fatty Acyls	脂肪酰类	Fatty alcohols	脂肪醇	-	-	-	-	-	-	CCCCCCCCCCC=C(C(C(=O)C)O)C(=O)OC	BEYWPGROMZUINL-QJPKHSJYSA-N	5.8483e+06	6.39252e+06	6.0903e+06	1.22511e+07	7.31458e+06	6.78856e+06	6.7848e+06	8.38956e+06	8.55997e+06	9.73476e+06	6.74282e+06	5.61403e+06	8.10576e+06	9.02839e+06	1.018e+07	7.02287e+06	9.89253e+06	7.87876e+06
Com_1675_pos	8-Acetoxy-3-methoxycalamenene	8-乙酰氧基-3-甲氧基卡拉烯	P	C18H26O3	290.188	291.195	2.09924	[M+H]+	7.332	0.738366397884147	2	C18	Lipids and lipid-like molecules	脂质和类脂分子	Prenol lipids	异戊烯醇脂	Sesquiterpenoids	倍半萜类	-	-	-	-	-	-	CC1CC(C(C2=C1C=C(C(=C2)C)OC)C(C)C)OC(=O)C	XGIOAOVXVGMJNM-FJNPEDAXSA-N	1.32503e+08	1.68545e+08	1.02118e+08	2.84501e+08	1.09544e+08	1.62775e+08	1.58222e+08	1.59925e+08	1.509e+08	1.27495e+08	2.19225e+08	6.10087e+07	1.12394e+08	1.45003e+08	1.42462e+08	1.95246e+08	1.55377e+08	1.14292e+08
Com_1033_pos	Debrisoquin	-	P	C10H13N3	175.111	176.117	5.52914	[M+H]+	1.322	0.558985377645435	2	C18	Organoheterocyclic compounds	有机杂环化合物	Tetrahydroisoquinolines	四氢异喹啉	-	-	-	HMDB0006543	C13650	-	-	-	C1CN(CC2=CC=CC=C21)C(=N)N	JWPGJSVJDAJRLW-UHFFFAOYSA-N	5.89601e+07	1.58198e+07	6.52774e+07	4.03467e+07	3.92347e+07	3.99996e+07	4.43963e+07	1.02611e+07	1.97002e+07	1.00592e+07	1.64934e+07	2.30717e+07	1.21878e+07	7.69685e+06	1.88772e+07	5.69224e+07	2.10091e+07	2.70662e+07
Com_2661_pos	(12S,15S)-15-O-Demethyl-10,29-dideoxy-11,12-dihydro-striatin C	-	P	C25H38O6	434.267	435.274	0.173464	[M+H]+	7.447	0.584955855368706	2	C18	Lipids and lipid-like molecules	脂质和类脂分子	Prenol lipids	异戊烯醇脂	Diterpenoids	二萜类	-	HMDB0033030	-	-	-	-	CC(C)C1=C2C3CCC4C5C(C3(CCC2(CC1)C)C)OC6C5(C(C(CO6)O)OC4O)O	FTZQOXPOWUWXJV-UHFFFAOYSA-N	2.71607e+07	5.84588e+07	1.42666e+07	2.40979e+07	2.33055e+07	4.04261e+07	4.59088e+07	5.24059e+07	3.06734e+07	2.63229e+07	3.10109e+07	2.41329e+07	3.43865e+07	5.29247e+07	9.92133e+06	6.40726e+07	3.88583e+07	1.89508e+07
Com_2389_pos	3-Hydroxy-5-methyl-2-[8'-oxo-farnesyl]-coumaran-3-one	3-羟基-5-甲基-2-[8'-氧代法呢基]-香豆素-3-酮	P	C24H30O4	382.214	383.221	2.19521	[M+H]+	8.386	0.629769484092605	2	C18	Lipids and lipid-like molecules	脂质和类脂分子	Prenol lipids	异戊烯醇脂	Diterpenoids	二萜类	-	-	-	-	-	-	CC1=C2C(=CC=C1)OC(C2=O)(CC=C(C)CCC=C(C)C(=O)CC=C(C)C)O	BBXOXVQFXHWUGG-ABKHKNGJSA-N	3.30032e+07	7.46444e+07	2.10067e+07	2.07043e+07	3.50944e+07	4.01528e+07	3.93087e+07	5.35381e+07	1.91174e+07	1.84951e+07	5.51107e+07	3.5453e+07	4.04632e+07	3.96235e+07	1.15145e+07	5.99483e+07	4.27222e+07	3.25014e+07
Com_1801_pos	Platensic Acid Methyl Ester	-	P	C18H24O4	304.167	305.174	2.76904	[M+H]+	6.515	0.56819757141894	2	C18	Organoheterocyclic compounds	有机杂环化合物	Oxepanes	氧杂环己烷类	-	-	-	-	-	-	-	-	CC12CC34CC1CC(C3C(C(=O)C=C4)(C)CCC(=O)OC)O2	NUIVTFDVMXNHQW-URWOFZPHSA-N	5.83908e+07	6.81954e+07	4.71912e+07	9.66141e+07	7.09387e+07	6.84286e+07	6.17188e+07	6.03965e+07	5.64922e+07	5.7449e+07	5.15306e+07	3.02521e+07	6.34679e+07	5.8684e+07	3.16653e+07	4.58203e+07	8.71285e+07	4.59777e+07
Com_2606_pos	18-Isovaleryloxygrindelic acid	-	P	C25H40O5	420.288	421.295	0.347557	[M+H]+	9.069	0.534270844921601	2	C18	Lipids and lipid-like molecules	脂质和类脂分子	Prenol lipids	异戊烯醇脂	Diterpenoids	二萜类	-	-	-	-	-	-	CC1=CCC2C(CCCC2(C13CCC(O3)(C)CC(=O)O)C)(C)COC(=O)CC(C)C	JKSCZMHBMZAASY-FUBBUTDDSA-N	4.77133e+07	4.42279e+07	1.93759e+07	1.07989e+07	4.01786e+07	4.50588e+07	5.53785e+07	6.2038e+07	3.21312e+07	4.74989e+07	6.83568e+07	3.7004e+07	1.00201e+08	1.12129e+08	2.4772e+07	5.41495e+07	1.38227e+08	6.69164e+07
Com_2432_pos	Picrasin D	-	P	C22H30O6	390.204	391.212	0.220855	[M+H]+	6.295	0.573308375379383	2	C18	Lipids and lipid-like molecules	脂质和类脂分子	Prenol lipids	异戊烯醇脂	Terpene lactones	萜内酯	-	-	C17051	-	-	-	CC1C=C(C(=O)C2(C1CC3C4(C2C5C(C(C4CC(=O)O3)C)OCO5)C)C)OC	GNPWDPZTRHBTJY-FSJNFLCUSA-N	1.49845e+08	1.91966e+08	1.20377e+08	7.06281e+07	1.45746e+08	1.61772e+08	1.56662e+08	1.27817e+08	1.28322e+08	8.37058e+07	1.60261e+08	7.71067e+07	1.11086e+08	1.39817e+08	1.57997e+08	2.18232e+08	1.76479e+08	1.36064e+08
Com_1949_pos	Chaetoquadrin E	-	P	C17H22O6	322.142	323.149	0.719871	[M+H]+	6.462	0.57385700211302	2	C18	Organoheterocyclic compounds	有机杂环化合物	Benzopyrans	苯并吡喃类	1-benzopyrans	1-苯并吡喃	-	-	-	-	-	-	CC1=CC(=O)C2=C(C(=C(C=C2O1)OC)CCC(CC(C)O)O)O	KGNHXSDZEFTYDT-ONGXEEELSA-N	2.97076e+06	6.39671e+06	2.79172e+06	2.90292e+06	4.50385e+06	5.04818e+06	4.35837e+06	5.46919e+06	5.02487e+06	6.40142e+06	3.96418e+06	4.40557e+06	9.7383e+06	6.16789e+06	2.77725e+06	4.78315e+06	4.67548e+06	4.71077e+06
Com_2350_pos	AT-Resolvin D1	-	P	C22H32O5	376.225	377.233	1.36661	[M+H]+	6.602	0.571636610904965	2	C18	Lipids and lipid-like molecules	脂质和类脂分子	Fatty Acyls	脂肪酰类	Fatty acids and conjugates	脂肪酸和结合物	-	-	-	-	LMFA04030005	-	CCC=CCC(C=CC=CC=CC=CC(C(CC=CCCC(=O)O)O)O)O	OIWTWACQMDFHJG-BJEBZIPWSA-N	1.02256e+08	1.77331e+08	7.70369e+07	4.2166e+07	1.07776e+08	6.78528e+07	1.19117e+08	1.26776e+08	8.52512e+07	8.73299e+07	2.02066e+08	9.28687e+07	1.35824e+08	1.09771e+08	8.61174e+07	1.83103e+08	1.81695e+08	1.22831e+08
Com_1753_pos	3'-hydroxy-biochanin A	3'-羟基鹰嘴豆素A	P	C16H11O6-	299.056	300.063	1.23352	[M+H]+	1.045	0.505278101334463	2	C18	Phenylpropanoids and polyketides	苯丙素类和聚酮类	Isoflavonoids	异黄酮类	O-methylated isoflavonoids	O-甲基化异黄酮	-	HMDB0030617	-	-	-	-	COC1=C(C=C(C=C1)C2=COC3=CC(=CC(=C3C2=O)[O-])O)O	FPIOBTBNRZPWJW-UHFFFAOYSA-M	5.17902e+07	5.48858e+07	5.15596e+07	3.98896e+07	5.53802e+07	5.19631e+07	4.76352e+07	4.95394e+07	6.56478e+07	7.26667e+07	5.67189e+07	5.8652e+07	6.88369e+07	6.84101e+07	5.47945e+07	5.31313e+07	7.39792e+07	8.04534e+07
Com_1559_pos	Tanzawaic acid A	-	P	C18H22O2	270.162	271.169	1.95029	[M+H]+	7.257	0.564032805907856	2	C18	Benzenoids	苯类化合物	Tetralins	四氢化萘	-	-	-	-	-	-	-	-	CC1CC(C2=C(C1)C=CC(=C2C=CC=CC(=O)O)C)C	GCHCATJQYLAKIS-UFSSINQASA-N	1.26377e+07	9.22774e+06	1.0586e+07	8.1519e+06	8.67598e+06	1.0108e+07	1.06104e+07	1.0478e+07	1.31986e+07	1.27299e+07	1.39572e+07	1.35277e+07	1.6752e+07	1.19866e+07	1.43512e+07	1.07396e+07	1.5329e+07	1.43769e+07
Com_1747_pos	(-)-(3S)-1-(3,4-dihydroxyphenyl)-7-phenyl-(6E)-6-hepten-3-ol	-	P	C19H22O3	298.157	299.164	1.96654	[M+H]+	7.184	0.757017274626905	2	C18	Phenylpropanoids and polyketides	苯丙素类和聚酮类	Diarylheptanoids	二芳基庚烷类	Linear diarylheptanoids	线性二芳基庚烷	-	-	-	-	-	44560893	C1=CC=C(C=C1)C=CCCC(CCC2=CC(=C(C=C2)O)O)O	OELWYQGRQUQQPD-AUNFYEFLSA-N	3.42935e+07	6.13051e+07	3.48231e+07	4.12398e+07	3.57768e+07	3.53498e+07	3.45665e+07	3.31542e+07	4.15532e+07	4.09992e+07	3.79735e+07	5.11695e+07	4.38328e+07	4.34991e+07	4.27876e+07	4.08102e+07	4.37741e+07	6.96632e+07
Com_2597_pos	Hippolide F	-	P	C25H38O5	418.272	419.279	0.478884	[M+H]+	9.405	0.666349716182849	2	C18	Lipids and lipid-like molecules	脂质和类脂分子	Prenol lipids	异戊烯醇脂	Terpene lactones	萜内酯	-	-	-	-	-	-	CC(=CCCC(=CCC1C(=CC(=O)O1)CO)CO)CCC=C(C)CCC=C(C)CO	QYNVMFGBDSWBRM-YLASZLQJSA-N	1.43165e+08	1.35028e+08	8.31525e+07	2.66572e+08	1.27773e+08	1.10602e+08	1.07377e+08	2.29778e+08	1.1003e+08	7.59834e+07	2.50348e+08	1.31994e+08	1.11773e+08	9.99427e+07	5.78798e+07	9.43939e+07	1.08345e+08	7.49949e+07
Com_1540_pos	Musk ambrette	葵子麝香	P	C12H16N2O5	268.106	269.113	0.33919	[M+H]+	5.269	0.536266142695003	2	C18	Benzenoids	苯类化合物	Benzene and substituted derivatives	苯及其取代衍生物	Toluenes	甲苯	"83-66-9"	HMDB0254956	C19461	-	-	-	CC1=C(C=C(C(=C1[N+](=O)[O-])OC)C(C)(C)C)[N+](=O)[O-]	SUAUILGSCPYJCS-UHFFFAOYSA-N	687404	63983.1	1.53985e+06	222444	1.37769e+06	1.06092e+06	1.63518e+06	455686	121984	989535	59247.5	84640.9	657712	642898	792695	1.27452e+06	270663	87165.6
Com_1179_pos	7-Deoxyloganetin	7-脱氧马钱素	P	C11H16O4	212.105	213.112	1.94918	[M+H]+	5.458	0.73774169453955	2	C18	Lipids and lipid-like molecules	脂质和类脂分子	Prenol lipids	异戊烯醇脂	Monoterpenoids	单萜类	-	-	C20790	-	-	-	CC1CCC2C1C(OC=C2C(=O)OC)O	GGFAHFSRIITJIJ-NONSRLQASA-N	1.57089e+07	2.46845e+07	1.27827e+07	1.36904e+07	1.35869e+07	1.47984e+07	1.48288e+07	2.8874e+07	2.3349e+07	3.20738e+07	2.61555e+07	2.38241e+07	3.51379e+07	3.4195e+07	1.51361e+07	8.31696e+06	2.46682e+07	2.68222e+07
Com_1964_pos	3',5-Dimethoxy-4-hydroxy-4'-(3,3-dimethylallyl) stilbene	-	P	C21H24O3	324.173	325.179	1.97359	[M+H]+	7.24	0.689326833894906	2	C18	Phenylpropanoids and polyketides	苯丙素类和聚酮类	Stilbenes	芪类	-	-	-	-	-	-	-	-	CC(=CCC1=C(C=C(C=C1OC)C=CC2=CC=C(C=C2)O)OC)C	BXJBLAVSDBVABQ-VOTSOKGWSA-N	5.2187e+07	9.02112e+07	4.64295e+07	1.59248e+07	5.02292e+07	4.45796e+07	4.61614e+07	4.2788e+07	2.79616e+07	3.48701e+07	7.52126e+07	3.47141e+07	5.12961e+07	5.49881e+07	4.13848e+07	7.66466e+07	4.74981e+07	5.68792e+07
Com_1701_pos	Nobilonine	-	P	C17H27NO3	293.199	294.206	1.82507	[M+H]+	6.775	0.558539440616471	2	C18	Lipids and lipid-like molecules	脂质和类脂分子	Prenol lipids	异戊烯醇脂	Terpene lactones	萜内酯	-	-	-	-	-	-	[C@]12([C@H]([C@H]3[C@@H]([C@H](C1=O)OC3=O)C(C)C)CC[C@@H]2CN(C)C)C	MAEQVSBPCIMMJF-MYJMNDMHNA-N	5.79749e+06	2.62005e+06	5.39702e+06	3.78691e+06	4.12811e+06	4.18313e+06	3.03419e+06	2.82537e+06	3.79168e+06	5.29479e+06	3.88723e+06	3.00056e+06	3.11399e+06	4.47776e+06	7.28824e+06	2.4866e+06	6.43394e+06	3.83201e+06
Com_1151_pos	MDMA methylene homolog	-	P	C12H17NO2	207.126	208.133	3.06606	[M+H]+	5.693	0.547092243184531	2	C18	Organoheterocyclic compounds	有机杂环化合物	Benzodioxoles	苯并二氧杂环戊烯	-	-	-	-	-	-	-	-	CC(CC1=CC2=C(C=C1)OCO2)CNC	OUDAACSONIJLOT-UHFFFAOYSA-N	1.47951e+08	1.68109e+08	1.56867e+08	1.60625e+08	1.54342e+08	1.52406e+08	1.59005e+08	2.09023e+08	1.93299e+08	1.92538e+08	1.78157e+08	2.17528e+08	2.39994e+08	2.39756e+08	2.29842e+08	1.37461e+08	1.52055e+08	1.73903e+08
Com_1850_pos	Metipranolol	美替洛尔	P	C17H27NO4	309.194	310.201	2.00109	[M+H]+	6.146	0.641930694433142	2	C18	Benzenoids	苯类化合物	Phenol esters	苯酚酯	-	-	"22664-55-7"	HMDB0015345	C07915	-	-	-	CC1=CC(=C(C(=C1OC(=O)C)C)C)OCC(CNC(C)C)O	BQIPXWYNLPYNHW-UHFFFAOYSA-N	1.02111e+07	5.79271e+06	3.80465e+06	7.31874e+06	9.23961e+06	9.58766e+06	9.34962e+06	8.04266e+06	1.66755e+07	1.52934e+07	5.21339e+06	4.83202e+06	7.09188e+06	1.85746e+07	1.80491e+07	5.8746e+06	6.84957e+06	7.64175e+06
Com_2467_pos	Tyr Thr Leu	酪氨酸-苏氨酸-亮氨酸	P	C19H29N3O6	395.206	396.213	0.0140798	[M+H]+	5.841	0.53475656140231	2	C18	Organic acids and derivatives	有机酸及其衍生物	Carboxylic acids and derivatives	羧酸及其衍生物	Amino acids, peptides, and analogues	氨基酸、肽和类似物	-	-	-	-	-	-	CC(C)CC(C(=O)O)NC(=O)C(C(C)O)NC(=O)C(CC1=CC=C(C=C1)O)N	PWKMJDQXKCENMF-MEYUZBJRSA-N	4.13453e+06	2.78765e+06	2.91174e+06	4.29773e+06	4.0045e+06	3.28121e+06	3.42604e+06	2.35953e+06	3.21617e+06	1.76678e+06	2.63623e+06	1.81328e+06	2.06663e+06	1.62746e+06	1.94282e+06	7.79271e+06	4.30416e+06	4.06903e+06
Com_2880_pos	Kolokoside A	-	P	C36H58O10	650.403	651.409	1.44597	[M+H]+	10.309	0.561278058092809	2	C18	Lipids and lipid-like molecules	脂质和类脂分子	Steroids and steroid derivatives	类固醇和类固醇衍生物	Steroidal glycosides	甾体糖苷	-	-	-	-	-	-	CC(C)C(C)C1(C(C2(CC=C3C(C2(CC1=O)C)CCC4C3(CC(C(C4(C)C)OC5C(C(C(C(O5)CO)O)O)O)O)C)C)C(=O)O)C	KTRZOFQWEWCGPB-ODCXEYBOSA-N	7.84777e+06	2.36751e+07	472450	330788	9.55547e+06	7.3868e+06	4.71834e+06	4.27717e+06	9.29009e+06	7.44894e+06	1.04577e+07	3.17026e+06	9.52369e+06	6.65254e+06	363959	3.73257e+06	1.1414e+07	7.47476e+06
Com_2107_pos	5,7-Dimethoxy-8-prenylflavan	5,7-二甲氧基-8-异戊烯基黄烷	P	C22H26O3	338.188	339.195	1.31655	[M+H]+	7.48	0.723538749603504	2	C18	Phenylpropanoids and polyketides	苯丙素类和聚酮类	Flavonoids	黄酮类化合物	Flavans	黄烷	-	-	-	-	LMPK12020255	-	CC(=CCC1=C(C=C(C2=C1OC(CC2)C3=CC=CC=C3)OC)OC)C	RPTCPOYESVSHEY-IBGZPJMESA-N	1.15535e+08	1.24851e+08	7.2787e+07	1.36313e+08	8.97028e+07	8.84331e+07	8.55213e+07	1.06383e+08	8.62891e+07	5.17799e+07	1.15609e+08	4.48691e+07	5.5713e+07	5.70493e+07	9.15768e+07	2.16671e+08	5.2813e+07	8.05352e+07
Com_1891_pos	Cycloisobrachycoumarin	环异短香豆素	P	C20H24O3	312.173	313.179	1.58298	[M+H]+	7.151	0.525491505681717	2	C18	Phenylpropanoids and polyketides	苯丙素类和聚酮类	Coumarins and derivatives	香豆素及其衍生物	Furanocoumarins	呋喃香豆素类	-	-	-	-	-	-	CC1C(C2=C(O1)C3=C(C=CC=C3OC2=O)C)(C)CCC=C(C)C	SAUZGCXLRDODLW-JLTOFOAXSA-N	3.45889e+07	6.61064e+07	1.92685e+07	4.74505e+07	3.50183e+07	3.98133e+07	3.70048e+07	4.0477e+07	4.27896e+07	1.96549e+07	4.89599e+07	2.47005e+07	2.81937e+07	2.00884e+07	1.66969e+07	5.5038e+07	2.71458e+07	4.23159e+07
Com_2302_pos	Sibiricinone D	-	P	C21H34O5	366.241	367.248	0.947111	[M+H]+	7.228	0.622608251311362	2	C18	Lipids and lipid-like molecules	脂质和类脂分子	Prenol lipids	异戊烯醇脂	Diterpenoids	二萜类	-	-	-	-	-	-	CC1C(=O)C(C2C(CCCC2(C13CCC4(O3)CC(OC4)OC)C)(C)C)O	NZPBUNQOXRUEEE-XZIAOLDNSA-N	2.03938e+07	5.61174e+07	1.51423e+07	4.89307e+07	2.74603e+07	2.27273e+07	1.84688e+07	3.06452e+07	2.31026e+07	1.97665e+07	2.51049e+07	1.61524e+07	9.01122e+06	1.66843e+07	1.49741e+07	2.94594e+07	2.2173e+07	1.23778e+07
Com_1009_pos	6-HYDROXYDOPAMINE	6-羟基多巴胺	P	C8H11NO3	169.074	170.081	1.60228	[M+H]+	5.387	0.513771735317628	2	C18	Benzenoids	苯类化合物	Phenols	酚类	Benzenediols	苯二醇类	-	HMDB0001537	-	-	-	-	C1=C(C(=CC(=C1O)O)O)CCN	DIVDFFZHCJEHGG-UHFFFAOYSA-N	1.40773e+07	1.97556e+07	1.21825e+07	1.20228e+07	8.82106e+06	1.13368e+07	1.15419e+07	1.60517e+07	1.6861e+07	2.9395e+07	1.80357e+07	1.42411e+07	4.38824e+07	4.81009e+07	2.84835e+06	9.26521e+06	3.99094e+07	5.01565e+07
Com_2259_pos	Lobophynin B	-	P	C22H32O4	360.23	361.237	0.682908	[M+H]+	7.982	0.515424603324786	2	C18	Organoheterocyclic compounds	有机杂环化合物	Dihydrofurans	二氢呋喃类	-	-	-	-	-	-	-	-	CC1=CCCC2(C(O2)CCC(=CC3C(=C(CO3)COC(=O)C)CC1)C)C	TXHSJFIFLNLZSW-RPQIXLEKSA-N	1.91953e+08	1.54672e+08	1.75578e+08	1.054e+08	1.95029e+08	2.04564e+08	2.11804e+08	2.20283e+08	1.17415e+08	3.03874e+08	2.34768e+08	2.58548e+08	5.37468e+08	2.74527e+08	1.85274e+08	2.70332e+08	3.72864e+08	4.05405e+08
Com_2574_pos	seco-plakortolide P	-	P	C26H38O4	414.277	415.285	0.963243	[M+H]+	7.84	0.520307067607878	2	C18	Benzenoids	苯类化合物	Benzene and substituted derivatives	苯及其取代衍生物	Styrenes	苯乙烯	-	-	-	-	-	-	CC1(C(CC(=O)O1)O)CC(C)(CCCCCCCCC=CC=CC2=CC=CC=C2)O	BBUUFCRHKRIKHW-NZGJWSFPSA-N	1.06467e+06	2.3674e+06	1.00395e+08	129120	2.61293e+07	2.52395e+07	2.29431e+07	136347	2.74983e+06	5.06567e+06	455283	3.13925e+07	3.6873e+06	2.59765e+06	6.22981e+06	1.46005e+08	3.91065e+06	2.27744e+06
Com_1784_pos	2,4-Bis(1-phenylethyl)phenol	2,4-双-(1-苯基乙基)苯酚	P	C22H22O	302.167	303.173	3.15612	[M+H]+	7.504	0.573113465807515	2	C18	Phenylpropanoids and polyketides	苯丙素类和聚酮类	Diarylheptanoids	二芳基庚烷类	Linear diarylheptanoids	线性二芳基庚烷	"2769-94-0"	-	-	-	-	-	CC(C1=CC=CC=C1)C2=CC(=C(C=C2)O)C(C)C3=CC=CC=C3	RCFAHSGZAAFQJH-UHFFFAOYSA-N	5.7909e+06	5.35055e+06	3.36632e+06	4.87251e+06	5.05865e+06	3.858e+06	4.0182e+06	3.75266e+06	6.68641e+06	4.65357e+06	6.32343e+06	6.68801e+06	7.20362e+06	7.91253e+06	7.09056e+06	4.65657e+06	8.6211e+06	8.71998e+06
Com_1385_pos	Nigerapyrone D	-	P	C14H16O4	248.105	249.111	3.93229	[M+H]+	6.732	0.735995285398723	2	C18	Organoheterocyclic compounds	有机杂环化合物	Pyrans	吡喃	Pyranones and derivatives	吡喃酮及其衍生物	-	-	-	-	-	-	CC1=C(C=C(OC1=O)C=CC(=CC(=O)C)C)OC	QNRKTRKCMAQCAK-SBIWHPGTSA-N	7.51674e+08	7.75533e+08	8.00933e+08	7.45592e+08	8.15863e+08	7.95343e+08	7.71382e+08	8.72734e+08	9.89558e+08	1.07146e+09	8.63203e+08	8.84634e+08	1.01497e+09	1.06469e+09	9.13872e+08	7.44019e+08	1.05884e+09	1.02791e+09
Com_1776_pos	Scutamoenin	-	P	C16H14O6	302.079	303.087	2.47483	[M+H]+	1.38	0.536157741674226	2	C18	Phenylpropanoids and polyketides	苯丙素类和聚酮类	Flavonoids	黄酮类化合物	O-methylated flavonoids	O-甲基化黄酮类化合物	-	-	-	-	LMPK12140124	-	COC1=CC(=C2C(=O)CC(OC2=C1)C3=C(C=CC=C3O)O)O	SAJHRQBGZMZGMA-UHFFFAOYSA-N	1.12913e+07	1.26571e+07	1.1202e+07	6.9171e+06	1.04047e+07	8.79687e+06	1.07771e+07	1.16221e+07	1.16499e+07	6.76652e+06	6.57095e+06	7.86764e+06	1.62437e+07	5.90804e+06	3.7754e+06	6.1993e+06	3.35109e+07	1.12387e+07
Com_1571_pos	Sempervirine	硝酸长生草碱	P	C19H16N2	272.131	273.139	1.26163	[M+H]+	6.321	0.520153031176742	2	C18	Organoheterocyclic compounds	有机杂环化合物	Indoles and derivatives	吲哚及其衍生物	Pyridoindoles	吡啶并吲哚	"549-92-8"	-	C09240	-	-	-	C1CCC2=CN3C=CC4=C5C=CC=CC5=NC4=C3C=C2C1	UQVUEULZDJRMJR-UHFFFAOYSA-N	1.16381e+06	1.33291e+06	845676	1.25868e+06	3.22163e+06	2.92673e+06	2.82005e+06	2.08042e+06	2.26384e+06	2.88544e+06	2.51595e+06	1.18316e+06	7.14029e+06	8.02975e+06	9.04284e+06	2.8104e+06	7.6262e+06	3.34169e+06
Com_972_pos	Ethyl leucinate	亮氨酸乙酯	P	C8H17NO2	159.126	160.134	5.94652	[M+H]+	1.487	0.708628994361106	2	C18	Organic acids and derivatives	有机酸及其衍生物	Carboxylic acids and derivatives	羧酸及其衍生物	Amino acids, peptides, and analogues	氨基酸、肽和类似物	-	-	-	-	-	-	CCOC(=O)C(CC(C)C)N	QIGLJVBIRIXQRN-ZETCQYMHSA-N	3.73169e+07	7.5985e+07	2.57267e+07	5.85181e+07	7.11579e+07	6.92906e+07	4.19897e+07	6.87582e+07	6.24687e+07	6.45066e+07	7.17305e+07	7.71799e+07	8.34068e+07	8.547e+07	3.36174e+07	2.85052e+07	4.12068e+07	2.99748e+07
Com_1693_pos	20-Oxoeburnamenine	-	P	C19H20N2O	292.158	293.165	1.32004	[M+H]+	7.158	0.508543081368702	2	C18	Alkaloids and derivatives	生物碱及其衍生物	Eburnan-type alkaloids	依布南型生物碱	-	-	-	-	-	-	-	-	CC(=O)C12CCCN3C1C4=C(CC3)C5=CC=CC=C5N4C=C2	MGYMAFJXEPVTRO-RBUKOAKNSA-N	7.31366e+06	6.50902e+06	7.0846e+06	6.15668e+06	9.0926e+06	8.53046e+06	7.44838e+06	6.37503e+06	9.01292e+06	1.382e+07	8.82604e+06	8.45389e+06	8.94732e+06	1.23533e+07	1.40308e+07	5.56942e+06	1.13367e+07	7.39586e+06
Com_1999_pos	Oropheolide	-	P	C21H26O3	326.188	327.195	1.27178	[M+H]+	7.753	0.825636237346273	2	C18	Organoheterocyclic compounds	有机杂环化合物	Lactones	内酯类	Gamma butyrolactones	γ-丁内酯	-	-	-	-	-	-	C=CCCC#CC#CC#CCCCCCCC1CC(OC1=O)CO	PNMPARWIIBHFCP-UXHICEINSA-N	3.58789e+07	6.7542e+07	3.05307e+07	1.71151e+07	3.30052e+07	3.23309e+07	3.28824e+07	2.49879e+07	2.52003e+07	2.3714e+07	5.47163e+07	2.29455e+07	4.09658e+07	3.39389e+07	3.67527e+07	5.38373e+07	6.86756e+07	3.66512e+07
Com_2741_pos	Strongylophorine 26	-	P	C27H36O6	456.251	457.258	0.583942	[M+H]+	7.552	0.537187477758807	2	C18	Lipids and lipid-like molecules	脂质和类脂分子	Steroids and steroid derivatives	类固醇和类固醇衍生物	Oxosteroids	氧化类固醇	-	-	-	-	-	-	CC12CCC3C4(CCCC3(C1CCC(C2CC5=CC(=O)C=C(C5=O)OC)(C)O)COC4=O)C	AMOGVPDDGBDGJG-FOMYWIRZSA-N	5.04424e+07	5.50181e+08	2.74001e+07	6.95603e+07	1.46188e+08	1.42501e+08	1.52564e+08	2.49448e+08	1.30312e+08	9.65348e+07	1.86919e+08	7.69863e+07	3.51524e+08	2.29411e+08	9.37614e+06	3.20216e+08	1.50579e+08	7.18388e+07
Com_960_pos	(3S,5S)-Carbapenam-3-carboxylic acid	-	P	C7H9NO3	155.058	156.066	5.24332	[M+H]+	0.703	0.629489050348248	2	C18	Organoheterocyclic compounds	有机杂环化合物	Lactams	内酰胺类	Beta lactams	β内酰胺类	-	-	C17367	map00332;map01130	-	-	C1CC(N2C1CC2=O)C(=O)O	RJPDELAUUYAFTQ-WHFBIAKZSA-N	3.45518e+07	3.58859e+07	3.41685e+07	2.81152e+07	3.7011e+07	2.25838e+07	1.9463e+07	3.07912e+07	3.06311e+07	3.2718e+07	2.39549e+07	2.60846e+07	3.08016e+07	2.99619e+07	2.59526e+07	2.12695e+07	2.85499e+07	2.87368e+07
Com_2114_pos	N-hexadecanoyl-L-Homoserine lactone	-	P	C20H37NO3	339.277	340.284	1.30586	[M+H]+	6.548	0.599225698861678	2	C18	Organic acids and derivatives	有机酸及其衍生物	Carboxylic acids and derivatives	羧酸及其衍生物	Amino acids, peptides, and analogues	氨基酸、肽和类似物	"87206-01-7"	-	-	-	LMFA08030012	-	CCCCCCCCCCCCCCCC(=O)NC1CCOC1=O	QJIXVOQAEZMUIH-SFHVURJKSA-N	1.40286e+08	1.00644e+08	1.37193e+08	9.55561e+07	2.06148e+08	1.83973e+08	1.79967e+08	1.25506e+08	2.28085e+08	1.91034e+08	1.99028e+08	1.81792e+08	3.76471e+08	3.12881e+08	3.22034e+08	2.26587e+08	2.63015e+08	3.17461e+08
Com_2142_pos	Atratogenin A	-	P	C21H28O4	344.199	345.206	0.971578	[M+H]+	7.668	0.81141245627535	2	C18	Benzenoids	苯类化合物	Phenanthrenes and derivatives	菲及其衍生物	Hydrophenanthrenes	氢菲类	-	-	-	-	-	-	CC1=C(C=CO1)C2(CCC3C(C2=O)CC=C4C3(CC(C(C4)O)O)C)C	YQNOQDNQJZJMBU-IYRBPIKBSA-N	1.05085e+08	1.20638e+09	6.14763e+07	1.67254e+09	3.15445e+08	3.18911e+08	3.02202e+08	5.73182e+08	6.71269e+08	1.43765e+08	1.74151e+08	5.25792e+07	1.71371e+08	6.41666e+07	5.97159e+07	6.30842e+08	1.56126e+08	2.30828e+08
Com_2013_pos	9,10-Dihydrooropheolide	9,10-二氢奥罗菲奥利德	P	C21H28O3	328.204	329.211	0.989937	[M+H]+	8.125	0.786907207195165	2	C18	Organoheterocyclic compounds	有机杂环化合物	Lactones	内酯类	Gamma butyrolactones	γ-丁内酯	-	-	-	-	-	-	C=CCCC#CC#CC=CCCCCCCC1CC(OC1=O)CO	VKRYMBMEZLTVEX-FBWYZNFGSA-N	2.19389e+07	5.99372e+07	2.07173e+07	1.77811e+07	1.75188e+07	1.9451e+07	1.85066e+07	2.51216e+07	2.09735e+07	2.53452e+07	5.11246e+07	1.50605e+07	5.13043e+07	4.96985e+07	2.15596e+07	2.09903e+07	2.80805e+07	2.17105e+07
Com_1860_pos	Dihydrocordoin	-	P	C20H22O3	310.157	311.164	2.12635	[M+H]+	6.955	0.508220516556815	2	C18	Phenylpropanoids and polyketides	苯丙素类和聚酮类	Linear 1,3-diarylpropanoids	直链 1,3-二芳基丙烷	Chalcones and dihydrochalcones	查尔酮和二氢查尔酮	-	-	-	-	LMPK12120441	-	CC(=CCOC1=CC(=C(C=C1)C(=O)CCC2=CC=CC=C2)O)C	PYMCFHVCMWMRLO-UHFFFAOYSA-N	2.39803e+07	5.38491e+07	1.95027e+07	9.93554e+06	2.80111e+07	2.72575e+07	2.77215e+07	3.40159e+07	1.7724e+07	1.77689e+07	4.12635e+07	2.32277e+07	3.95777e+07	2.88443e+07	1.4597e+07	6.09061e+07	3.81439e+07	2.72223e+07
Com_974_pos	3-Oxoadipate	3-氧代己二酸	P	C6H8O5	160.037	161.044	0.130258	[M+H]+	1.175	0.518365997066553	2	C18	Organic acids and derivatives	有机酸及其衍生物	Keto acids and derivatives	酮酸及其衍生物	Medium-chain keto acids and derivatives	中链酮酸及其衍生物	-	HMDB0000398	C00846	map01120;map00362;map01100;map01220	LMFA01170096	-	C(CC(=O)O)C(=O)CC(=O)O	RTGHRDFWYQHVFW-UHFFFAOYSA-N	2.98697e+06	2.6609e+06	1.31626e+06	7.52603e+06	2.83722e+07	2.92691e+07	2.89497e+07	3.2277e+06	8.74579e+06	2.00423e+06	1.99695e+06	6.19923e+06	7.60537e+06	7.14084e+06	5.07225e+06	1.50477e+07	6.06017e+06	3.78081e+06
Com_799_pos	N-Cyclohexylformamide	N-环己基甲酰胺	P	C7H13NO	127.1	128.108	6.75677	[M+H]+	9.767	0.831627042416557	2	C18	Organic acids and derivatives	有机酸及其衍生物	Carboxylic acids and derivatives	羧酸及其衍生物	Carboxylic acid derivatives	羧酸衍生物	-	HMDB0255105	C11519	map00930;map01120	-	-	C1CCC(CC1)NC=O	SWGXDLRCJNEEGZ-UHFFFAOYSA-N	4.27328e+08	2.2681e+08	4.37342e+08	4.2813e+08	5.08438e+08	5.31531e+08	2.52489e+08	4.85852e+08	5.15091e+08	2.77612e+08	4.79785e+08	2.55036e+08	2.426e+08	5.47629e+08	2.30906e+08	3.48822e+08	3.87686e+08	2.01531e+08
Com_867_pos	Pelletierine	-	P	C8H15NO	141.115	142.123	5.77322	[M+H]+	9.769	0.917466760299111	2	C18	Organoheterocyclic compounds	有机杂环化合物	Piperidines	哌啶类	-	-	-	HMDB0030324	C06182	map00960;map01064;map01100;map01110	-	-	CC(=O)CC1CCCCN1	JEIZLWNUBXHADF-UHFFFAOYSA-N	4.81383e+08	2.58772e+08	5.06438e+08	1.83545e+08	2.74947e+08	2.58095e+08	2.90067e+08	2.12626e+08	2.90148e+08	3.15476e+08	2.66906e+08	2.81362e+08	5.89549e+08	2.98248e+08	5.35824e+08	4.01993e+08	4.27549e+08	4.38454e+08
Com_880_pos	Pseudoconhydrine	-	P	C8H17NO	143.131	144.139	6.69538	[M+H]+	6.315	0.907437754305743	2	C18	Alkaloids and derivatives	生物碱及其衍生物	-	-	-	-	-	-	C10168	-	-	-	CCCC1CCC(CN1)O	BQSAUYXITCMAKS-YUMQZZPRSA-N	1.94086e+08	1.43789e+08	1.23029e+08	2.00746e+08	1.85577e+08	1.8561e+08	1.88262e+08	2.8988e+08	2.08698e+08	1.41143e+08	1.96933e+08	1.75288e+08	1.71909e+08	2.69582e+08	3.36338e+08	2.57019e+08	1.6812e+08	1.81151e+08
Com_1075_pos	Tecostanine	-	P	C11H21NO	183.162	184.171	5.4534	[M+H]+	9.774	0.911942595391601	2	C18	Organoheterocyclic compounds	有机杂环化合物	Piperidines	哌啶类	-	-	-	-	C09989	-	-	-	CC1CCC2C1CN(CC2CO)C	CRVXJVHSLVEDRI-UHFFFAOYSA-N	8.62742e+08	4.62383e+08	9.15673e+08	4.61596e+08	1.07284e+09	5.44119e+08	1.1314e+09	5.18604e+08	5.17637e+08	1.23769e+09	4.82453e+08	5.15932e+08	4.95207e+08	5.4744e+08	9.69867e+08	7.54932e+08	4.17267e+08	3.98344e+08
Com_1696_pos	13(S)-HpOTrE	13(s)-氢过氧基-(9z,11e,15z)-十八三烯酸	P	C18H30O4	310.214	293.21	2.06222	[M+H-H2O]+	7.545	0.65189340426403	2	C18	Lipids and lipid-like molecules	脂质和类脂分子	Fatty Acyls	脂肪酰类	Lineolic acids and derivatives	亚麻酸及其衍生物	"67597-26-6"	HMDB0301803	C04785	map00592;map01100;map01110	LMFA02000052	-	CCC=CCC(C=CC=CCCCCCCCC(=O)O)OO	UYQGVDXDXBAABN-FQSPHKRJSA-N	2.99148e+08	5.48053e+08	2.39915e+08	1.16663e+09	2.66654e+08	3.23816e+08	2.68199e+08	2.56603e+08	2.77788e+08	2.85008e+08	6.03697e+08	2.28748e+08	2.32939e+08	2.81384e+08	4.79982e+08	2.56743e+08	4.87175e+08	2.40622e+08
Com_1832_pos	Betaxolol	倍他洛尔	P	C18H29NO3	307.215	308.221	2.87382	[M+H]+	8.433	0.746367582176687	2	C18	Benzenoids	苯类化合物	Phenols	酚类	Tyrosols and derivatives	酪醇及其衍生物	"63659-18-7"	HMDB0014341	C06849	-	-	-	CC(C)NCC(COC1=CC=C(C=C1)CCOCC2CC2)O	NWIUTZDMDHAVTP-UHFFFAOYSA-N	1.00852e+07	5.45438e+06	1.02031e+07	1.47912e+07	4.79121e+06	4.70452e+06	4.26326e+06	6.23941e+06	3.81328e+06	3.00881e+06	3.29294e+06	3.46081e+06	1.87e+06	2.16372e+06	4.80602e+06	1.83682e+06	4.54039e+06	6.05822e+06
Com_1843_pos	5-O-Methylembelin	-	P	C18H28O4	308.199	309.207	1.76343	[M+H]+	6.552	0.879133907035667	2	C18	Organic oxygen compounds	有机氧化合物	Organooxygen compounds	有机氧化合物	Carbonyl compounds	羰基化合物	-	HMDB0040867	C10373	-	LMPK15050007	-	CCCCCCCCCCCC1=C(C(=O)C=C(C1=O)OC)O	KHBJLRRAMCJZLZ-UHFFFAOYSA-N	4.64997e+07	5.3377e+07	3.37677e+07	6.34388e+07	4.55411e+07	5.51094e+07	5.58563e+07	5.71311e+07	5.23871e+07	6.25485e+07	6.13169e+07	4.77013e+07	6.90435e+07	8.10646e+07	8.48486e+07	5.61311e+07	7.20131e+07	6.21698e+07
Com_2331_pos	(+)-Rishirilide B	-	P	C21H24O6	372.157	373.164	0.4231	[M+H]+	6.094	0.506898003660145	2	C18	Benzenoids	苯类化合物	Anthracenes	蒽类	Anthracenecarboxylic acids and derivatives	蒽甲酸及其衍生物	-	-	-	-	-	-	CC1C(=O)C2=C(C=C3C(=C2)C=CC=C3O)C(C1(C(=O)O)O)(CCC(C)C)O	QUASHMJEJFFXLB-QDEDPJFRSA-N	1.33584e+07	4.14498e+07	1.96743e+07	7.34589e+06	2.51688e+07	2.62795e+07	1.49033e+07	2.41772e+07	1.76191e+07	1.15054e+07	3.53909e+07	2.03629e+07	3.25804e+07	3.3246e+07	1.15749e+07	4.02979e+07	2.03943e+07	3.0253e+07
Com_2156_pos	Taxiresinol	紫杉脂素	P	C19H22O6	346.142	347.149	0.179794	[M+H]+	5.902	0.634581554824566	2	C18	Lignans, neolignans and related compounds	木脂素、新木脂素及相关化合物	Furanoid lignans	呋喃类木脂素	Tetrahydrofuran lignans	四氢呋喃木脂素	"40951-69-7"	HMDB0258751	-	-	-	-	COC1=C(C=CC(=C1)CC2COC(C2CO)C3=CC(=C(C=C3)O)O)O	SNZZAHRDXCGWEM-CKFHNAJUSA-N	1.75373e+07	4.46823e+07	9.84186e+06	7.57642e+06	2.25269e+07	2.17255e+07	2.28502e+07	2.63266e+07	2.10113e+07	2.16319e+07	2.91014e+07	1.9715e+07	3.57339e+07	3.12928e+07	1.10458e+07	2.87697e+07	2.84837e+07	2.45092e+07
Com_1399_pos	2,3-Dehydroillifunone	-	P	C14H18O4	250.121	251.127	3.59023	[M+H]+	6.322	0.572192175120643	2	C18	Organoheterocyclic compounds	有机杂环化合物	Benzofurans	苯并呋喃类	-	-	-	-	-	-	-	-	CC(C)(C1CC2(C=C(C(=O)C=C2O1)CC=C)O)O	WCLMJRDKWOPYPI-OCCSQVGLSA-N	5.82265e+07	8.31771e+07	3.43004e+07	5.01054e+07	8.31164e+07	6.90303e+07	7.83086e+07	6.14681e+07	8.79769e+07	1.02568e+08	1.03701e+08	6.05772e+07	1.16166e+08	6.16978e+07	7.42351e+07	6.09447e+07	9.87488e+07	4.37324e+07
Com_1822_pos	Ovalimethoxy II	-	P	C18H26O4	306.183	307.19	1.98032	[M+H]+	7.307	0.616341407610094	2	C18	Lipids and lipid-like molecules	脂质和类脂分子	Prenol lipids	异戊烯醇脂	Sesquiterpenoids	倍半萜类	-	-	-	-	-	-	CC(=O)OC1C2C(C3C(C3(C)C)CCC2=C)C(=C)C(O1)OC	XZWTYQVMLSCUGD-JNNCMOEMSA-N	2.57848e+07	2.75195e+07	2.50117e+07	3.72603e+07	2.75939e+07	2.64594e+07	2.64314e+07	2.365e+07	5.10815e+07	5.10943e+07	2.80027e+07	2.30242e+07	2.5738e+07	3.05854e+07	4.96248e+07	2.61862e+07	2.89658e+07	2.59315e+07
Com_2628_pos	2-glyceryl-Prostaglandin H2	-	P	C23H38O7	426.262	427.269	0.164877	[M+H]+	6.209	0.538148906178887	2	C18	Lipids and lipid-like molecules	脂质和类脂分子	Fatty Acyls	脂肪酰类	Eicosanoids	类二十烷酸	-	HMDB0062663	-	-	LMFA03010189	-	CCCCCC(C=CC1C2CC(C1CC=CCCCC(=O)OC(CO)CO)OO2)O	XWDRGTGPJCBPGC-PKBBWAGBSA-N	3.07554e+06	1.31186e+07	3.20054e+06	4.68715e+06	6.76668e+06	5.7286e+06	5.78233e+06	6.53724e+06	1.06064e+07	5.03116e+06	6.3585e+06	2.37461e+06	1.04745e+07	6.92744e+06	1.16499e+06	1.13694e+07	5.11513e+06	3.71369e+06
Com_2793_pos	Moralbanone	-	P	C30H34O6	490.236	491.242	0.908161	[M+H]+	6.926	0.553739425126009	2	C18	Phenylpropanoids and polyketides	苯丙素类和聚酮类	Flavonoids	黄酮类化合物	Flavones	黄酮类	-	-	-	-	LMPK12110901	-	CC(=CCCC(=CCCC(=CCC1=C2C(=C(C=C1O)O)C(=O)C=C(O2)C3=C(C=C(C=C3)O)O)C)C)C	KVTGJUFKNDYOTO-VQCWNDBCSA-N	2.42606e+07	1.9545e+07	1.40581e+07	1.34538e+07	1.89584e+07	1.85963e+07	1.7702e+07	2.63768e+07	1.84499e+07	1.58786e+07	2.29915e+07	2.24616e+07	2.33728e+07	2.44286e+07	1.52193e+07	1.47757e+07	2.42339e+07	3.0369e+07
Com_1650_pos	6beta-hydroxyestrone	6Beta-羟基雌酚酮	P	C18H22O3	286.157	287.163	3.23878	[M+H]+	6.81	0.622542271021402	2	C18	Lipids and lipid-like molecules	脂质和类脂分子	Steroids and steroid derivatives	类固醇和类固醇衍生物	Estrane steroids	雌激素类固醇	"1229-25-0"	-	-	-	-	-	CC12CCC3C(C1CCC2=O)CC(C4=C3C=CC(=C4)O)O	HTORTGVWUGQTHQ-UHOVARLQSA-N	3.93479e+07	3.61218e+07	2.08136e+07	1.62051e+08	4.30933e+07	4.16396e+07	4.02345e+07	4.54298e+07	5.475e+07	3.08061e+07	4.82113e+07	2.04814e+07	3.3448e+07	3.18383e+07	2.29668e+07	5.20609e+07	4.49549e+07	2.21176e+07
Com_1092_pos	Cytisine	金雀花碱	P	C11H14N2O	190.111	191.117	4.39801	[M+H]+	5.551	0.634440112223561	2	C18	Alkaloids and derivatives	生物碱及其衍生物	Lupin alkaloids	羽扇豆生物碱	Cytisine and derivatives	金雀花碱及其衍生物	"485-35-8"	-	C10763	map00960;map01064;map01110	-	-	C1C2CNCC1C3=CC=CC(=O)N3C2	ANJTVLIZGCUXLD-DTWKUNHWSA-N	2.06862e+06	2.75587e+06	2.63111e+06	2.51266e+06	2.13573e+06	2.16089e+06	2.14622e+06	4.05191e+06	3.18183e+06	3.73285e+06	3.50017e+06	3.98735e+06	4.18238e+06	3.83742e+06	3.39512e+06	1.60981e+06	2.37254e+06	2.95166e+06
Com_2230_pos	Galbulin	-	P	C22H28O4	356.199	357.206	1.14477	[M+H]+	7.051	0.565132730303254	2	C18	Lignans, neolignans and related compounds	木脂素、新木脂素及相关化合物	Aryltetralin lignans	芳基四氢萘木脂素	-	-	-	-	-	-	-	-	CC1CC2=CC(=C(C=C2C(C1C)C3=CC(=C(C=C3)OC)OC)OC)OC	WYBOVISLCPAJFV-QLEMLULZSA-N	4.33205e+08	6.88339e+08	2.65764e+08	6.78145e+08	3.70879e+08	3.65309e+08	2.91008e+08	2.75617e+08	2.63778e+08	1.63964e+08	3.61926e+08	2.69954e+08	2.18307e+08	2.94595e+08	4.0919e+08	7.15964e+08	2.58144e+08	2.91582e+08
Com_2499_pos	Apo-12'-fucoxanthinal	-	P	C25H34O4	398.246	399.254	1.43308	[M+H]+	8.155	0.500206627405499	2	C18	Lipids and lipid-like molecules	脂质和类脂分子	Prenol lipids	异戊烯醇脂	Diterpenoids	二萜类	-	-	-	-	-	-	CC(=CC=CC=C(C)C=O)C=CC=C(C)C(=O)CC12C(CC(CC1(O2)C)O)(C)C	MFXMPUIXRGTKOU-XTGOMCJVSA-N	1.38446e+08	2.17176e+08	9.55485e+07	1.3449e+07	6.67301e+07	6.35857e+07	6.54263e+07	6.85268e+07	6.99364e+07	4.15381e+07	1.25922e+08	6.52691e+07	1.01913e+08	7.06955e+07	2.95633e+07	3.32734e+07	1.15571e+08	8.05368e+07
Com_1841_pos	Menaquinone	维生素K2	P	C21H24O2	308.178	309.184	2.00789	[M+H]+	7.892	0.794180379847698	2	C18	Lipids and lipid-like molecules	脂质和类脂分子	Prenol lipids	异戊烯醇脂	Quinone and hydroquinone lipids	醌和氢醌脂质	"11032-49-8"	HMDB0259856	C00828	map02020;map01110;map01100;map04977;map00130	-	-	CC1=C(C(=O)C2=CC=CC=C2C1=O)CC=C(C)CCC=C(C)C	PTWSIIUEOFZCHW-NTCAYCPXSA-N	6.826e+06	7.96085e+06	6.73515e+06	1.37201e+06	6.97485e+06	4.81252e+06	4.67636e+06	2.8357e+06	3.26859e+06	1.92691e+06	7.15996e+06	2.77285e+06	4.96952e+06	2.68275e+06	5.74781e+06	9.00726e+06	1.80298e+07	5.48324e+06
Com_2585_pos	2alpha,17beta-Dihydroxyandrost-4-en-3-one dipropionate	-	P	C25H36O5	416.256	417.264	1.55157	[M+H]+	7.493	0.755094180625259	2	C18	Lipids and lipid-like molecules	脂质和类脂分子	Steroids and steroid derivatives	类固醇和类固醇衍生物	Steroid esters	类固醇酯	-	-	C15290	-	-	-	CCC(=O)OC1CCC2C1(CCC3C2CCC4=CC(=O)C(CC34C)OC(=O)CC)C	YXMVVUNPKPIUQA-QEALOGQNSA-N	1.01927e+08	3.04722e+08	7.67328e+07	3.91807e+07	1.73535e+08	1.66956e+08	1.23343e+08	1.84956e+08	1.12037e+08	9.4909e+07	9.10422e+07	7.25561e+07	1.33788e+08	9.10032e+07	3.721e+07	2.61627e+08	1.60637e+08	8.12853e+07
Com_1015_pos	Aspinonediol	-	P	C9H14O3	170.094	171.101	5.40828	[M+H]+	5.602	0.637247537175414	2	C18	Lipids and lipid-like molecules	脂质和类脂分子	Fatty Acyls	脂肪酰类	Fatty alcohols	脂肪醇	-	-	-	-	-	-	CC(C=C(CO)C=CC(=O)C)O	KZEYOZKGIDUZLU-QLNVLWNGSA-N	7.5359e+07	9.40229e+07	6.96329e+07	7.60283e+07	7.78263e+07	8.0756e+07	9.48338e+07	1.07041e+08	1.1869e+08	1.47101e+08	1.25713e+08	1.17865e+08	1.47251e+08	1.44745e+08	9.47614e+07	6.07901e+07	1.39709e+08	1.47547e+08
Com_1187_pos	Xanthotoxin	花椒毒素	P	C12H8O4	216.042	217.049	3.98983	[M+H]+	5.941	0.710380507787329	2	C18	Phenylpropanoids and polyketides	苯丙素类和聚酮类	Coumarins and derivatives	香豆素及其衍生物	Furanocoumarins	呋喃香豆素类	"298-81-7"	HMDB0014693	C01864	-	-	-	COC1=C2C(=CC3=C1OC=C3)C=CC(=O)O2	QXKHYNVANLEOEG-UHFFFAOYSA-N	9.49113e+08	9.65151e+08	9.84228e+08	9.28104e+08	9.53358e+08	1.00987e+09	1.02456e+09	1.09581e+09	1.17608e+09	1.33748e+09	1.10239e+09	1.15883e+09	1.34214e+09	1.37921e+09	1.24132e+09	9.24772e+08	1.30723e+09	1.37431e+09
Com_1358_pos	Arnebinol	-	P	C16H20O2	244.146	245.153	2.78343	[M+H]+	6.926	0.675624096715006	2	C18	Organic oxygen compounds	有机氧化合物	Organooxygen compounds	有机氧化合物	Ethers	醚类	-	-	C09917	-	-	-	CC1=CCC2=C(C=CC(=C2)OCC(=CCC1)C)O	BSXTWYDVYNXVHH-YKNDAMCPSA-N	3.79969e+06	1.92521e+07	6.4773e+06	2.29446e+06	6.83585e+06	6.06137e+06	7.02363e+06	9.01795e+06	7.16931e+06	1.3884e+07	1.69687e+07	4.16831e+06	1.20588e+07	1.08835e+07	2.85822e+06	5.17204e+06	8.90948e+06	7.51953e+06
Com_2340_pos	Liliflone	-	P	C21H26O6	374.173	375.18	0.130749	[M+H]+	6.085	0.59259444118207	2	C18	Benzenoids	苯类化合物	Phenols	酚类	Methoxyphenols	甲氧基酚类	-	-	-	-	-	-	CC1C(OC2(C1(C=C(C(=O)C2)CC=C)OC)OC)C3=CC(=C(C=C3)O)OC	ZJCOLWRTVHBIBE-MZNUGIIHSA-N	4.59776e+07	9.19727e+07	3.95529e+07	9.70226e+06	5.25673e+07	4.3311e+07	5.29478e+07	3.83397e+07	4.33368e+07	2.68892e+07	6.27171e+07	3.81807e+07	4.07218e+07	3.17195e+07	4.165e+07	7.79094e+07	9.2109e+07	5.34605e+07
Com_2651_pos	Grandisin	-	P	C24H32O7	432.215	433.222	0.858191	[M+H]+	6.089	0.510144266980335	2	C18	Lignans, neolignans and related compounds	木脂素、新木脂素及相关化合物	Furanoid lignans	呋喃类木脂素	Tetrahydrofuran lignans	四氢呋喃木脂素	-	-	C10622	-	-	-	CC1C(C(OC1C2=CC(=C(C(=C2)OC)OC)OC)C3=CC(=C(C(=C3)OC)OC)OC)C	ZPINJJOPURFFNV-WJWAULOUSA-N	1.76788e+08	2.76207e+08	1.49559e+08	5.36991e+07	1.55021e+08	1.45522e+08	1.46861e+08	1.46341e+08	1.08569e+08	8.57197e+07	2.15468e+08	1.24829e+08	1.41728e+08	1.4277e+08	1.25998e+08	2.69924e+08	2.82149e+08	1.56651e+08
Com_565_pos	Perakine	霹雳萝芙木碱	P	C21H22N2O3	350.163	333.16	1.84383	[M+H-H2O]+	6.862	-	3	C18	Alkaloids and derivatives	生物碱及其衍生物	Ajmaline-sarpagine alkaloids	阿马灵-萨杷晋碱生物碱	-	-	"4382-56-3"	-	C19932	-	-	-	CC1C(C2CC3N1C4C2C(C5(C4)C3=NC6=CC=CC=C56)OC(=O)C)C=O	GDXJMOGWONJRHL-FXRWJBKJSA-N	4.54114e+07	4.85177e+07	5.03168e+07	4.40347e+07	5.14714e+07	5.66109e+07	5.43936e+07	5.67287e+07	7.61418e+07	8.72758e+07	6.12748e+07	6.28568e+07	7.07451e+07	7.55532e+07	6.54447e+07	4.64593e+07	7.87396e+07	7.39684e+07
Com_438_pos	Koumine	钩吻素子	P	C20H22N2O	306.173	289.17	1.63219	[M+H-H2O]+	8.433	-	3	C18	Organoheterocyclic compounds	有机杂环化合物	Indoles and derivatives	吲哚及其衍生物	Indoles	吲哚	"1358-76-5"	-	-	-	-	-	CN1CC2(C3CC4C5=NC6=CC=CC=C6C52CC1C3CO4)C=C	VTLYEMHGPMGUOT-UHFFFAOYSA-N	3.30544e+06	2.73577e+06	2.99864e+06	5.31445e+06	4.55719e+06	3.10169e+06	2.66676e+06	3.51995e+06	3.64858e+06	4.34184e+06	3.45092e+06	2.11199e+06	2.64166e+06	3.59544e+06	4.39893e+06	1.49404e+06	2.91202e+06	2.78218e+06
Com_389_pos	Sophocarpine	槐果碱	P	C15H22N2O	246.173	269.162	0.550459	[M+Na]+	2.71	-	3	C18	Alkaloids and derivatives	生物碱及其衍生物	Lupin alkaloids	羽扇豆生物碱	Matrine alkaloids	苦参碱生物碱	"6483-15-4"	HMDB0258379	-	-	-	115269	C1CC2CN3C(CC=CC3=O)C4C2N(C1)CCC4	AAGFPTSOPGCENQ-JLNYLFASSA-N	2.11606e+06	126885	1.50182e+06	402435	1.28464e+07	1.26309e+07	1.26724e+07	61977.6	2.7872e+06	136234	59218.1	1.57077e+06	357162	1.67203e+06	3.44826e+06	1.31343e+07	2.16245e+06	496074
Com_497_pos	4-Methylumbelliferyl-beta-D-xylopyranoside	4-甲基伞形酮酰-beta-D-吡喃木糖苷	P	C15H16O7	308.09	309.097	0.20009	[M+H]+	5.136	-	3	C18	Phenylpropanoids and polyketides	苯丙素类和聚酮类	Coumarins and derivatives	香豆素及其衍生物	Coumarin glycosides	香豆素糖苷	"6734-33-4"	-	-	-	-	-	CC1=CC(=O)OC2=C1C=CC(=C2)OC3C(C(C(CO3)O)O)O	JWIYLOHVJDJZOQ-UHFFFAOYSA-N	3.06312e+06	9.89295e+06	2.89531e+06	1.01327e+06	3.86451e+06	3.92285e+06	4.06703e+06	6.02275e+06	5.3539e+06	1.33113e+07	9.01541e+06	4.88943e+06	1.09061e+07	9.67634e+06	3.30824e+06	3.84489e+06	1.22266e+07	7.16432e+06
Com_382_pos	Cyclo(L-Phe-L-Pro)	环(L-苯丙氨酸-L-脯氨酸)二肽	P	C14H16N2O2	244.121	267.111	1.69602	[M+Na]+	5.073	-	3	C18	Organic acids and derivatives	有机酸及其衍生物	Carboxylic acids and derivatives	羧酸及其衍生物	Amino acids, peptides, and analogues	氨基酸、肽和类似物	"3705-26-8"	HMDB0250631	C11847	-	-	443440	O=C1NC(CC2=CC=CC=C2)C(=O)N2CCCC12	QZBUWPVZSXDWSB-UHFFFAOYSA-N	662814	2.77857e+06	716127	823360	899135	897786	1.17804e+06	2.11703e+06	686148	868283	1.46524e+06	1.17605e+06	1.99697e+06	1.37561e+06	818061	1.31575e+06	2.9358e+06	1.62723e+06
Com_349_pos	Ambroxide	降龙涎香醚	P	C16H28O	236.214	259.204	2.1275	[M+Na]+	5.683	-	3	C18	Organoheterocyclic compounds	有机杂环化合物	Naphthofurans	萘并呋喃类	-	-	"6790-58-5"	HMDB0036831	-	-	-	10857465	CC1(CCCC2(C1CCC3(C2CCO3)C)C)C	YPZUZOLGGMJZJO-LQKXBSAESA-N	623710	552645	1.19805e+06	959316	2.51679e+06	2.66034e+06	2.15639e+06	437682	1.29472e+06	251247	519820	676903	2.02109e+06	1.06609e+06	2.18877e+06	3.60853e+06	5.36154e+06	1.19921e+06
Com_747_pos	Bufotalin	蟾毒它灵	P	C26H36O6	444.251	467.241	1.78847	[M+Na]+	8.718	-	3	C18	Lipids and lipid-like molecules	脂质和类脂分子	Steroids and steroid derivatives	类固醇和类固醇衍生物	Steroid lactones	类固醇内酯	"471-95-4"	HMDB0249432	C16923	-	LMST01130023	259578	CC(=O)OC1CC2(O)C3CCC4CC(O)CCC4(C)C3CCC2(C)C1C1=COC(=O)C=C1	VOZHMAYHYHEWBW-UHFFFAOYSA-N	5.50696e+06	1.73681e+07	4.97822e+06	2.17565e+07	1.3202e+07	1.1784e+07	1.174e+07	2.73054e+07	1.84218e+07	7.07379e+06	1.37368e+07	8.7415e+06	1.6261e+07	1.29518e+07	2.45582e+06	2.14535e+07	8.91118e+06	6.97928e+06
Com_510_pos	Broussonin E	沙纸宁C	P	C17H20O4	288.136	311.125	0.182388	[M+Na]+	4.963	-	3	C18	Phenylpropanoids and polyketides	苯丙素类和聚酮类	Linear 1,3-diarylpropanoids	直链 1,3-二芳基丙烷	Cinnamylphenols	肉桂基酚	"90902-21-9"	-	-	-	-	14213544	COC1=CC(=C(C=C1)CCCC2=CC(=C(C=C2)OC)O)O	GDCSYNUJDYRGRF-UHFFFAOYSA-N	1.34699e+07	5.64761e+06	1.60224e+07	1.83052e+07	1.55054e+07	1.73797e+07	1.22809e+07	6.64796e+06	5.29543e+06	7.1969e+06	3.50754e+06	5.84464e+06	3.17458e+06	7.84763e+06	1.84529e+07	1.13409e+07	8.38254e+06	2.24212e+07
Com_706_pos	Eupalinolide O	野马追内酯O	P	C22H26O8	418.163	419.169	1.77479	[M+H]+	6.323	-	3	C18	Lipids and lipid-like molecules	脂质和类脂分子	Prenol lipids	异戊烯醇脂	Terpene lactones	萜内酯	"2170228-67-6"	-	-	-	-	-	CC1=CC2C(C(CC(=CCC1OC(=O)C)C=O)OC(=O)C(=CCO)C)C(=C)C(=O)O2	MAIWERGSXNNKMK-KJXUJBMCSA-N	835932	897706	322152	150700	713550	651973	679638	606308	584665	673039	153193	749235	406189	432723	489184	362859	898252	626416
Com_531_pos	Rosin	络缌	P	C15H20O6	296.126	319.115	1.79098	[M+Na]+	7.479	-	3	C18	Lipids and lipid-like molecules	脂质和类脂分子	Fatty Acyls	脂肪酰类	Fatty acyl glycosides	脂肪酰糖苷	"85026-55-7"	HMDB0257310	-	-	-	-	C1=CC=C(C=C1)C=CCOC2C(C(C(C(O2)CO)O)O)O	KHPCPRHQVVSZAH-GUNCLKARSA-N	6.47707e+06	5.31097e+06	6.94508e+06	6.85526e+06	6.81172e+06	5.76874e+06	5.06038e+06	6.63845e+06	7.99506e+06	1.01312e+07	7.22773e+06	6.5007e+06	8.72403e+06	8.97608e+06	7.83823e+06	5.82841e+06	9.82743e+06	9.66955e+06
Com_318_pos	Methyl 2-(3-oxo-2-(pent-2-en-1-yl)cyclopentyl)acetate	茉莉酸甲酯	P	C13H20O3	224.141	247.131	0.689629	[M+Na]+	5.272	-	3	C18	Lipids and lipid-like molecules	脂质和类脂分子	Fatty Acyls	脂肪酰类	Lineolic acids and derivatives	亚麻酸及其衍生物	"39924-52-2"	-	C11512	map00592;map01110	-	-	CCC=CCC1C(CCC1=O)CC(=O)OC	GEWDNTWNSAZUDX-SNAWJCMRSA-N	1.70772e+07	4.68074e+06	2.37464e+07	1.09405e+07	3.63187e+07	3.96327e+07	3.91615e+07	3.26733e+06	4.45386e+06	3.55885e+06	6.18275e+06	7.51553e+06	4.08185e+06	2.99369e+06	8.21321e+06	2.26813e+07	7.69707e+06	1.36538e+07
Com_218_pos	Sedanolide	瑟丹酸内酯	P	C12H18O2	194.131	217.12	1.22398	[M+Na]+	1.489	-	3	C18	Organoheterocyclic compounds	有机杂环化合物	Isobenzofurans	异苯并呋喃类	-	-	"6415-59-4"	HMDB0302242	-	-	-	-	[H][C@@]1(CCCC)OC(=O)C2=CCCC[C@@]12[H]	UPJFTVFLSIQQAV-KOLCDFICSA-N	1.08174e+06	96002.5	5.26627e+06	1.4332e+06	7.9041e+06	8.14863e+06	8.06053e+06	523862	741591	1.04694e+06	739232	639742	336880	273683	460108	5.92223e+06	682652	296919
Com_652_pos	N-(3-Methoxybenzyl)Palmitamide	N-(3-甲氧基苄基)十六碳酰胺	P	C24H41NO2	375.314	376.321	0.511746	[M+H]+	8.903	-	3	C18	Benzenoids	苯类化合物	Phenol ethers	苯酚醚	Anisoles	苯甲醚类	"847361-96-0"	-	-	-	LMFA08020315	-	CCCCCCCCCCCCCCCC(=O)NCC1=CC(=CC=C1)OC	FIQGQTITXPTKIY-UHFFFAOYSA-N	1.32546e+08	7.49519e+07	7.22858e+07	8.42711e+07	1.0005e+08	1.17569e+08	9.97572e+07	8.72113e+07	1.27345e+08	1.92658e+08	1.24071e+08	7.93331e+07	1.2076e+08	1.22976e+08	1.03815e+08	4.22332e+07	7.80207e+07	1.36399e+08
Com_676_pos	N-Benzyllinoleamide	N-苄基-9顺,12顺-亚油酸酰胺	P	C25H39NO	369.303	392.293	1.32	[M+Na]+	7.42	-	3	C18	Lipids and lipid-like molecules	脂质和类脂分子	Fatty Acyls	脂肪酰类	Fatty amides	脂肪酰胺	"18286-71-0"	-	-	-	LMFA08020158	-	CCCCCC=CCC=CCCCCCCCC(=O)NCC1=CC=CC=C1	YJWLCIANOBCQGW-HZJYTTRNSA-N	2.50133e+07	458817	1.68921e+07	4.17289e+07	9.72322e+06	1.03543e+07	9.29349e+06	4.38808e+06	3.37107e+06	5.28149e+06	1.49903e+06	2.55673e+06	6.48978e+06	4.80029e+06	3.84092e+06	216862	848489	479190
Com_315_pos	Hydroxy-beta-sanshool	羟基-beta-山椒素	P	C16H25NO2	263.189	246.185	2.74376	[M+H-H2O]+	7.744	-	3	C18	Lipids and lipid-like molecules	脂质和类脂分子	Fatty Acyls	脂肪酰类	Fatty amides	脂肪酰胺	"97465-69-5"	-	-	-	LMFA08020327	-	CC=CC=CC=CCCC=CC(=O)NCC(C)(C)O	LHFKHAVGGJJQFF-UMYNZBAMSA-N	9.5603e+06	8.68993e+06	1.08308e+07	8.87762e+06	1.22962e+07	1.28334e+07	1.14821e+07	1.2385e+07	1.36846e+07	1.4898e+07	1.35865e+07	1.56339e+07	1.54059e+07	1.3474e+07	1.4386e+07	9.93972e+06	7.34695e+06	9.93868e+06
Com_636_pos	Cynaropicrin	菜蓟苦素	P	C19H22O6	346.142	369.131	0.940843	[M+Na]+	7.477	-	3	C18	Lipids and lipid-like molecules	脂质和类脂分子	Prenol lipids	异戊烯醇脂	Terpene lactones	萜内酯	"35730-78-0"	HMDB0036423	C09385	-	-	181128	OCC(=C)C(=O)OC1CC(=C)C2CC(O)C(=C)C2C2OC(=O)C(=C)C12	KHSCYOFDKADJDJ-UHFFFAOYSA-N	2.55249e+07	2.62785e+07	3.00479e+07	2.46677e+07	2.71777e+07	2.63284e+07	2.73578e+07	2.97692e+07	3.84753e+07	3.91252e+07	3.0162e+07	3.17807e+07	3.71868e+07	3.52304e+07	3.3691e+07	2.39451e+07	3.65444e+07	3.69256e+07
Com_297_pos	Hispolon	桑黄酚A	P	C12H12O4	220.074	243.063	0.03327	[M+Na]+	5.571	-	3	C18	Benzenoids	苯类化合物	Phenols	酚类	Benzenediols	苯二醇类	"173933-40-9"	HMDB0253182	-	-	-	53395354	CC(=O)C=C(O)C=CC1=CC=C(O)C(O)=C1	QDVIEIMMEUCFMW-UHFFFAOYSA-N	1.43591e+06	2.67141e+06	39670.1	407029	991248	922795	888653	2.33469e+06	764951	1.66255e+06	2.9025e+06	1.58393e+06	2.1446e+06	2.37881e+06	1.48012e+06	332643	2.44979e+06	1.44271e+06
Com_745_pos	Cytochalasin B	细胞松弛素 B	P	C29H37NO5	479.267	462.264	0.39773	[M+H-H2O]+	7.923	-	3	C18	Alkaloids and derivatives	生物碱及其衍生物	Cytochalasans	细胞松弛素	Cytochalasins	细胞松弛素	"14930-96-2"	HMDB0250718	C19954	-	LMPK11000002	2919	CC1C2C(CC3=CC=CC=C3)NC(=O)C22OC(=O)C=CC(O)CCCC(C)CC=CC2C(O)C1=C	GBOGMAARMMDZGR-UHFFFAOYSA-N	7.82508e+06	2.48041e+06	3.74842e+06	1.90461e+07	3.8213e+06	3.987e+06	3.02653e+06	1.77726e+06	1.05979e+06	142166	1.33924e+06	1.35723e+06	1.95423e+06	2.13759e+06	1.34686e+06	2.16238e+06	1.23155e+06	498236
Com_375_pos	Anisomycin	茴香霉素	P	C14H19NO4	265.131	266.139	0.0419755	[M+H]+	5.68	-	3	C18	Benzenoids	苯类化合物	Phenol ethers	苯酚醚	Anisoles	苯甲醚类	"22862-76-6"	HMDB0243530	C11281	-	-	2199	COC1=CC=C(CC2NCC(O)C2OC(C)=O)C=C1	YKJYKKNCCRKFSL-UHFFFAOYSA-N	7.07542e+06	1.62411e+06	4.09394e+06	4.03862e+06	3.5448e+06	3.40524e+06	3.82521e+06	3.03136e+06	1.00799e+07	8.9791e+06	3.70456e+06	3.67068e+06	4.35856e+06	8.75369e+06	8.50496e+06	1.74145e+06	2.65325e+06	3.56039e+06
Com_726_pos	Schisandrin A	五味子甲素	P	C24H32O6	416.22	439.21	1.09885	[M+Na]+	6.286	-	3	C18	Phenylpropanoids and polyketides	苯丙素类和聚酮类	Tannins	单宁	Hydrolyzable tannins	水解单宁	"61281-38-7"	HMDB0251013	C16951	-	-	43595	COC1=C(OC)C(OC)=C2C(CC(C)C(C)CC3=CC(OC)=C(OC)C(OC)=C23)=C1	JEJFTTRHGBKKEI-UHFFFAOYSA-N	1.05909e+07	1.76656e+07	1.26569e+07	4.14168e+06	1.00091e+07	9.86341e+06	8.65761e+06	9.53496e+06	5.69977e+06	2.25658e+06	1.44911e+07	8.72345e+06	7.29754e+06	1.18189e+07	8.33399e+06	1.6603e+07	1.65367e+07	8.2895e+06
Com_733_pos	Ponasterone A	坡那甾酮A	P	C27H44O6	464.314	447.31	0.199623	[M+H-H2O]+	10.087	-	3	C18	Lipids and lipid-like molecules	脂质和类脂分子	Steroids and steroid derivatives	类固醇和类固醇衍生物	Bile acids, alcohols and derivatives	胆汁酸、醇及其衍生物	"13408-56-5"	HMDB0256697	C08835	-	LMST01010195	4482619	CC(C)CCC(O)C(C)(O)C1CCC2(O)C3=CC(=O)C4CC(O)C(O)CC4(C)C3CCC12C	PJYYBCXMCWDUAZ-UHFFFAOYSA-N	1.84285e+08	9.74689e+07	8.26757e+07	1.02084e+08	1.33805e+08	8.49638e+07	7.64229e+07	7.70762e+07	1.4277e+08	7.59194e+07	1.6993e+08	1.25108e+08	8.94057e+07	1.2258e+08	8.72766e+07	9.12419e+07	9.21961e+07	6.89231e+07
Com_413_pos	4,5-Dimethoxycanthin-6-one	4,5-二甲氧基铁屎米酮	P	C16H12N2O3	280.085	281.093	2.72688	[M+H]+	1.491	-	3	C18	Alkaloids and derivatives	生物碱及其衍生物	Indolonaphthyridine alkaloids	吲哚萘啶生物碱	-	-	"18110-87-7"	-	C16996	-	-	-	COC1=C(C(=O)N2C3=CC=CC=C3C4=C2C1=NC=C4)OC	ATONBUGCNDSBBC-UHFFFAOYSA-N	3.20396e+07	1.494e+07	1.5416e+07	1.92507e+07	8.91464e+06	9.47617e+06	9.40668e+06	3.0462e+07	1.65357e+07	2.06311e+07	1.92378e+06	2.32696e+06	3.03341e+07	3.08156e+07	6.15959e+06	1.77831e+06	4.18258e+06	6.89667e+06
Com_533_pos	Cyclopiazonic acid	环匹阿尼酸	P	C20H20N2O3	336.147	319.145	1.87636	[M+H-H2O]+	11.596	-	3	C18	Organoheterocyclic compounds	有机杂环化合物	Indoles and derivatives	吲哚及其衍生物	Indoles	吲哚	"18172-33-3"	-	C03032	-	-	-	-	SZINUGQCTHLQAZ-DQYPLSBCSA-N	1.59999e+07	3.12113e+07	2.59817e+07	2.62059e+07	1.73639e+07	2.86699e+07	2.80987e+07	3.06732e+07	3.8206e+07	3.95026e+07	3.19225e+07	3.20395e+07	3.91623e+07	3.57328e+07	1.69825e+07	1.66325e+07	1.89157e+07	3.64366e+07
Com_274_pos	Germacrone	吉马酮	P	C15H22O	218.167	236.2	3.82665	[M+NH4]+	8.117	-	3	C18	Lipids and lipid-like molecules	脂质和类脂分子	Prenol lipids	异戊烯醇脂	Sesquiterpenoids	倍半萜类	"6902-91-6"	HMDB0252704	C16966	-	-	81323	CC(C)=C1CC=C(C)CCC=C(C)CC1=O	CAULGCQHVOVVRN-UHFFFAOYSA-N	1.56291e+07	1.56152e+07	1.76983e+07	1.12717e+07	2.03913e+07	2.08014e+07	2.07123e+07	1.66124e+07	1.87015e+07	2.44143e+07	1.88971e+07	2.47793e+07	2.05766e+07	1.47539e+07	1.83716e+07	1.2936e+07	1.02818e+07	1.26716e+07
Com_267_pos	9-Methoxycanthin-6-one	9-甲氧基铁屎米酮	P	C15H10N2O2	250.074	233.071	1.18084	[M+H-H2O]+	0.536	-	3	C18	Alkaloids and derivatives	生物碱及其衍生物	Indolonaphthyridine alkaloids	吲哚萘啶生物碱	-	-	"74991-91-6"	-	-	-	-	9881423	COC1=CC2=C(C=C1)C3=C4N2C(=O)C=CC4=NC=C3	OWCRARVHWCCRAG-UHFFFAOYSA-N	830417	854257	790130	710405	845709	1.36508e+06	1.29458e+06	813070	859609	1.40489e+06	894229	793850	1.19612e+06	1.11822e+06	758695	1.03781e+06	1.3332e+06	1.25143e+06
Com_519_pos	Toyocamycin	丰加霉素	P	C12H13N5O4	291.097	314.086	0.300339	[M+Na]+	1.474	-	3	C18	Nucleosides, nucleotides, and analogues	核苷、核苷酸和类似物	Pyrrolopyrimidine nucleosides and nucleotides	吡咯并嘧啶核苷和核苷酸	-	-	"606-58-6"	-	-	-	-	-	C1=C(C2=C(N=CN=C2N1C3C(C(C(O3)CO)O)O)N)C#N	XOKJUSAYZUAMGJ-UHFFFAOYSA-N	1.74932e+06	3.41943e+06	4.79602e+06	3.75881e+06	4.76464e+06	5.98904e+06	5.73383e+06	1.34318e+07	876870	1.00302e+07	4.49827e+06	6.17279e+06	1.111e+07	1.10107e+07	8.40898e+06	6.13279e+06	1.89849e+07	4.75651e+06
Com_486_pos	Bigelovin	锦菊素	P	C17H20O5	304.131	305.138	1.33594	[M+H]+	5.908	-	3	C18	Lipids and lipid-like molecules	脂质和类脂分子	Prenol lipids	异戊烯醇脂	Terpene lactones	萜内酯	"3668-14-2"	-	-	-	-	3080597	CC1CC2C(C(C3(C1C=CC3=O)C)OC(=O)C)C(=C)C(=O)O2	DCNRYQODUSSOKC-MMLVVLEOSA-N	3.97626e+07	9.2395e+07	2.74662e+07	1.63243e+07	4.6337e+07	4.79571e+07	5.34532e+07	6.10569e+07	5.30159e+07	5.06409e+07	6.06366e+07	4.11867e+07	8.68544e+07	6.68711e+07	1.99359e+07	6.95187e+07	7.91476e+07	4.92588e+07
Com_752_pos	Heteroclitin D	异型南五味子丁素	P	C27H30O8	482.194	505.184	1.25969	[M+Na]+	6.722	-	3	C18	Phenylpropanoids and polyketides	苯丙素类和聚酮类	Tannins	单宁	Hydrolyzable tannins	水解单宁	"140369-76-2"	-	-	-	-	-	CC=C(C)C(=O)OC1C(C(CC2=CC(=C(C(=O)C23COC4=C3C1=CC5=C4OCO5)OC)OC)C)C	CGWKMZYZZCWGCK-YSKMNHBWSA-N	3.82397e+07	3.28319e+07	4.30374e+07	2.36977e+07	3.47972e+07	3.28152e+07	2.99437e+07	3.84885e+07	5.60049e+07	5.3412e+07	4.14279e+07	4.70428e+07	5.21316e+07	3.43218e+07	4.65235e+07	2.31023e+07	4.14794e+07	4.48092e+07
Com_187_pos	N-Methylcytisine	N-甲基野靛碱	P	C12H16N2O	204.126	205.133	3.46277	[M+H]+	5.72	-	3	C18	Alkaloids and derivatives	生物碱及其衍生物	Lupin alkaloids	羽扇豆生物碱	Cytisine and derivatives	金雀花碱及其衍生物	"486-86-2"	-	C10760	-	-	670971	CN1C[C@@H]2C[C@H](C1)C3=CC=CC(=O)N3C2	CULUKMPMGVXCEI-VHSXEESVSA-N	6.77737e+06	3.79142e+06	9.37084e+06	9.03857e+06	7.87915e+06	8.19936e+06	8.06128e+06	7.53947e+06	8.39225e+06	1.3525e+07	1.26519e+07	8.72392e+06	1.42385e+07	8.66099e+06	2.3078e+07	6.51955e+06	8.69626e+06	2.31506e+07
Com_575_pos	Armepavine	杏黄罂粟碱	P	C19H23NO3	313.168	336.157	0.721072	[M+Na]+	9.428	-	3	C18	Organoheterocyclic compounds	有机杂环化合物	Isoquinolines and derivatives	异喹啉及其衍生物	Benzylisoquinolines	苄基异喹啉	"524-20-9"	HMDB0242202	C09342	-	-	98348	COC1=CC2=C(C=C1OC)C(CC1=CC=C(O)C=C1)N(C)CC2	ZBKFZIUKXTWQTP-UHFFFAOYSA-N	7.1417e+06	7.89118e+06	6.55476e+06	1.68886e+07	6.10159e+06	7.6698e+06	8.89979e+06	1.15883e+07	7.83795e+06	6.14879e+06	1.00739e+07	8.75435e+06	5.41868e+06	5.03855e+06	7.54756e+06	5.15384e+06	1.44994e+07	8.8922e+06
Com_605_pos	Dehydrodiisoeugenol	去氢二异丁香酚	P	C20H22O4	326.152	349.141	1.49165	[M+Na]+	4.749	-	3	C18	Phenylpropanoids and polyketides	苯丙素类和聚酮类	2-arylbenzofuran flavonoids	2-芳基苯并呋喃类黄酮	-	-	"2680-81-1"	HMDB0250949	C10650	-	-	73548	COC1=C2OC(C(C)C2=CC(C=CC)=C1)C1=CC=C(O)C(OC)=C1	ITDOFWOJEDZPCF-UHFFFAOYSA-N	3.42857e+06	3.36156e+06	3.86428e+06	4.11932e+06	3.71498e+06	3.5869e+06	3.62523e+06	4.40284e+06	2.23018e+06	3.14054e+06	3.59758e+06	3.24007e+06	4.11868e+06	5.94175e+06	4.82719e+06	4.39938e+06	8.7239e+06	4.10819e+06
Com_731_pos	Aspidin BB	绵马素BB	P	C25H32O8	460.21	443.206	0.155876	[M+H-H2O]+	6.043	-	3	C18	Organic oxygen compounds	有机氧化合物	Organooxygen compounds	有机氧化合物	Carbonyl compounds	羰基化合物	"584-28-1"	-	C10672	-	-	120290	CCCC(=O)C1=C(C(=C(C(C1=O)(C)C)O)CC2=C(C(=C(C(=C2O)C)OC)C(=O)CCC)O)O	PLGZOIJJUOHZJA-UHFFFAOYSA-N	2.0913e+07	7.36629e+07	1.61761e+07	1.54161e+06	3.02417e+07	2.82772e+07	2.98457e+07	3.1785e+07	4.8418e+07	4.12382e+07	4.19089e+07	2.51248e+07	4.37719e+07	4.10605e+07	6.54098e+06	2.15632e+07	3.51682e+07	4.80369e+07
Com_646_pos	Reutericyclin	罗伊特环素	P	C20H31NO4	349.225	372.215	0.528717	[M+Na]+	10.531	-	3	C18	Organic acids and derivatives	有机酸及其衍生物	Carboxylic acids and derivatives	羧酸及其衍生物	Carboxylic acid derivatives	羧酸衍生物	"303957-69-9"	-	-	-	-	-	CCCCCCCC=CC(=O)N1C(C(=C(C1=O)C(=O)C)O)CC(C)C	GNGSBVNLHSNSDF-LPQFERQCSA-N	2.79317e+07	3.1582e+07	3.04441e+07	3.31333e+07	2.19387e+07	2.75668e+07	3.04811e+07	2.99206e+07	2.64641e+07	2.61962e+07	3.43478e+07	3.15788e+07	2.92887e+07	2.71505e+07	3.24533e+07	2.55194e+07	4.76049e+07	3.93927e+07
Com_490_pos	N-p-trans-Coumaroyltyramine	N-反式-对香豆酰酪胺	P	C17H17NO3	283.121	306.11	0.0234645	[M+Na]+	8.125	-	3	C18	Phenylpropanoids and polyketides	苯丙素类和聚酮类	Cinnamic acids and derivatives	肉桂酸及其衍生物	Hydroxycinnamic acids and derivatives	羟基肉桂酸及其衍生物	"36417-86-4"	HMDB0039521	-	-	-	5372945	OC1=CC=C(CCNC(=O)\C=C\C2=CC=C(O)C=C2)C=C1	RXGUTQNKCXHALN-BJMVGYQFSA-N	5.49293e+06	7.12679e+06	2.20639e+06	3.64575e+07	4.77284e+06	5.67614e+06	6.31946e+06	7.14294e+06	6.49879e+06	1.0524e+06	2.20757e+06	924162	775250	3.23716e+06	4.50731e+06	6.92373e+06	3.44575e+06	3.89886e+06
Com_608_pos	Marrubiin	夏至草素	P	C20H28O4	332.199	350.232	2.024	[M+NH4]+	7.196	-	3	C18	Organoheterocyclic compounds	有机杂环化合物	Lactones	内酯类	Gamma butyrolactones	γ-丁内酯	"465-92-9"	-	C09128	-	-	-	CC1CC2C3C(CCCC3(C1(CCC4=COC=C4)O)C)(C(=O)O2)C	HQLLRHCTVDVUJB-OBHOOXMTSA-N	2.62089e+07	1.78498e+07	1.50105e+07	1.43581e+07	2.21888e+07	2.16526e+07	1.95322e+07	1.74942e+07	4.14703e+07	3.45427e+07	1.96434e+07	2.35821e+07	2.03075e+07	2.83017e+07	2.56907e+07	1.83571e+07	1.04773e+07	1.84523e+07
Com_232_pos	Tigloidin	替格洛丁	P	C13H21NO2	223.157	224.164	3.95086	[M+H]+	5.99	-	3	C18	Alkaloids and derivatives	生物碱及其衍生物	Tropane alkaloids	莨菪烷类生物碱	-	-	"495-83-0"	-	C10868	-	-	-	CC=C(C)C(=O)OC1CC2CCC(C1)N2C	UVHGSMZRSVGWDJ-RUDMXATFSA-N	1.85287e+07	1.80929e+07	1.88294e+07	1.70343e+07	2.13775e+07	2.19776e+07	2.15818e+07	2.36447e+07	2.97585e+07	2.62098e+07	2.47141e+07	2.79337e+07	2.64042e+07	2.82015e+07	3.08705e+07	1.88889e+07	2.2935e+07	3.09959e+07
Com_334_pos	Effusol	厄弗酚	P	C17H16O2	252.115	253.122	2.23377	[M+H]+	1.269	-	3	C18	Benzenoids	苯类化合物	Phenanthrenes and derivatives	菲及其衍生物	Hydrophenanthrenes	氢菲类	"73166-28-6"	-	-	-	-	-	CC1=C(C=CC2=C1CCC3=C2C(=CC(=C3)O)C=C)O	GEXAPRXWKRZPCK-UHFFFAOYSA-N	2.25702e+06	2.35339e+06	1.83102e+06	1.84879e+06	1.59546e+06	1.73443e+06	1.88392e+06	2.78899e+06	3.21685e+06	3.08102e+06	2.69917e+06	3.17406e+06	3.44442e+06	3.47337e+06	2.20835e+06	1.69685e+06	3.50468e+06	2.98345e+06
Com_687_pos	7-Ethylcamptothecin	7-乙基喜树碱	P	C22H20N2O4	376.142	399.131	1.79667	[M+Na]+	5.402	-	3	C18	Alkaloids and derivatives	生物碱及其衍生物	Camptothecins	喜树碱类	-	-	"78287-27-1"	-	-	-	-	-	CCC1=C2CN3C(=CC4=C(C3=O)COC(=O)C4(CC)O)C2=NC5=CC=CC=C51	MYQKIWCVEPUPIL-QFIPXVFZSA-N	3.89032e+07	7.68655e+07	3.67015e+07	5.66544e+07	3.61268e+07	3.59727e+07	3.74825e+07	5.32192e+07	6.20107e+07	7.99193e+07	5.42485e+07	5.62824e+07	8.41793e+07	5.26164e+07	5.34806e+07	2.33721e+07	6.73609e+07	5.94409e+07
Com_660_pos	Aurantiamide	橙黄胡椒酰胺	P	C25H26N2O3	402.194	385.192	2.32963	[M+H-H2O]+	8.169	-	3	C18	Organoheterocyclic compounds	有机杂环化合物	Diazinanes	二嗪烷类	-	-	"58115-31-4"	-	-	-	-	-	C1=CC=C(C=C1)CC(CO)NC(=O)C(CC2=CC=CC=C2)NC(=O)C3=CC=CC=C3	WFRXDHZBBJDRIU-UHFFFAOYSA-N	2.20968e+06	4.56137e+07	1.44248e+06	2.09735e+07	1.54491e+07	1.49563e+07	1.61644e+07	3.37627e+07	2.82603e+07	8.3244e+06	1.08943e+07	4.61756e+06	7.94526e+06	3.3537e+06	1.67933e+06	2.79914e+07	6.24889e+06	7.6098e+06
Com_296_pos	Aristolone	马兜铃酮	P	C15H22O	218.167	241.156	0.777496	[M+Na]+	2.292	-	3	C18	Lipids and lipid-like molecules	脂质和类脂分子	Prenol lipids	异戊烯醇脂	Sesquiterpenoids	倍半萜类	"25274-27-5"	-	-	-	-	165536	CC1CCCC2=CC(=O)C3C(C12C)C3(C)C	UGVIZCBJCSXBCJ-JWFUOXDNSA-N	7.13593e+07	1.67915e+08	1.46607e+08	2.01809e+08	1.56042e+08	1.59578e+08	1.64741e+08	1.64042e+08	1.26226e+08	2.26585e+08	1.4045e+08	1.44991e+08	2.45729e+08	2.59871e+08	2.38553e+08	1.90565e+08	3.21419e+08	1.55659e+08
Com_730_pos	Lucideric acid A	赤芝酸A	P	C27H38O6	458.267	441.264	0.00300251	[M+H-H2O]+	7.814	-	3	C18	Lipids and lipid-like molecules	脂质和类脂分子	Prenol lipids	异戊烯醇脂	Triterpenoids	三萜类	"95311-94-7"	HMDB0037611	-	-	-	-	CC(CCC(=O)O)C1CC(=O)C2(C1(CC(=O)C3=C2C(CC4C3(CCC(=O)C4(C)C)C)O)C)C	INIPQDKLXQHEAJ-NCQSLMINSA-N	1.74255e+08	9.65591e+08	1.01428e+08	3.76854e+08	2.23827e+08	3.08051e+08	2.98317e+08	4.27079e+08	2.56584e+08	1.86303e+08	4.38993e+08	1.70381e+08	8.33528e+08	4.07453e+08	3.60032e+07	7.76468e+08	3.26121e+08	1.4912e+08
Com_751_pos	Agnuside	牡荆甙	P	C22H26O11	466.148	489.138	1.7607	[M+Na]+	6.722	-	3	C18	Lipids and lipid-like molecules	脂质和类脂分子	Prenol lipids	异戊烯醇脂	Terpene glycosides	萜烯糖苷	"11027-63-7"	HMDB0036561	C09765	-	-	3512643	OCC1OC(OC2OC=CC3C(O)C=C(COC(=O)C4=CC=C(O)C=C4)C23)C(O)C(O)C1O	GLACGTLACKLUJX-UHFFFAOYSA-N	4.88503e+06	5.02771e+06	6.49799e+06	2.96281e+06	4.37129e+06	4.55702e+06	3.0645e+06	6.2612e+06	1.07757e+07	9.08471e+06	7.36093e+06	7.52557e+06	8.30888e+06	6.32235e+06	7.26367e+06	2.38549e+06	6.4055e+06	6.19e+06
Com_661_pos	Humulone	律草酮	P	C21H30O5	362.209	385.198	1.61105	[M+Na]+	7.89	-	3	C18	Organic oxygen compounds	有机氧化合物	Organooxygen compounds	有机氧化合物	Carbonyl compounds	羰基化合物	"26472-41-3"	HMDB0253231	C10695	-	-	549481	CC(C)CC(=O)C1=C(O)C(CC=C(C)C)=C(O)C(O)(CC=C(C)C)C1=O	VMSLCPKYRPDHLN-UHFFFAOYSA-N	6.15314e+06	4.86105e+06	4.88332e+06	8.88131e+06	6.7481e+06	5.9167e+06	5.63724e+06	5.37518e+06	1.21606e+06	1.31188e+06	7.19285e+06	6.97937e+06	4.12657e+06	8.3091e+06	5.80762e+06	6.11786e+06	9.12633e+06	4.85578e+06
Com_262_pos	Ethyl-p-methoxyhydrocinnamate	4-甲氧基苯丙酸乙酯	P	C12H16O3	208.11	231.099	1.12991	[M+Na]+	1.495	-	3	C18	Benzenoids	苯类化合物	Phenol ethers	苯酚醚	Anisoles	苯甲醚类	"22767-72-2"	-	-	-	-	-	CCOC(=O)CCC1=CC=C(C=C1)OC	BDSDTKZBFYSNLI-UHFFFAOYSA-N	6.20388e+06	7.72314e+06	1.12473e+07	6.43785e+06	8.44429e+06	9.20068e+06	9.83477e+06	4.09236e+06	6.80351e+06	5.98341e+06	5.29328e+06	5.48121e+06	8.64306e+06	5.61116e+06	5.07193e+06	9.85384e+06	7.31532e+06	6.65989e+06
Com_142_pos	4-Hydroxynonenal	4-羟基壬烯醛	P	C9H16O2	156.115	179.105	5.13493	[M+Na]+	6.344	-	3	C18	Lipids and lipid-like molecules	脂质和类脂分子	Fatty Acyls	脂肪酰类	Fatty alcohols	脂肪醇	"75899-68-2"	HMDB0004362	C21642	map05200;map05225	LMFA06000051	5283344	CCCCCC(O)\C=C\C=O	JVJFIQYAHPMBBX-FNORWQNLSA-N	6.9254e+06	7.06967e+06	6.18391e+06	7.46911e+06	7.62587e+06	8.09239e+06	6.73948e+06	7.58524e+06	8.16315e+06	1.22944e+07	7.46271e+06	8.45901e+06	9.12538e+06	1.0512e+07	8.74823e+06	6.1387e+06	1.05285e+07	1.21497e+07
Com_49_pos	3-Amino-2-piperidinone	3-氨基哌啶-2-酮	P	C5H10N2O	114.079	137.069	6.93889	[M+Na]+	8.608	-	3	C18	Organic acids and derivatives	有机酸及其衍生物	Carboxylic acids and derivatives	羧酸及其衍生物	Amino acids, peptides, and analogues	氨基酸、肽和类似物	"1892-22-4"	HMDB0000323	-	-	-	5200225	NC1CCCNC1=O	YCCMTCQQDULIFE-UHFFFAOYSA-N	2.4632e+07	1.32497e+07	4.75347e+06	1.11047e+07	4.90962e+06	5.7009e+06	3.49541e+06	7.91735e+06	5.46351e+06	5.65979e+06	8.59058e+06	3.28842e+06	1.06948e+07	7.94596e+06	5.20095e+06	4.42828e+06	7.52188e+06	6.4763e+06
Com_118_pos	4-Quinolinol	4-羟基喹啉	P	C9H7NO	145.053	168.042	2.53457	[M+Na]+	2.055	-	3	C18	Organoheterocyclic compounds	有机杂环化合物	Quinolines and derivatives	喹啉及其衍生物	Quinolones and derivatives	喹诺酮类及其衍生物	"611-36-9"	HMDB0246466	C06343	-	-	-	O=C1C=CNC2=CC=CC=C12	PMZDQRJGMBOQBF-UHFFFAOYSA-N	1.26673e+07	2.53851e+06	1.13114e+07	1.67476e+07	5.52877e+06	4.99608e+06	5.08369e+06	1.71829e+06	2.1319e+06	593733	6.57317e+06	2.70921e+06	608667	3.69735e+06	1.77084e+07	2.75407e+06	4.68228e+06	4.28049e+06
Com_301_pos	H-Ser-His-OH	H-丝氨酸-组氨酸-羟基	P	C9H14N4O4	242.102	243.109	0.363486	[M+H]+	1.145	-	3	C18	Organic acids and derivatives	有机酸及其衍生物	Carboxylic acids and derivatives	羧酸及其衍生物	Amino acids, peptides, and analogues	氨基酸、肽和类似物	"67726-09-4"	HMDB0029041	-	-	-	7016093	N[C@@H](CO)C(=O)N[C@@H](CC1=CNC=N1)C(O)=O	YZMPDHTZJJCGEI-BQBZGAKWSA-N	7.59236e+06	6.10949e+06	6.72289e+06	5.96232e+06	1.03362e+07	9.38038e+06	1.1172e+07	6.15193e+06	6.51582e+06	1.03619e+07	7.3298e+06	4.86996e+06	7.145e+06	1.04164e+07	4.39656e+06	5.8314e+06	7.09543e+06	8.43405e+06
Com_250_pos	5,6-Dihydrouridine	5,6-二氢尿苷	P	C9H14N2O6	246.085	229.082	1.32874	[M+H-H2O]+	6.416	-	3	C18	Nucleosides, nucleotides, and analogues	核苷、核苷酸和类似物	Pyrimidine nucleosides	嘧啶核苷	-	-	"5627-05-4"	HMDB0000497	-	-	-	94312	OC[C@H]1O[C@H]([C@H](O)[C@@H]1O)N1CCC(=O)NC1=O	ZPTBLXKRQACLCR-XVFCMESISA-N	3.79859e+07	4.24102e+07	3.95192e+07	3.21916e+07	4.32944e+07	4.75865e+07	3.87073e+07	4.54974e+07	6.14952e+07	6.14148e+07	4.47471e+07	6.20692e+07	5.82957e+07	5.92806e+07	5.73249e+07	3.74221e+07	5.38929e+07	5.86992e+07
Com_737_pos	Limonin	柠檬苦素	P	C26H30O8	470.194	453.19	0.594244	[M+H-H2O]+	6.882	-	3	C18	Lipids and lipid-like molecules	脂质和类脂分子	Prenol lipids	异戊烯醇脂	Triterpenoids	三萜类	"1180-71-8"	HMDB0302538	C03514	-	-	-	CC1(C)O[C@H]2CC(=O)OC[C@@]22[C@H]1CC(=O)[C@]1(C)[C@@H]2CC[C@@]2(C)[C@@H](OC(=O)[C@H]3O[C@@]123)C1=COC=C1	KBDSLGBFQAGHBE-MSGMIQHVSA-N	7.55887e+06	7.49925e+06	6.881e+06	3.81507e+06	8.88868e+06	8.44276e+06	9.29913e+06	6.77836e+06	9.52093e+06	1.54994e+07	8.20046e+06	7.49788e+06	9.62392e+06	8.88799e+06	8.37252e+06	1.0954e+07	1.12606e+07	1.03321e+07
Com_684_pos	Eplerenone	依普利酮	P	C24H30O6	414.204	397.201	0.220513	[M+H-H2O]+	6.741	-	3	C18	Lipids and lipid-like molecules	脂质和类脂分子	Steroids and steroid derivatives	类固醇和类固醇衍生物	Steroid lactones	类固醇内酯	"107724-20-9"	HMDB0014838	C12512	-	-	443872	[H][C@@]12CC[C@@]3(CCC(=O)O3)[C@@]1(C)C[C@H]1O[C@@]11[C@@]2([H])[C@@H](CC2=CC(=O)CC[C@]12C)C(=O)OC	JUKPWJGBANNWMW-VWBFHTRKSA-N	2.38875e+08	4.67884e+08	1.12197e+08	5.97391e+07	2.55028e+08	2.62298e+08	3.2549e+08	2.92749e+08	1.15322e+08	1.26851e+08	3.49706e+08	1.82322e+08	3.06186e+08	1.85812e+08	1.14755e+08	4.59157e+08	1.27376e+08	2.63171e+08
Com_129_pos	Mevalonic acid	3,5-二羟基-3-甲基戊酸	P	C6H12O4	148.074	171.064	5.80858	[M+Na]+	0.544	-	3	C18	Lipids and lipid-like molecules	脂质和类脂分子	Fatty Acyls	脂肪酰类	Fatty acids and conjugates	脂肪酸和结合物	"17817-88-8"	HMDB0000227	C00418	map01100;map01062;map01110;map00900;map01060;map01130;map04216;map01070	LMFA01050352	439230	C[C@@](O)(CCO)CC(O)=O	KJTLQQUUPVSXIM-ZCFIWIBFSA-N	251828	373257	80033	133720	142732	87053.5	164586	83778.5	95760.8	143418	83570	80802.7	181849	290647	43848	112007	46875.7	240014
Com_282_pos	Tripelennamine	曲吡那敏	P	C16H21N3	255.174	238.17	0.942019	[M+H-H2O]+	6.058	-	3	C18	Benzenoids	苯类化合物	Benzene and substituted derivatives	苯及其取代衍生物	Benzylamines	苯甲胺类	"154-69-8"	HMDB0014930	C07180	-	-	5587	CN(C)CCN(CC1=CC=CC=C1)C1=CC=CC=N1	UFLGIAIHIAPJJC-UHFFFAOYSA-N	717996	717877	868353	813810	1.02477e+06	1.12686e+06	1.00495e+06	1.1711e+06	1.11878e+06	1.27616e+06	1.1998e+06	2.05665e+06	1.13234e+06	1.46368e+06	1.82422e+06	547115	1.01468e+06	1.27252e+06
Com_700_pos	5alpha-Cholestan-3-one	5-α-胆甾烷-3-酮	P	C27H46O	386.355	409.344	1.0165	[M+Na]+	7.487	-	3	C18	Lipids and lipid-like molecules	脂质和类脂分子	Steroids and steroid derivatives	类固醇和类固醇衍生物	Cholestane steroids	胆甾烷类固醇	"566-88-1"	HMDB0000871	C03238	-	LMST01010174	92128	[H][C@@]1(CC[C@@]2([H])[C@]3([H])CC[C@@]4([H])CC(=O)CC[C@]4(C)[C@@]3([H])CC[C@]12C)[C@H](C)CCCC(C)C	PESKGJQREUXSRR-UXIWKSIVSA-N	1.2448e+07	7.8418e+06	1.0365e+07	1.22346e+07	7.39592e+06	7.09091e+06	6.96269e+06	5.39756e+06	3.53466e+06	2.26139e+06	2.33598e+06	4.43059e+06	1.32362e+06	224806	6.22387e+06	5.58481e+06	5.90284e+06	5.81517e+06
Com_514_pos	Cyclic AMP	环磷酸腺苷	P	C10H12N5O6P	329.053	312.049	0.665445	[M+H-H2O]+	5.941	-	3	C18	Nucleosides, nucleotides, and analogues	核苷、核苷酸和类似物	Purine nucleotides	嘌呤核苷酸	Cyclic purine nucleotides	环状嘌呤核苷酸	"60-92-4"	HMDB0000058	C00575	map04024;map02026;map04111;map04072;map04270;map04020;map04022;map01522;map04010;map04261;map04340;map02025;map04062;map04211;map00230;map04213;map04113;map04114;map04015;map04014	-	6076	[H][C@@]12COP(O)(=O)O[C@@]1([H])[C@@H](O)[C@@H](O2)N1C=NC2=C1N=CN=C2N	IVOMOUWHDPKRLL-KQYNXXCUSA-N	1.65552e+06	2.10257e+06	2.18962e+06	1.95688e+06	2.30897e+06	2.13842e+06	2.19837e+06	2.41111e+06	2.92118e+06	3.07193e+06	2.03194e+06	2.42099e+06	2.65625e+06	3.13183e+06	2.9659e+06	1.98987e+06	3.36158e+06	3.10425e+06
Com_350_pos	Skimmianine	茵芋碱	P	C14H13NO4	259.084	260.091	2.3288	[M+H]+	5.773	-	3	C18	Organoheterocyclic compounds	有机杂环化合物	Quinolines and derivatives	喹啉及其衍生物	Furanoquinolines	呋喃喹啉类	"83-95-4"	HMDB0258333	C10740	map01063	-	6760	COC1=CC=C2C(OC)=C3C=COC3=NC2=C1OC	SLSIBLKBHNKZTB-UHFFFAOYSA-N	3.55847e+06	2.56654e+06	5.94159e+06	1.51838e+06	2.79609e+06	1.9169e+06	3.22314e+06	1.23115e+06	3.38397e+06	1.60618e+06	3.89779e+06	3.30663e+06	1.50011e+06	1.59491e+06	6.75963e+06	2.06251e+06	5.1643e+06	3.94109e+06
Com_434_pos	Clitocine	克力托辛	P	C9H13N5O6	287.087	288.094	0.58254	[M+H]+	1.929	-	3	C18	Organic oxygen compounds	有机氧化合物	Organooxygen compounds	有机氧化合物	Carbohydrates and carbohydrate conjugates	碳水化合物和碳水化合物结合物	"105798-74-1"	HMDB0033718	-	-	-	11644921	NC1=C(C(NC2OC(CO)C(O)C2O)=NC=N1)N(=O)=O	OHEMBWZZEKCBAS-UHFFFAOYSA-N	9.33024e+06	2.1274e+06	9.70574e+06	8.74662e+06	3.06885e+06	2.79107e+06	2.51242e+06	233758	769183	81906	1.44681e+06	475400	182191	518998	6.82568e+06	3.32798e+06	1.65116e+06	4.24936e+06
Com_691_pos	Schisandrin B	五味子乙素	P	C23H28O6	400.189	401.196	0.872802	[M+H]+	6.393	-	3	C18	Phenylpropanoids and polyketides	苯丙素类和聚酮类	Tannins	单宁	Hydrolyzable tannins	水解单宁	"61281-37-6"	HMDB0257360	-	-	-	108130	COC1=C(OC)C(OC)=C2C(CC(C)C(C)CC3=CC4=C(OCO4)C(OC)=C23)=C1	RTZKSTLPRTWFEV-UHFFFAOYSA-N	9.55625e+06	2.30049e+07	1.18029e+07	7.48092e+06	4.47197e+06	4.94047e+06	5.29842e+06	1.02466e+07	2.40161e+07	1.14896e+07	1.91562e+07	8.25979e+06	1.17617e+07	8.2633e+06	4.99372e+06	1.15035e+07	7.54154e+06	1.42674e+07
Com_171_pos	Acridone	吖啶酮	P	C13H9NO	195.068	196.075	4.90761	[M+H]+	1.301	-	3	C18	Organoheterocyclic compounds	有机杂环化合物	Quinolines and derivatives	喹啉及其衍生物	Benzoquinolines	苯并喹啉类	"578-95-0"	HMDB0246984	C20142	-	-	2015	O=C1C2=CC=CC=C2NC2=CC=CC=C12	FZEYVTFCMJSGMP-UHFFFAOYSA-N	8.41118e+06	2.46871e+06	2.27359e+06	5.06234e+06	1.63577e+06	1.79697e+06	1.24107e+06	2.59844e+06	1.24301e+07	2.40731e+06	1.29615e+06	1.20872e+06	4.61592e+06	1.76039e+06	1.88192e+06	640896	2.34332e+06	2.56428e+06
Com_50_pos	Ligustrazine	川芎嗪	P	C8H12N2	136.1	137.108	6.84906	[M+H]+	0.595	-	3	C18	Organoheterocyclic compounds	有机杂环化合物	Diazines	二嗪类	Pyrazines	吡嗪类	"1124-11-4"	HMDB0036584	-	-	-	14296	CC1=NC(C)=C(C)N=C1C	FINHMKGKINIASC-UHFFFAOYSA-N	8.44191e+06	7.36177e+06	8.3401e+06	8.64356e+06	9.2951e+06	8.34539e+06	4.45336e+06	1.07576e+07	1.4086e+07	1.33505e+07	9.40002e+06	9.70939e+06	1.11429e+07	8.08242e+06	5.5496e+06	3.59016e+06	8.32467e+06	7.27853e+06
Com_592_pos	Homodihydrocapsaicin I	高二氢辣椒碱 I	P	C19H31NO3	321.23	344.219	1.67437	[M+Na]+	8.855	-	3	C18	Benzenoids	苯类化合物	Phenols	酚类	Methoxyphenols	甲氧基酚类	"20279-06-5"	HMDB0036330	-	-	-	3084336	COC1=CC(CNC(=O)CCCCCCCC(C)C)=CC=C1O	AKDLSISGGARWFP-UHFFFAOYSA-N	1.23267e+07	9.83617e+06	1.86035e+07	5.55865e+06	1.87769e+07	1.93222e+07	1.69682e+07	1.36107e+07	2.69407e+07	3.4224e+07	1.56874e+07	2.94177e+07	2.44129e+07	2.52955e+07	1.44438e+07	4.60333e+06	1.15513e+07	1.72661e+07
Com_386_pos	OR-1896	左西孟旦	P	C13H15N3O2	245.116	268.105	0.575317	[M+Na]+	4.941	-	3	C18	Benzenoids	苯类化合物	Benzene and substituted derivatives	苯及其取代衍生物	Anilides	酰苯胺类	"220246-81-1"	HMDB0060861	-	-	-	9816296	C[C@@H]1CC(=O)NN=C1C1=CC=C(NC(C)=O)C=C1	GDZXNMWZXLDEKG-MRVPVSSYSA-N	414205	8.66877e+07	1.44094e+06	548164	6.46659e+07	7.19003e+07	7.27758e+07	1.10807e+08	1.46617e+08	1.44238e+08	4.07845e+07	3.70083e+07	2.32078e+08	2.35304e+08	1.03693e+07	4.98654e+07	9.20815e+07	6.51906e+07
Com_654_pos	Chlorotrianisene	氯烯雌醚	P	C23H21ClO3	380.118	381.124	2.5217	[M+H]+	7.482	-	3	C18	Phenylpropanoids and polyketides	苯丙素类和聚酮类	Stilbenes	芪类	-	-	"569-57-3"	HMDB0014414	D00269	-	-	11289	COC1=CC=C(C=C1)C(Cl)=C(C1=CC=C(OC)C=C1)C1=CC=C(OC)C=C1	BFPSDSIWYFKGBC-UHFFFAOYSA-N	1.13418e+07	1.30972e+07	1.31665e+07	1.01857e+07	1.23989e+07	1.16487e+07	1.11618e+07	1.37002e+07	1.73234e+07	1.81043e+07	1.1793e+07	1.30736e+07	1.66709e+07	1.6625e+07	1.4671e+07	1.02293e+07	1.52088e+07	1.66144e+07
Com_588_pos	Desfesoterodine	(R)-5-羟甲基托特罗定	P	C22H31NO2	341.235	342.242	2.77382	[M+H]+	5.552	-	3	C18	Benzenoids	苯类化合物	Benzene and substituted derivatives	苯及其取代衍生物	Diphenylmethanes	二苯甲烷	"207679-81-0"	HMDB0013973	D10853	-	-	9819382	CC(C)N(CC[C@H](C1=CC=CC=C1)C1=C(O)C=CC(CO)=C1)C(C)C	DUXZAXCGJSBGDW-HXUWFJFHSA-N	641731	77190.5	1.14374e+06	790856	6.17629e+06	6.39907e+06	6.681e+06	427531	41134.9	1.03138e+06	628885	34223.6	157316	855929	557386	3.55987e+06	487517	39191.2
Com_741_pos	18alpha-Glycyrrhetinic acid	18α-甘草次酸	P	C30H46O4	470.34	453.336	1.24919	[M+H-H2O]+	9.751	-	3	C18	Lipids and lipid-like molecules	脂质和类脂分子	Prenol lipids	异戊烯醇脂	Triterpenoids	三萜类	"1449-05-4"	HMDB0034517	C02283	-	LMPR0106150026	73398	[H][C@]12C[C@](C)(CC[C@]1(C)CC[C@]1(C)C2=CC(=O)[C@]2([H])[C@@]3(C)CC[C@H](O)C(C)(C)[C@]3([H])CC[C@@]12C)C(O)=O	MPDGHEJMBKOTSU-PMTKVOBESA-N	2.88797e+06	8.46975e+06	6.25194e+06	9.95838e+06	2.61635e+06	4.95393e+06	4.99211e+06	5.18035e+06	1.12462e+07	4.76646e+06	7.48627e+06	3.70811e+06	2.98214e+06	6.23007e+06	2.99344e+06	6.65039e+06	7.19285e+06	6.37902e+06
Com_249_pos	Valencene	巴伦西亚橘烯	P	C15H24	204.188	227.177	1.74749	[M+Na]+	5.394	-	3	C18	Lipids and lipid-like molecules	脂质和类脂分子	Prenol lipids	异戊烯醇脂	Sesquiterpenoids	倍半萜类	"4630-07-3"	HMDB0035688	C17277	-	-	288227	CC1CCC=C2CCC(CC12C)C(C)=C	QEBNYNLSCGVZOH-UHFFFAOYSA-N	694193	963164	621844	637064	935771	828480	1.33168e+06	808125	1.36219e+06	1.50755e+06	869515	805944	1.57461e+06	1.16745e+06	816597	1.14055e+06	1.15383e+06	1.10519e+06
Com_754_pos	Fexofenadine	非索非那定	P	C32H39NO4	501.288	524.278	0.840607	[M+Na]+	8.652	-	3	C18	Benzenoids	苯类化合物	Benzene and substituted derivatives	苯及其取代衍生物	Diphenylmethanes	二苯甲烷	"153439-40-8"	HMDB0005030	D00671	-	-	-	CC(C)(C(O)=O)C1=CC=C(C=C1)C(O)CCCN1CCC(CC1)C(O)(C1=CC=CC=C1)C1=CC=CC=C1	RWTNPBWLLIMQHL-UHFFFAOYSA-N	1.24969e+08	9.48324e+07	1.06965e+08	8.02641e+07	1.21918e+08	1.1213e+08	7.41197e+07	1.28672e+08	1.06678e+08	8.7696e+07	1.38336e+08	6.95838e+07	2.36366e+08	1.51674e+08	9.18577e+07	9.81444e+07	9.20688e+07	1.18946e+08
Com_505_pos	Pyridone 6	吡啶酮6	P	C18H16FN3O	309.128	310.136	1.74468	[M+H]+	6.3	-	3	C18	Organoheterocyclic compounds	有机杂环化合物	Isoquinolines and derivatives	异喹啉及其衍生物	Isoquinolones and derivatives	异喹诺酮类及其衍生物	"457081-03-7"	HMDB0256971	-	-	-	5494425	CC(C)(C)C1=NC2=C3C=CC(F)=CC3=C3C(=O)NC=CC3=C2N1	VNDWQCSOSCCWIP-UHFFFAOYSA-N	1.44275e+06	1.41149e+06	1.39043e+06	1.01684e+06	1.7587e+06	1.85787e+06	1.41259e+06	1.46044e+06	1.98329e+06	1.91469e+06	1.99673e+06	960562	2.24557e+06	2.45891e+06	1.42042e+06	1.02174e+06	1.15724e+06	1.8076e+06
Com_208_pos	Salicylanilide	水杨酰苯胺	P	C13H11NO2	213.079	214.086	3.57666	[M+H]+	5.778	-	3	C18	Benzenoids	苯类化合物	Benzene and substituted derivatives	苯及其取代衍生物	Anilides	酰苯胺类	"87-17-2"	HMDB0257459	C18915	-	-	-	OC(=NC1=CC=CC=C1)C1=CC=CC=C1O	WKEDVNSFRWHDNR-UHFFFAOYSA-N	5.47584e+06	1.30579e+06	2.17632e+06	2.42187e+06	2.87585e+06	3.41387e+06	3.74273e+06	659322	1.13933e+06	1.09235e+06	2.61777e+06	2.22406e+06	1.43459e+06	1.47096e+06	3.73039e+06	3.62298e+06	3.29526e+06	4.43824e+06
Com_720_pos	9-Hydroxycalabaxanthone	氧杂蒽酮I	P	C24H24O6	408.157	431.146	1.61203	[M+Na]+	6.407	-	3	C18	Organoheterocyclic compounds	有机杂环化合物	Benzopyrans	苯并吡喃类	1-benzopyrans	1-苯并吡喃	"35349-68-9"	HMDB0031920	-	-	-	5495929	COC1=C(O)C=C2OC3=C(C(O)=C4C=CC(C)(C)OC4=C3)C(=O)C2=C1CC=C(C)C	HQWHKELJHUFLGD-UHFFFAOYSA-N	3.37467e+06	2.46846e+06	3.995e+06	3.11739e+06	3.90174e+06	2.75276e+06	2.28421e+06	4.94021e+06	7.14069e+06	5.90891e+06	3.92789e+06	4.39168e+06	5.1496e+06	4.47007e+06	3.7109e+06	899054	1.81084e+06	5.07554e+06
Com_597_pos	N-Benzylpalmitamide	玛卡酰胺 B	P	C23H39NO	345.303	346.31	0.820832	[M+H]+	11.084	-	3	C18	Lipids and lipid-like molecules	脂质和类脂分子	Fatty Acyls	脂肪酰类	Fatty amides	脂肪酰胺	"74058-71-2"	HMDB0039954	-	-	LMFA08020155	11198769	CCCCCCCCCCCCCCCC(=O)NCC1=CC=CC=C1	MLGPKWUKOQAAGI-UHFFFAOYSA-N	7.28326e+06	7.1728e+06	5.70698e+06	6.1726e+06	1.3057e+07	9.89062e+06	8.23281e+06	7.88061e+06	1.56558e+07	1.25324e+07	8.83214e+06	7.06768e+06	8.86448e+06	7.72374e+06	7.62738e+06	7.9253e+06	5.56898e+06	6.06928e+06
Com_369_pos	Alpha-N-Phenylacetyl-L-glutamine	N-苯乙酰基-谷氨酰胺	P	C13H16N2O4	264.111	265.118	0.396596	[M+H]+	5.564	-	3	C18	Organic acids and derivatives	有机酸及其衍生物	Carboxylic acids and derivatives	羧酸及其衍生物	Amino acids, peptides, and analogues	氨基酸、肽和类似物	"28047-15-6"	HMDB0006344	C04148	map00360	-	92258	NC(=O)CC[C@H](NC(=O)CC1=CC=CC=C1)C(O)=O	JFLIEFSWGNOPJJ-JTQLQIEISA-N	846098	1.64735e+06	656689	1.06965e+06	3.09951e+06	3.2203e+06	3.22117e+06	774821	1.6231e+06	1.95735e+06	600670	1.2492e+06	1.22745e+06	1.13412e+06	706794	6.08513e+06	1.6115e+06	1.6969e+06
Com_119_pos	butyrylglycine	N-丁酰甘氨酸	P	C6H11NO3	145.074	168.063	2.78791	[M+Na]+	11.598	-	3	C18	Organic acids and derivatives	有机酸及其衍生物	Carboxylic acids and derivatives	羧酸及其衍生物	Amino acids, peptides, and analogues	氨基酸、肽和类似物	"20208-73-5"	HMDB0000808	-	-	-	88412	CCCC(=O)NCC(O)=O	WPSSBBPLVMTKRN-UHFFFAOYSA-N	3.10229e+07	3.17005e+07	2.949e+07	2.72168e+07	3.18855e+07	3.30505e+07	3.24004e+07	3.11591e+07	3.9252e+07	4.20216e+07	3.33547e+07	3.51238e+07	4.17219e+07	4.02535e+07	4.01578e+07	2.1872e+07	4.17699e+07	4.03392e+07
Com_374_pos	cytidine	胞嘧啶核苷	P	C9H13N3O5	243.086	266.075	0.139066	[M+Na]+	5.848	-	3	C18	Nucleosides, nucleotides, and analogues	核苷、核苷酸和类似物	Pyrimidine nucleosides	嘧啶核苷	-	-	"65-46-3"	HMDB0000089	C00475	map00240;map01100	-	6175	NC1=NC(=O)N(C=C1)[C@@H]1O[C@H](CO)[C@@H](O)[C@H]1O	UHDGCWIWMRVCDJ-XVFCMESISA-N	981990	1.11552e+06	398841	667523	1.00987e+06	1.32963e+06	1.68897e+06	1.27202e+06	989198	1.3349e+06	632663	1.09663e+06	3.55467e+06	2.90958e+06	1.04736e+06	1.22208e+06	3.2471e+06	2.8226e+06
Com_266_pos	1,3,7-Trimethyluric acid	1,3,7-三甲基尿酸	P	C8H10N4O3	210.075	233.065	3.37652	[M+Na]+	5.131	-	3	C18	Organoheterocyclic compounds	有机杂环化合物	Imidazopyrimidines	咪唑并嘧啶类	Purines and purine derivatives	嘌呤和嘌呤衍生物	"5415-44-1"	HMDB0002123	C16361	map00232;map01120	-	79437	CN1C(=O)NC2=C1C(=O)N(C)C(=O)N2C	BYXCFUMGEBZDDI-UHFFFAOYSA-N	1.31589e+06	3.8091e+06	60919.5	367520	1.06261e+06	1.35569e+06	1.30065e+06	2.90366e+06	3.01731e+06	3.75574e+06	1.67103e+06	2.42192e+06	7.38647e+06	4.31315e+06	363296	648869	1.66766e+06	2.51117e+06
Com_288_pos	acadesine	阿卡地辛	P	C9H14N4O5	258.096	241.093	1.1035	[M+H-H2O]+	1.156	-	3	C18	Nucleosides, nucleotides, and analogues	核苷、核苷酸和类似物	Imidazole ribonucleosides and ribonucleotides	咪唑核糖核苷和核糖核苷酸	-	-	"2627-69-2"	HMDB0062179	C04663	-	-	17513	NC(=O)C1=C(N)N(C=N1)[C@@H]1O[C@H](CO)[C@@H](O)[C@H]1O	RTRQQBHATOEIAF-UUOKFMHZSA-N	3.70898e+06	3.96252e+06	3.42845e+06	6.94606e+06	8.38415e+06	7.95977e+06	7.92427e+06	4.06829e+06	5.6258e+06	4.61655e+06	3.3671e+06	4.19496e+06	5.48322e+06	6.24822e+06	3.7973e+06	4.83579e+06	5.19364e+06	4.44e+06
Com_184_pos	Benzophenone	二苯甲酮	P	C13H10O	182.073	205.062	4.44878	[M+Na]+	5.894	-	3	C18	Benzenoids	苯类化合物	Benzene and substituted derivatives	苯及其取代衍生物	Benzophenones	二苯甲酮类	"119-61-9"	HMDB0032049	C06354	-	-	3102	O=C(C1=CC=CC=C1)C1=CC=CC=C1	RWCCWEUUXYIKHB-UHFFFAOYSA-N	1.43455e+07	1.44643e+07	1.47981e+07	1.36696e+07	1.39238e+07	1.44524e+07	1.48162e+07	1.58506e+07	1.70121e+07	1.88504e+07	1.6155e+07	1.72677e+07	1.88091e+07	1.94076e+07	1.69844e+07	1.29661e+07	1.88353e+07	2.00214e+07
Com_188_pos	Xanthurenic acid	黄尿酸	P	C10H7NO4	205.038	206.044	2.46719	[M+H]+	5.335	-	3	C18	Organoheterocyclic compounds	有机杂环化合物	Quinolines and derivatives	喹啉及其衍生物	Quinoline carboxylic acids	喹啉羧酸	"59-00-7"	HMDB0000881	C02470	map00380	-	5699	OC(=O)C1=NC2=C(O)C=CC=C2C(O)=C1	FBZONXHGGPHHIY-UHFFFAOYSA-N	1.61855e+06	3.65637e+06	1.13454e+06	962848	1.60539e+06	1.54396e+06	1.60684e+06	1.66352e+06	2.83538e+06	3.32147e+06	2.81759e+06	1.80992e+06	5.95227e+06	4.44783e+06	1.6662e+06	633902	3.08792e+06	3.07225e+06
Com_86_pos	Aminocaproic acid	氨基己酸	P	C6H13NO2	131.095	154.085	6.60991	[M+Na]+	3.23	-	3	C18	Lipids and lipid-like molecules	脂质和类脂分子	Fatty Acyls	脂肪酰类	Fatty acids and conjugates	脂肪酸和结合物	"60-32-2"	HMDB0001901	C02378	map00930;map01100;map01120	LMFA01100035	564	NCCCCCC(O)=O	SLXKOJJOQWFEFD-UHFFFAOYSA-N	2.22864e+08	6.94318e+07	1.66626e+08	1.19611e+08	1.87473e+08	1.29354e+08	2.0153e+08	4.78771e+07	6.19539e+07	6.45269e+07	8.11626e+07	7.79957e+07	5.8324e+07	5.29895e+07	1.22712e+08	1.40978e+08	9.19894e+07	1.41417e+08
Com_210_pos	Quinic acid	金鸡纳酸	P	C7H12O6	192.063	215.054	5.14522	[M+Na]+	1.277	-	3	C18	Organic oxygen compounds	有机氧化合物	Organooxygen compounds	有机氧化合物	Alcohols and polyols	醇和多元醇	"77-95-2"	HMDB0003072	C00296	map00400	-	6508	O[C@@H]1C[C@@](O)(C[C@@H](O)[C@H]1O)C(O)=O	AAWZDTNXLSGCEK-WYWMIBKRSA-N	549115	712125	598896	641086	1.25918e+06	888930	1.1885e+06	718329	748954	847813	129815	400289	255588	471047	649427	622170	112756	680464
Com_325_pos	Carnosine	肌肽	P	C9H14N4O3	226.107	249.097	3.62088	[M+Na]+	5.713	-	3	C18	Organic acids and derivatives	有机酸及其衍生物	Peptidomimetics	肽模拟物	Hybrid peptides	混合肽	"305-84-0"	HMDB0000033	C00386	map00340;map00410;map01100	-	439224	NCCC(=O)N[C@@H](CC1=CN=CN1)C(O)=O	CQOVPNPJLQNMDC-ZETCQYMHSA-N	2.33149e+06	9.49908e+07	5.83357e+06	7.73508e+06	4.83555e+07	5.04683e+07	5.13976e+07	6.38833e+07	8.16883e+07	8.80023e+07	4.04406e+07	3.8222e+07	1.80641e+08	1.06441e+08	2.1037e+07	3.76329e+07	5.99419e+07	6.14443e+07
Com_962_pos	Benzenesulfonamide	苯磺酰胺	P	C6H7NO2S	157.02	158.028	6.34116	[M+H]+	6.148	-	3	C18	Benzenoids	苯类化合物	Benzene and substituted derivatives	苯及其取代衍生物	Benzenesulfonamides	苯磺酰胺类	"98-10-2"	HMDB0248984	-	-	-	7370	NS(=O)(=O)C1=CC=CC=C1	KHBQMWCZKVMBLN-UHFFFAOYSA-N	2.72905e+06	2.1707e+06	2.67791e+06	2.39095e+06	2.1532e+06	2.26125e+06	2.29871e+06	2.76472e+06	2.57598e+06	3.5053e+06	2.42349e+06	2.92245e+06	3.42764e+06	3.28192e+06	2.82618e+06	1.89765e+06	3.41898e+06	2.98697e+06
Com_804_pos	Ammelide	-	P	C3H4N4O2	128.033	129.041	0.804106	[M+H]+	1.175	-	3	C18	Organoheterocyclic compounds	有机杂环化合物	Triazines	三嗪类	Triazinones	三嗪酮类	"-"	HMDB0248340	C08734	map00791;map01120	-	12584	NC1=NC(O)=NC(O)=N1	YSKUZVBSHIWEFK-UHFFFAOYSA-N	9.67344e+06	7.92272e+06	5.61916e+06	2.13608e+07	1.18049e+08	1.2232e+08	1.19172e+08	8.27775e+06	2.4051e+07	6.51505e+06	5.20853e+06	1.42182e+07	1.88829e+07	1.86197e+07	1.25203e+07	4.48848e+07	1.5461e+07	1.11481e+07
Com_1054_pos	Theobromine	可可碱	P	C7H8N4O2	180.065	181.072	1.24987	[M+H]+	0.712	-	3	C18	Organoheterocyclic compounds	有机杂环化合物	Imidazopyrimidines	咪唑并嘧啶类	Purines and purine derivatives	嘌呤和嘌呤衍生物	"83-67-0"	HMDB0002825	C07480	map01060;map01120;map00232;map01100;map01110;map01065	-	5429	CN1C=NC2=C1C(O)=NC(=O)N2C	YAPQBXQYLJRXSA-UHFFFAOYSA-N	5.43612e+07	6.11433e+07	5.78755e+07	5.01073e+07	5.31062e+07	6.25299e+07	6.20375e+07	6.12121e+07	8.24892e+07	8.58892e+07	7.16951e+07	7.17877e+07	8.79573e+07	8.39862e+07	7.26906e+07	6.19396e+07	8.90428e+07	9.03452e+07
Com_2265_pos	2-Ethylhexyl diphenyl phosphate	2-乙基己基二苯基磷酸酯	P	C20H27O4P	362.165	363.172	0.907023	[M+H]+	9.354	-	3	C18	Organic acids and derivatives	有机酸及其衍生物	Organic phosphoric acids and derivatives	有机磷酸及其衍生物	Phosphate esters	磷酸酯类	"1241-94-7"	HMDB0245120	-	-	-	14716	CCCCC(CC)COP(=O)(OC1=CC=CC=C1)OC1=CC=CC=C1	CGSLYBDCEGBZCG-UHFFFAOYSA-N	1.85123e+07	1.16321e+07	1.27975e+07	2.57657e+07	1.44165e+07	1.52932e+07	1.31914e+07	1.50599e+07	1.50312e+07	1.00438e+07	1.7724e+07	1.23679e+07	1.14764e+07	1.2273e+07	1.39329e+07	6.68879e+06	2.33325e+07	2.24677e+07
Com_1073_pos	2-Amino-a-carboline	2-氨基-9H-吡啶并[2,3-b]吲哚	P	C11H9N3	183.08	184.087	1.96728	[M+H]+	2.338	-	3	C18	Organoheterocyclic compounds	有机杂环化合物	Indoles and derivatives	吲哚及其衍生物	Pyridoindoles	吡啶并吲哚	"26148-68-5"	HMDB0033141	C19186	-	-	62805	NC1=NC2=C(C=C1)C1=CC=CC=C1N2	FJTNLJLPLJDTRM-UHFFFAOYSA-N	6.61896e+07	1.64954e+07	8.05395e+07	5.93687e+07	4.37684e+07	4.57145e+07	4.8022e+07	1.45462e+07	1.80398e+07	1.59296e+07	2.37029e+07	2.47079e+07	1.55365e+07	1.35796e+07	5.27028e+07	4.9977e+07	2.03733e+07	3.45017e+07
Com_2816_pos	LysoPC(18:4(6Z,9Z,12Z,15Z)/0:0)	溶血磷脂酰胆碱 (18:4 (6Z,9Z,12Z,15Z)/0:0)	P	C26H46NO7P	515.301	516.309	0.922731	[M+H]+	8.634	-	3	C18	Lipids and lipid-like molecules	脂质和类脂分子	Glycerophospholipids	甘油磷脂	Glycerophosphocholines	甘油磷酸胆碱	"-"	HMDB0010389	-	-	LMGP01050129	52924047	CC\C=C/C\C=C/C\C=C/C\C=C/CCCCC(=O)OC[C@](O)([H])COP([O-])(=O)OCC[N+](C)(C)C	RVSJNDKZLRQIIG-VDNIJTNNSA-N	4.49237e+08	2.98228e+08	5.0792e+08	4.51608e+08	4.16153e+08	3.80677e+08	3.81335e+08	1.88601e+08	1.60357e+08	1.51673e+08	3.4415e+08	1.88565e+08	1.79512e+08	1.04771e+08	8.57801e+08	2.78292e+09	1.75824e+08	1.99662e+08
Com_3081_pos	PC(20:4(5E,8Z,12Z,14Z)-OH(11R)/22:5(4Z,7Z,10Z,13Z,16Z))	磷脂酰胆碱(20:4(5E,8Z,12Z,14Z)-OH(11R)/22:5(4Z,7Z,10Z,13Z,16Z))	P	C50H82NO9P	871.573	894.563	0.672171	[M+Na]+	10.557	-	3	C18	-	-	-	-	-	-	"-"	HMDB0288303	-	-	-	-	[H][C@@](COC(=O)CCC\C=C\C\C=C/C[C@H](O)\C=C/C=C\CCCCC)(COP([O-])(=O)OCC[N+](C)(C)C)OC(=O)CC\C=C/C\C=C/C\C=C/C\C=C/C\C=C/CCCCC	KLNACRSGYAFWBR-LLFSIHNFSA-N	3.82511e+07	4.80848e+07	2.77519e+07	1.75692e+07	1.61856e+07	3.33994e+07	3.00609e+07	2.96115e+07	4.19373e+07	1.92737e+07	3.97393e+07	1.09597e+07	3.69404e+07	5.44956e+07	3.76039e+07	2.77879e+07	9.41206e+07	3.00075e+07
Com_2841_pos	LysoPC(22:1(13Z)/0:0)	溶血磷脂酰胆碱 (22:1 (13Z)/0:0)	P	C30H60NO7P	577.411	600.401	1.20164	[M+Na]+	6.954	-	3	C18	Lipids and lipid-like molecules	脂质和类脂分子	Glycerophospholipids	甘油磷脂	Glycerophosphocholines	甘油磷酸胆碱	"-"	HMDB0010399	C04230	-	LMGP01050141	53480471	CCCCCCCC\C=C/CCCCCCCCCCCC(=O)OC[C@@]([H])(O)COP([O-])(=O)OCC[N+](C)(C)C	PAFOXYLFALKPOE-BKAVPCLVSA-N	5.86098e+06	4.74214e+06	2.45326e+06	2.64477e+06	4.07572e+06	3.96562e+06	3.32224e+06	5.48555e+06	2.17805e+06	2.35499e+06	4.39712e+06	4.58585e+06	3.66288e+06	5.12347e+06	2.32965e+06	2.8294e+06	4.90564e+06	4.87279e+06
Com_1785_pos	Glycerol tributanoate	三丁酸甘油酯	P	C15H26O6	302.173	303.18	1.10331	[M+H]+	5.821	-	3	C18	Lipids and lipid-like molecules	脂质和类脂分子	Glycerolipids	甘油脂	Triradylcglycerols	三酰基甘油	"60-01-5"	HMDB0031094	C13870	-	-	6050	CCCC(=O)OCC(COC(=O)CCC)OC(=O)CCC	UYXTWWCETRIEDR-UHFFFAOYSA-N	3.64742e+06	5.42927e+06	5.49353e+06	4.09085e+06	4.33297e+06	4.80433e+06	4.46856e+06	5.27243e+06	3.67299e+06	7.1835e+06	5.55783e+06	3.08925e+06	7.02674e+06	6.85633e+06	6.4296e+06	4.18316e+06	6.76148e+06	3.78592e+06
Com_1912_pos	4'-Hydroxyclobazam	-	P	C16H13ClN2O3	316.061	317.068	1.25335	[M+H]+	5.45	-	3	C18	Organoheterocyclic compounds	有机杂环化合物	Benzodiazepines	苯二氮卓类	-	-	"-"	HMDB0060771	-	-	-	14275474	CN1C2=C(C=C(Cl)C=C2)N(C2=CC=C(O)C=C2)C(=O)CC1=O	NKSXJAYACJZMBM-UHFFFAOYSA-N	5.99596e+06	6.6098e+06	8.05165e+06	5.39136e+06	5.53786e+06	5.47345e+06	5.43553e+06	6.96805e+06	7.01775e+06	8.49621e+06	6.81906e+06	6.85721e+06	8.22914e+06	8.47631e+06	6.87598e+06	4.30285e+06	7.5309e+06	7.9621e+06
Com_2453_pos	(6Z,10Z,14Z)-Hexadeca-6,10,14-trienoylcarnitine	(6Z,10Z,14Z)-十六烷-6,10,14-三烯酰肉碱	P	C23H39NO4	393.288	394.295	0.309863	[M+H]+	7.259	-	3	C18	Lipids and lipid-like molecules	脂质和类脂分子	Fatty Acyls	脂肪酰类	Fatty acid esters	脂肪酸酯	"-"	HMDB0241499	-	-	-	-	CC=CCCC=CCCC=CCCCCC(=O)OC(CC([O-])=O)C[N+](C)(C)C	ZHQJBIQDKNBFDS-UHFFFAOYSA-N	5.07653e+07	1.47618e+08	1.15252e+07	2.44558e+07	3.84076e+07	3.94919e+07	3.90952e+07	8.61823e+07	3.41437e+07	2.49552e+07	1.60053e+07	1.64717e+07	7.11093e+07	5.86643e+07	1.33166e+07	5.83312e+07	4.57558e+07	9.99079e+07
Com_2378_pos	MG(0:0/20:3(5Z,8Z,11Z)/0:0)	单酰基甘油(0:0/20:3(5Z,8Z,11Z)/0:0)	P	C23H40O4	380.293	381.3	0.913222	[M+H]+	10.624	-	3	C18	Lipids and lipid-like molecules	脂质和类脂分子	Endocannabinoids	内源性大麻素	-	-	"-"	HMDB0011546	-	-	-	53480966	[H]C(CO)(CO)OC(=O)CCC\C=C/C\C=C/C\C=C/CCCCCCCC	CRSKSGIHJXUIHD-YOILPLPUSA-N	1.25506e+09	7.83227e+08	8.44302e+08	7.44569e+08	8.926e+08	6.51947e+08	6.7629e+08	1.12878e+09	1.13855e+09	8.2278e+08	8.51564e+08	4.9179e+08	5.42509e+08	6.3042e+08	1.80077e+09	1.87061e+09	8.04076e+08	7.65918e+08
Com_1556_pos	9-Anilinoacridine	9-苯胺基吖啶	P	C19H14N2	270.116	271.123	1.52064	[M+H]+	6.28	-	3	C18	Organoheterocyclic compounds	有机杂环化合物	Quinolines and derivatives	喹啉及其衍生物	Benzoquinolines	苯并喹啉类	"-"	HMDB0247580	-	-	-	18757	N(C1=CC=CC=C1)C1=C2C=CC=CC2=NC2=CC=CC=C12	LNVQBBHYPGFSMX-UHFFFAOYSA-N	2.03975e+06	1.61766e+06	933496	1.71951e+06	2.95271e+06	3.28364e+06	2.9148e+06	2.2149e+06	1.80787e+06	2.96067e+06	2.86831e+06	2.1665e+06	5.75843e+06	6.70083e+06	1.34811e+07	2.43176e+06	4.6968e+06	3.3493e+06
Com_2772_pos	(7Z,10Z,13Z,16Z)-Docosatetraenoylcarnitine	(7Z,10Z,13Z,16Z)-二十二烷酰肉碱	P	C29H49NO4	475.366	476.374	0.824894	[M+H]+	8.675	-	3	C18	Lipids and lipid-like molecules	脂质和类脂分子	Fatty Acyls	脂肪酰类	Fatty acid esters	脂肪酸酯	"-"	HMDB0240758	-	-	LMFA07070022	71464592	[H]\C(CCCCC)=C(/[H])C\C([H])=C(\[H])C\C([H])=C(\[H])C\C([H])=C(\[H])CCCCCC(=O)OC(CC([O-])=O)C[N+](C)(C)C	OLORTLVEDIELGC-SNPVRQPZSA-N	1.43887e+07	2.91073e+07	3.52022e+06	8.12805e+06	1.29949e+07	1.15573e+07	1.27921e+07	2.449e+07	2.02885e+07	7.57258e+06	6.08099e+06	5.37392e+06	1.93827e+07	1.37361e+07	7.44843e+06	1.85417e+07	2.11039e+07	3.98423e+07
Com_1548_pos	Hepta-2,5-dienoylcarnitine	-	P	C14H23NO4	269.163	270.17	0.854148	[M+H]+	5.63	-	3	C18	Lipids and lipid-like molecules	脂质和类脂分子	Fatty Acyls	脂肪酰类	Fatty acid esters	脂肪酸酯	"-"	HMDB0241691	-	-	-	-	CC=CCC=CC(=O)OC(CC([O-])=O)C[N+](C)(C)C	YUEIZAHDNUJDHX-UHFFFAOYSA-N	8.57482e+06	5.14009e+06	6.14133e+06	5.77956e+06	6.74805e+06	6.77063e+06	6.98667e+06	4.88824e+06	1.16567e+07	1.07153e+07	5.74629e+06	6.64156e+06	8.9728e+06	1.1441e+07	1.36806e+07	4.00696e+06	5.75822e+06	7.42636e+06
Com_2842_pos	PC(20:4(6E,8Z,11Z,14Z)-OH(5S)/2:0)	磷脂酰胆碱(20:4(6E,8Z,11Z,14Z)-OH(5S)/2:0)	P	C30H52NO9P	601.338	602.345	0.124854	[M+H]+	9.248	-	3	C18	-	-	-	-	-	-	"-"	HMDB0288809	-	-	-	-	[H][C@@](COC(=O)CCC[C@H](O)\C=C\C=C/C\C=C/C\C=C/CCCCC)(COP([O-])(=O)OCC[N+](C)(C)C)OC(C)=O	PEZMAQPELDAZAY-XYBACXGZSA-N	5.97918e+06	4.05018e+07	849315	403070	1.32236e+07	1.086e+07	1.32183e+07	1.78397e+07	1.7672e+07	2.73126e+07	1.74356e+07	1.16582e+07	6.86366e+07	4.5492e+07	3.90871e+08	6.70028e+06	3.85991e+07	2.31953e+07
Com_858_pos	1H-Pyrrolo[2,1-c][1,4]thiazine	1H-吡咯并[2,1-c][1,4]噻嗪	P	C7H7NS	137.03	138.038	6.56652	[M+H]+	1.175	-	3	C18	Organoheterocyclic compounds	有机杂环化合物	Thiazines	噻嗪类	1,4-thiazines	1,4-噻嗪类	"51568-37-7"	HMDB0040229	-	-	-	526182	C1SC=CN2C=CC=C12	LMFZCLWJOUSWGP-UHFFFAOYSA-N	776481	1.06984e+06	365625	1.93999e+06	7.26437e+06	6.40334e+06	7.69886e+06	790254	2.85463e+06	552493	417606	1.78403e+06	2.11456e+06	1.66018e+06	1.7702e+06	4.3567e+06	1.51829e+06	1.18627e+06
Com_1554_pos	Histidylaspartic acid	-	P	C10H14N4O5	270.096	271.104	0.779438	[M+H]+	1.053	-	3	C18	Organic acids and derivatives	有机酸及其衍生物	Carboxylic acids and derivatives	羧酸及其衍生物	Amino acids, peptides, and analogues	氨基酸、肽和类似物	"41658-60-0"	HMDB0028881	-	-	-	7020094	N[C@@H](CC1=CNC=N1)C(=O)N[C@@H](CC(O)=O)C(O)=O	MDCTVRUPVLZSPG-BQBZGAKWSA-N	8.62508e+06	8.62012e+06	1.01767e+07	8.0751e+06	9.68979e+06	9.44053e+06	8.09336e+06	9.04093e+06	1.12115e+07	1.49118e+07	1.1707e+07	1.05451e+07	1.09452e+07	1.3631e+07	9.40587e+06	7.32989e+06	1.26492e+07	1.33095e+07
Com_1446_pos	Histidylthreonine	组氨酸苏氨酸	P	C10H16N4O4	256.117	257.124	0.79613	[M+H]+	1.056	-	3	C18	Organic acids and derivatives	有机酸及其衍生物	Carboxylic acids and derivatives	羧酸及其衍生物	Amino acids, peptides, and analogues	氨基酸、肽和类似物	"142879-28-5"	HMDB0028895	-	-	-	9878293	C[C@@H](O)[C@H](NC(=O)[C@@H](N)CC1=CNC=N1)C(O)=O	WRPDZHJNLYNFFT-DTLFHODZSA-N	2.51989e+07	2.26954e+07	2.45788e+07	2.16946e+07	2.85455e+07	2.51379e+07	2.1003e+07	2.29188e+07	3.01704e+07	3.7515e+07	2.82569e+07	1.67897e+07	2.95966e+07	3.37224e+07	2.02803e+07	2.13335e+07	2.97718e+07	2.80456e+07
Com_2024_pos	AB-Pinaca	-	P	C18H26N4O2	330.206	331.213	1.49364	[M+H]+	8.934	-	3	C18	Organic acids and derivatives	有机酸及其衍生物	Carboxylic acids and derivatives	羧酸及其衍生物	Amino acids, peptides, and analogues	氨基酸、肽和类似物	"-"	HMDB0247743	-	-	-	86567422	CCCCCN1N=C(C(=O)NC(C(C)C)C(N)=O)C2=CC=CC=C12	GIMHPAQOAAZSHS-UHFFFAOYSA-N	5.18469e+07	4.09706e+07	3.57736e+07	7.77735e+07	4.24281e+07	3.95844e+07	4.02864e+07	4.66538e+07	3.63662e+07	3.04207e+07	4.13205e+07	3.99358e+07	2.97504e+07	2.97542e+07	3.46976e+07	3.72597e+07	4.3617e+07	3.63919e+07
Com_1847_pos	Gevotroline	吉伏曲林	P	C19H20FN3	309.164	310.171	2.33677	[M+H]+	8.018	-	3	C18	Organoheterocyclic compounds	有机杂环化合物	Indoles and derivatives	吲哚及其衍生物	Indoles	吲哚	"107266-06-8"	HMDB0252705	-	-	-	60547	FC1=CC2=C(NC3=C2CN(CCCC2=CN=CC=C2)CC3)C=C1	RZXHTPCHKSYGIB-UHFFFAOYSA-N	2.417e+07	2.48833e+07	2.55567e+07	1.46354e+07	3.09159e+07	3.25886e+07	3.08591e+07	2.96144e+07	3.41689e+07	3.71096e+07	3.05693e+07	3.87506e+07	3.92564e+07	3.29133e+07	3.57533e+07	2.54274e+07	1.83643e+07	2.70175e+07
Com_2824_pos	LysoPE(0:0/22:4(7Z,10Z,13Z,16Z))	溶血磷脂酰乙醇胺 (0:0/22:4 (7Z,10Z,13Z,16Z))	P	C27H48NO7P	529.317	530.324	0.542252	[M+H]+	9.086	-	3	C18	Lipids and lipid-like molecules	脂质和类脂分子	Glycerophospholipids	甘油磷脂	Glycerophosphoethanolamines	甘油磷酸乙醇胺类	"-"	HMDB0011493	-	-	LMGP02050057	53480942	[H][C@@](CO)(COP(O)(=O)OCCN)OC(=O)CCCCC\C=C/C\C=C/C\C=C/C\C=C/CCCCC	VLFJNHPNIOTOOA-YMIVKDKMSA-N	1.30256e+08	6.51043e+07	2.21246e+08	7.55298e+07	1.53947e+08	1.36185e+08	1.31434e+08	3.94492e+07	9.50327e+07	7.97329e+07	9.07268e+07	4.07005e+07	8.41069e+07	5.63817e+07	4.32686e+08	9.04849e+08	7.41895e+07	4.64959e+07
Com_1973_pos	Undeca-4,9-dienoylcarnitine	十一碳-4,9-二烯酰肉碱	P	C18H31NO4	325.225	326.233	0.5428	[M+H]+	6.305	-	3	C18	Lipids and lipid-like molecules	脂质和类脂分子	Fatty Acyls	脂肪酰类	Fatty acid esters	脂肪酸酯	"-"	HMDB0241195	-	-	-	-	CC=CCCCC=CCCC(=O)OC(CC([O-])=O)C[N+](C)(C)C	NZRIVCUCGYBCTE-UHFFFAOYSA-N	7.14137e+06	3.5699e+06	4.00528e+06	2.9826e+06	3.78023e+06	4.3675e+06	4.09611e+06	3.53203e+06	5.31644e+06	7.54055e+06	3.37457e+06	6.35689e+06	4.63187e+06	6.96619e+06	6.83535e+06	4.23992e+06	3.25194e+06	3.27186e+06
Com_2879_pos	DG(20:3n9/0:0/18:3n3)	二酰基甘油(20:3n9/0:0/18:3n3)	P	C41H68O5	640.507	641.514	0.766159	[M+H]+	11.535	-	3	C18	Lipids and lipid-like molecules	脂质和类脂分子	Fatty Acyls	脂肪酰类	Eicosanoids	类二十烷酸	"-"	HMDB0056245	-	-	-	131801948	[H][C@](O)(COC(=O)CCCCCCC\C=C/C\C=C/C\C=C/CC)COC(=O)CCC\C=C/C\C=C/C\C=C/CCCCCCCC	ZSFGLGMADJWCSH-VRRKQHPASA-N	8.7337e+06	8.70232e+06	9.62988e+06	1.71201e+07	5.37637e+06	3.9791e+06	7.17718e+06	1.26199e+07	3.57948e+06	1.26953e+06	7.0128e+06	1.19227e+06	1.70064e+07	7.85341e+06	7.41371e+06	1.67898e+06	5.97002e+06	1.47074e+06
Com_788_pos	2-Chloro-L-alanine	2-氯-L-丙氨酸	P	C3H6ClNO2	123.009	124.016	2.59276	[M+H]+	1.175	-	3	C18	Organic acids and derivatives	有机酸及其衍生物	Carboxylic acids and derivatives	羧酸及其衍生物	Amino acids, peptides, and analogues	氨基酸、肽和类似物	"-"	HMDB0245058	-	-	-	18923964	CC(N)(Cl)C(O)=O	YIQPUJZXAGQSKG-UHFFFAOYSA-N	7.65008e+06	6.79771e+06	5.86006e+06	1.73709e+07	6.02557e+07	6.41098e+07	6.68827e+07	7.10637e+06	1.78773e+07	5.82615e+06	4.75118e+06	1.38435e+07	1.77709e+07	1.52586e+07	1.33862e+07	3.29737e+07	1.50616e+07	1.12042e+07
Com_1214_pos	1,2-O-Isopropylidene-D-glucofuranose	1,2-O-异丙基亚甲基-D-葡萄糖呋喃糖	P	C9H16O6	220.095	221.102	0.398871	[M+H]+	5.674	-	3	C18	Organic oxygen compounds	有机氧化合物	Organooxygen compounds	有机氧化合物	Ethers	醚类	"-"	HMDB0242729	-	-	-	219905	CC1(C)OC2OC(C(O)CO)C(O)C2O1	BGGCXQKYCBBHAH-UHFFFAOYSA-N	1.59072e+06	285367	1.15953e+06	455035	479415	458805	596302	28618.4	436502	476852	425104	100160	171137	507643	285143	1.32852e+06	335066	304043
Com_3171_pos	PC(22:6(5Z,8E,10Z,13Z,15E,19Z)-2OH(7S, 17S)/DiMe(9,3))	磷脂酰胆碱(22:6(5Z,8E,10Z,13Z,15E,19Z)-2OH(7S, 17S)/DiMe(9,3))	P	C48H78NO11P	875.531	898.521	0.97355	[M+Na]+	10.5	-	3	C18	-	-	-	-	-	-	"-"	HMDB0289286	-	-	-	-	[H][C@@](COC(=O)CCC\C=C/[C@H](O)\C=C\C=C/C\C=C/C=C/[C@H](O)C\C=C/CC)(COP([O-])(=O)OCC[N+](C)(C)C)OC(=O)CCCCCCCCC1=C(C)C(C)=C(CCC)O1	UODVXJSJYNYIDN-HSTFGDOHSA-N	8.09344e+06	4.90981e+06	909559	3.24408e+06	1.95266e+07	2.09507e+07	1.94558e+07	1.97364e+06	4.13409e+06	1.28103e+07	8.92815e+06	3.69867e+08	7.61745e+07	6.55612e+07	1.57317e+07	1.13888e+07	8.13541e+07	1.5268e+07
Com_2638_pos	beta-Phenylethanol beta-D-rutinoside	-	P	C20H30O10	430.184	431.191	1.35157	[M+H]+	8.714	-	3	C18	Organic oxygen compounds	有机氧化合物	Organooxygen compounds	有机氧化合物	Carbohydrates and carbohydrate conjugates	碳水化合物和碳水化合物结合物	"-"	HMDB0303058	-	-	-	-	C[C@@H]1O[C@@H](OC[C@H]2O[C@@H](OCCC3=CC=CC=C3)[C@H](O)[C@@H](O)[C@@H]2O)[C@H](O)[C@H](O)[C@H]1O	OKUGUNDXBGUFPA-OCGSKHJZSA-N	2.37208e+07	4.74315e+07	1.80374e+07	5.87514e+07	4.14739e+07	3.43586e+07	4.28568e+07	6.29197e+07	5.1547e+07	2.34035e+07	3.72391e+07	2.42408e+07	5.45336e+07	4.09401e+07	1.79217e+07	9.29062e+07	3.82903e+07	3.49899e+07
Com_2322_pos	Licarin C	-	P	C22H26O5	370.178	371.185	1.16185	[M+H]+	6.556	-	3	C18	Phenylpropanoids and polyketides	苯丙素类和聚酮类	2-arylbenzofuran flavonoids	2-芳基苯并呋喃类黄酮	-	-	"60297-83-8"	HMDB0033319	C10650	-	-	131751410	COC1=CC(\C=C/C)=CC2=C1OC(C2C)C1=CC(OC)=C(OC)C(OC)=C1	GPTWTKZDAAYJRN-FPLPWBNLSA-N	7.14824e+07	9.54982e+07	4.50964e+07	5.2885e+07	5.33793e+07	4.99904e+07	4.84525e+07	6.00154e+07	5.30058e+07	4.0249e+07	1.29667e+08	3.86257e+07	7.34083e+07	8.21607e+07	5.43131e+07	1.65186e+08	5.784e+07	7.57657e+07
Com_1211_pos	Canthin-6-one	-	P	C14H8N2O	220.064	221.071	1.02971	[M+H]+	0.539	-	3	C18	Alkaloids and derivatives	生物碱及其衍生物	Indolonaphthyridine alkaloids	吲哚萘啶生物碱	-	-	"-"	HMDB0249593	C09098	-	-	97176	O=C1C=CC2=NC=CC3=C2N1C1=C3C=CC=C1	ZERVJPYNQLONEK-UHFFFAOYSA-N	429615	275368	375933	250936	367056	551079	734792	494659	461900	692283	512288	488622	612077	627632	632050	530775	738659	818399
Com_1016_pos	Fluorodopamine	-	P	C8H10FNO2	171.07	172.077	2.24907	[M+H]+	5.727	-	3	C18	Benzenoids	苯类化合物	Phenols	酚类	Benzenediols	苯二醇类	"-"	HMDB0252375	-	-	-	17783959	OC1=C(O)C=C(CCNF)C=C1	WODALLKZZFNQQR-UHFFFAOYSA-N	271644	4.9613e+06	329571	338025	2.14734e+06	2.76338e+06	2.84061e+06	4.19201e+06	2.82863e+06	2.14926e+06	1.61713e+06	1.82278e+06	6.4131e+06	7.03461e+06	194841	4.25801e+06	8.55743e+06	1.27734e+07
Com_986_pos	Glutamine hydroxamate	谷氨酰胺羟肟酸	P	C5H10N2O4	162.064	163.071	2.74084	[M+H]+	1.175	-	3	C18	Organic acids and derivatives	有机酸及其衍生物	Carboxylic acids and derivatives	羧酸及其衍生物	Amino acids, peptides, and analogues	氨基酸、肽和类似物	"-"	HMDB0252810	-	-	-	-	NC(CCC(=O)NO)C(O)=O	YVGZXTQJQNXIAU-UHFFFAOYSA-N	876042	849337	592688	2.16973e+06	9.90045e+06	9.35143e+06	9.38473e+06	1.01739e+06	2.68657e+06	383053	732305	1.50214e+06	2.25164e+06	1.83342e+06	1.19377e+06	4.24024e+06	1.32319e+06	763371
Com_1192_pos	3-[(2-Oxoacetyl)oxy]-4-(trimethylazaniumyl)butanoate	3-[(2-氧代乙酰)氧基]-4-(三甲基氮)丁酸	P	C9H15NO5	217.095	218.102	1.16332	[M+H]+	5.258	-	3	C18	Lipids and lipid-like molecules	脂质和类脂分子	Fatty Acyls	脂肪酰类	Fatty acid esters	脂肪酸酯	"-"	HMDB0241791	-	-	-	-	C[N+](C)(C)CC(CC([O-])=O)OC(=O)C=O	PMHVEZKBYYNQIG-UHFFFAOYSA-N	156672	1.84433e+08	3.50767e+06	516839	1.1766e+08	1.19243e+08	1.24927e+08	1.60626e+08	1.60171e+08	1.65298e+08	1.25974e+08	1.39342e+08	1.62331e+08	1.54248e+08	2.41835e+07	2.37967e+08	2.22812e+08	2.93597e+08
Com_2487_pos	9,12-Hexadecadienoylcarnitine	9,12-十六烯酰肉碱	P	C23H42NO4	396.311	397.318	0.680772	[M+H]+	11.407	-	3	C18	Lipids and lipid-like molecules	脂质和类脂分子	Fatty Acyls	脂肪酰类	Fatty acid esters	脂肪酸酯	"1911579-97-9"	HMDB0013334	-	-	-	-	CCC\C=C/C\C=C/CCCCCCCC(=O)O[C@H](CC(O)=O)C[N+](C)(C)C	CMVGCHSJDXKPBB-ROVXQSMVSA-O	2.5291e+07	2.92619e+07	1.67743e+07	2.65349e+07	2.43509e+07	1.88152e+07	1.88435e+07	3.23634e+07	2.4486e+07	1.70005e+07	2.36748e+07	1.67868e+07	1.45204e+07	1.15242e+07	3.30035e+07	4.01672e+07	3.49463e+07	2.26078e+07
Com_1503_pos	3-Methoxy-4-Hydroxyphenylglycol sulfate	4-羟基-3-甲氧基苯基乙二醇-4-硫酸钾盐	P	C9H12O7S	264.03	265.037	0.74235	[M+H]+	6.047	-	3	C18	Benzenoids	苯类化合物	Phenols	酚类	Methoxyphenols	甲氧基酚类	"71324-20-4"	HMDB0003332	-	-	-	3035420	COC1=C(O)C=CC(=C1)C(CO)OS(O)(=O)=O	SBKADJXSGGTEPN-UHFFFAOYSA-N	2.01839e+06	2.68194e+06	2.04145e+06	2.09795e+06	3.59694e+06	3.73652e+06	4.21781e+06	3.87034e+06	2.1384e+06	2.97334e+06	3.98527e+06	3.27144e+06	4.13511e+06	4.28057e+06	3.08402e+06	1.71105e+06	5.48588e+06	3.04835e+06
Com_2622_pos	LysoPA(O-18:0/0:0)	溶血甘油磷酸甘油酯(O-18:0/0:0)	P	C21H45O6P	424.295	425.302	0.612164	[M+H]+	9.143	-	3	C18	Lipids and lipid-like molecules	脂质和类脂分子	Glycerophospholipids	甘油磷脂	Glycerophosphates	甘油磷酸酯类	"-"	HMDB0011144	-	-	-	10432493	CCCCCCCCCCCCCCCCCCOCC(O)COP(O)(O)=O	HUUYDUFSUADEJQ-UHFFFAOYSA-N	1.3304e+08	5.13086e+08	8.44973e+07	2.59487e+08	2.34405e+08	1.77121e+08	2.08344e+08	3.9886e+08	1.87821e+08	1.69745e+08	2.75568e+08	1.52377e+08	4.16587e+08	2.99465e+08	4.64131e+07	2.65632e+08	3.2513e+08	1.60668e+08
Com_1600_pos	Treosulfan	曲奥舒凡	P	C6H14O8S2	278.013	279.019	3.11742	[M+H]+	5.941	-	3	C18	Organic acids and derivatives	有机酸及其衍生物	Organic sulfonic acids and derivatives	有机磺酸及其衍生物	Organosulfonic acids and derivatives	有机磺酸及其衍生物	"299-75-2"	HMDB0042046	C19557	-	-	9296	CS(=O)(=O)OCC(O)C(O)COS(C)(=O)=O	YCPOZVAOBBQLRI-UHFFFAOYSA-N	1.60109e+07	1.6613e+07	1.61753e+07	1.57167e+07	1.67398e+07	1.8474e+07	1.78505e+07	1.94632e+07	2.14952e+07	2.39091e+07	1.79567e+07	1.91042e+07	2.30009e+07	2.39365e+07	2.17099e+07	1.67472e+07	2.44946e+07	2.43886e+07
Com_2003_pos	Azaperone	阿扎哌隆	P	C19H22FN3O	327.175	328.181	2.65434	[M+H]+	7.602	-	3	C18	Organic oxygen compounds	有机氧化合物	Organooxygen compounds	有机氧化合物	Carbonyl compounds	羰基化合物	"1649-18-9"	HMDB0248764	-	-	-	-	FC1=CC=C(C=C1)C(=O)CCCN1CCN(CC1)C1=CC=CC=N1	XTKDAFGWCDAMPY-UHFFFAOYSA-N	1.58474e+06	1.59592e+06	2.0974e+06	1.77019e+06	2.76462e+06	2.65607e+06	2.63462e+06	4.23476e+06	3.48271e+06	2.7793e+06	2.34636e+06	2.78612e+06	3.81886e+06	2.89664e+06	3.82606e+06	2.16062e+06	1.57705e+06	2.44466e+06
Com_961_pos	Allantoxanamide	-	P	C4H4N4O3	156.028	157.036	0.281818	[M+H]+	1.169	-	3	C18	Organic acids and derivatives	有机酸及其衍生物	Carboxylic acids and derivatives	羧酸及其衍生物	Carboxylic acid derivatives	羧酸衍生物	"-"	HMDB0247204	-	-	-	188244	NC(=O)C1=NC(=O)NC(=O)N1	HJXJVORILFDIOT-UHFFFAOYSA-N	1.40671e+06	1.49068e+06	1.05212e+06	3.10054e+06	1.11964e+07	1.09697e+07	1.11866e+07	1.53834e+06	3.95195e+06	945792	977694	2.50136e+06	2.96651e+06	2.71219e+06	2.00828e+06	4.85889e+06	2.49094e+06	1.44515e+06
Com_2055_pos	Mahanimbinol	-	P	C23H27NO	333.209	334.217	0.110856	[M+H]+	7.615	-	3	C18	Organoheterocyclic compounds	有机杂环化合物	Indoles and derivatives	吲哚及其衍生物	Carbazoles	咔唑类	"77156-13-9"	HMDB0040992	-	-	-	131753005	CC(C)=CCC\C(C)=C/CC1=C2NC3=CC=CC=C3C2=CC(C)=C1O	JSSIAXXILAGJKE-VBKFSLOCSA-N	2.13231e+08	1.85272e+08	2.00281e+08	1.09532e+08	2.05282e+08	1.9743e+08	2.07454e+08	1.78696e+08	2.78362e+08	2.81128e+08	2.10311e+08	2.13192e+08	2.63344e+08	2.87959e+08	3.43185e+08	1.58947e+08	1.3769e+08	2.47741e+08
Com_1646_pos	Imirestat	咪瑞司他	P	C15H8F2N2O2	286.055	287.062	2.23921	[M+H]+	2.444	-	3	C18	Benzenoids	苯类化合物	Fluorenes	芴类	-	-	"89391-50-4"	HMDB0253435	-	-	-	65673	FC1=CC2=C(C=C1)C1=C(C=C(F)C=C1)C21NC(=O)NC1=O	QCCHBHSAIQIQGO-UHFFFAOYSA-N	1.49685e+06	3.22887e+06	1.25879e+06	953326	1.41638e+06	1.95869e+06	1.07986e+06	2.81627e+06	4.23631e+06	2.67814e+06	1.32874e+06	1.17571e+06	4.33423e+06	5.34108e+06	5.66421e+06	3.05246e+06	5.82824e+06	6.24215e+06
Com_1668_pos	Isoprothiolane	稻瘟灵标准溶液	P	C12H18O4S2	290.065	291.072	1.391	[M+H]+	2.96	-	3	C18	Organic acids and derivatives	有机酸及其衍生物	Carboxylic acids and derivatives	羧酸及其衍生物	Dicarboxylic acids and derivatives	二元酸及其衍生物	"50512-35-1"	HMDB0031779	C11111	-	-	39681	CC(C)OC(=O)C(C(=O)OC(C)C)=C1SCCS1	UFHLMYOGRXOCSL-UHFFFAOYSA-N	5.30253e+08	8.19886e+08	6.51121e+08	4.76197e+08	6.10667e+08	6.96133e+08	3.91338e+08	5.15679e+08	7.61153e+08	1.12511e+09	7.36553e+08	9.68588e+08	1.20121e+09	9.26012e+08	1.38088e+08	5.05991e+08	7.66711e+08	7.58727e+08
Com_1053_pos	12-Tridecene-4,6,8,10-tetraynal	12-十三烯-4,6,8,10-四甲醛	P	C13H8O	180.058	181.066	4.34277	[M+H]+	4.778	-	3	C18	Lipids and lipid-like molecules	脂质和类脂分子	Fatty Acyls	脂肪酰类	Fatty aldehydes	脂肪醛	"28789-45-9"	HMDB0038915	-	-	-	85775343	C=CC#CC#CC#CC#CCCC=O	OFXBKGMSUXMAMD-UHFFFAOYSA-N	1.90039e+07	4.59435e+06	1.60428e+07	2.8663e+07	8.6184e+06	8.52515e+06	9.50988e+06	2.61892e+06	4.08182e+06	2.40215e+06	3.79585e+06	7.45839e+06	2.48354e+06	2.25264e+06	2.69628e+07	5.31393e+06	2.89378e+07	6.38301e+06
Com_1241_pos	Enallylpropymal	-	P	C11H16N2O3	224.116	225.123	3.11827	[M+H]+	5.822	-	3	C18	Organoheterocyclic compounds	有机杂环化合物	Diazines	二嗪类	Pyrimidines and pyrimidine derivatives	嘧啶和嘧啶衍生物	"-"	HMDB0251785	-	-	-	95636	CC(C)C1(CC=C)C(O)=NC(=O)N(C)C1=O	AXJXURWWUFZZKN-UHFFFAOYSA-N	3.17245e+06	838153	131807	2.44739e+06	1.04264e+06	1.08963e+06	1.06922e+06	136510	4.215e+06	2.85789e+06	331214	202335	43880.6	3.6067e+06	3.81709e+06	117236	52945.5	252542
Com_2393_pos	(E,E,E)-Sylvatine	-	P	C24H33NO3	383.246	384.253	1.33995	[M+H]+	8.997	-	3	C18	Organoheterocyclic compounds	有机杂环化合物	Benzodioxoles	苯并二氧杂环戊烯	-	-	"42438-80-2"	HMDB0030186	-	-	-	131750975	CC(C)CCC\C=C\CCCC\N=C(/O)\C=C\C=C/C1=CC2=C(OCO2)C=C1	URFYPQQKBYOWIX-SWZGVYIDSA-N	8.15916e+06	165760	7.5662e+06	4.90497e+06	2.784e+06	2.28523e+06	2.39322e+06	408489	741171	296368	122492	1.27152e+06	1.12797e+06	503664	3.17992e+06	866260	965580	3.21667e+06
Com_2283_pos	Vanillin 3-(L-menthoxy)propane-1,2-diol acetal	香草醛3-(L-薄荷氧基)丙二醇缩醛	P	C21H32O5	364.225	365.232	1.00422	[M+H]+	7.026	-	3	C18	Lipids and lipid-like molecules	脂质和类脂分子	Prenol lipids	异戊烯醇脂	Monoterpenoids	单萜类	"180964-47-0"	HMDB0032553	-	-	-	11631979	COC1=C(O)C=CC(=C1)C1OCC(COC2CC(C)CCC2C(C)C)O1	ZOGKSXQLOOQXFG-UHFFFAOYSA-N	9.90777e+06	7.20308e+07	9.98663e+06	3.021e+07	3.19935e+07	3.12351e+07	4.60214e+07	4.21646e+07	2.88307e+07	1.95203e+07	3.29738e+07	9.30352e+06	2.08984e+07	1.5846e+07	7.84638e+06	4.72403e+07	1.81362e+07	1.67308e+07
Com_1728_pos	(-)-alpha-5,9-Dimethyl-2-(3-furylmethyl)-2'-hydroxy-6,7-benzomorphane	(-)-α-5,9-二甲基-2-(3-呋喃甲基)-2'-羟基-6,7-苯并吗啡	P	C19H23NO2	297.173	298.18	1.6659	[M+H]+	6.325	-	3	C18	Alkaloids and derivatives	生物碱及其衍生物	6,7-benzomorphans	6,7-苯并吗啡烷	2,6-dimethyl-3-benzazocines	2,6-二甲基-3-苯并佐辛	"-"	HMDB0242200	-	-	-	431327	CC1C2CC3=C(C=C(O)C=C3)C1(C)CCN2CC1=COC=C1	MSBGXQSDBDHIGV-UHFFFAOYSA-N	1.63729e+06	1.71031e+06	2.03332e+06	1.83002e+06	1.55636e+06	1.96829e+06	2.2438e+06	1.79599e+06	1.91656e+06	2.04378e+06	1.69457e+06	1.90522e+06	2.77999e+06	2.52734e+06	1.12189e+06	2.00796e+06	2.46136e+06	2.27447e+06
Com_1611_pos	Fructosylvaline	果糖缬氨酸	P	C11H21NO7	279.132	280.14	3.34252	[M+H]+	5.068	-	3	C18	Organic acids and derivatives	有机酸及其衍生物	Carboxylic acids and derivatives	羧酸及其衍生物	Amino acids, peptides, and analogues	氨基酸、肽和类似物	"-"	HMDB0252498	-	-	-	59121301	CC(C)C(NCC(=O)C(O)C(O)C(O)CO)C(O)=O	JEQHVKBNRPNQDY-UHFFFAOYSA-N	55450.1	59656.8	115278	107260	1.31122e+06	1.99621e+06	1.28295e+06	184565	173005	110011	322773	95894.9	160273	129958	261172	372821	170741	76386.5
Com_1478_pos	Glycerol tripropanoate	三丙酸甘油酯	P	C12H20O6	260.126	261.133	1.05167	[M+H]+	5.205	-	3	C18	Lipids and lipid-like molecules	脂质和类脂分子	Glycerolipids	甘油脂	Triradylcglycerols	三酰基甘油	"139-45-7"	HMDB0032857	-	-	-	8763	CCC(=O)OCC(COC(=O)CC)OC(=O)CC	YZWRNSARCRTXDS-UHFFFAOYSA-N	2.98857e+07	2.34446e+07	1.98058e+07	2.36456e+07	1.89695e+07	1.86666e+07	2.09152e+07	1.89253e+07	2.20647e+07	5.46414e+07	1.94065e+07	2.1341e+07	2.17075e+07	2.6405e+07	3.60189e+07	1.25462e+07	2.99021e+07	2.84366e+07
Com_1061_pos	9-Methyluric acid	9-甲基尿酸	P	C6H6N4O3	182.044	183.052	1.29219	[M+H]+	1.161	-	3	C18	Organoheterocyclic compounds	有机杂环化合物	Imidazopyrimidines	咪唑并嘧啶类	Purines and purine derivatives	嘌呤和嘌呤衍生物	"55441-71-9"	HMDB0001973	-	-	-	108714	CN1C(=O)NC2=C1NC(=O)NC2=O	XJEJWDFDVPDMAS-UHFFFAOYSA-N	6.12427e+06	1.40773e+07	1.26497e+07	1.27051e+07	1.46864e+07	2.19052e+07	1.31995e+07	5.81983e+06	1.072e+07	8.70845e+06	7.05249e+06	7.9257e+06	9.36404e+06	9.39091e+06	7.02273e+06	8.58366e+06	9.55857e+06	9.25836e+06
Com_808_pos	maleimide-thiol	-	P	C4H3NO2S	128.988	129.997	6.17425	[M+H]+	1.046	-	3	C18	Organoheterocyclic compounds	有机杂环化合物	Pyrrolidines	吡咯烷类	Pyrrolidones	吡咯烷酮	"-"	HMDB0254313	-	-	-	22185901	SN1C(=O)C=CC1=O	XFKSLINPMJIYFX-UHFFFAOYSA-N	3.7868e+06	4.03521e+06	2.14844e+06	3.65055e+06	3.33563e+06	4.03964e+06	4.35421e+06	4.95416e+06	4.9328e+06	6.18037e+06	2.87323e+06	5.29665e+06	5.35367e+06	5.79085e+06	5.61713e+06	4.60606e+06	7.31725e+06	6.6245e+06
Com_2679_pos	Licorisoflavan A	甘草异黄烷甲	P	C27H34O5	438.241	439.248	0.53136	[M+H]+	7.453	-	3	C18	Phenylpropanoids and polyketides	苯丙素类和聚酮类	Isoflavonoids	异黄酮类	O-methylated isoflavonoids	O-甲基化异黄酮	"129314-37-0"	HMDB0034184	-	-	LMPK12080046	5319704	COC1=CC2=C(CC(CO2)C2=C(O)C(CC=C(C)C)=C(O)C=C2)C(OC)=C1CC=C(C)C	GDAAEAXMNLVRCZ-UHFFFAOYSA-N	6.72193e+07	5.58269e+08	4.9106e+07	3.6344e+07	1.74408e+08	1.57278e+08	1.52663e+08	2.21144e+08	1.52167e+08	1.34845e+08	2.2463e+08	9.2765e+07	3.85084e+08	2.16721e+08	1.32431e+07	2.9149e+08	1.08699e+08	7.79351e+07
Com_2694_pos	Bolegrevilol	-	P	C28H40O4	440.293	441.3	0.457611	[M+H]+	11.451	-	3	C18	Lipids and lipid-like molecules	脂质和类脂分子	Prenol lipids	异戊烯醇脂	Diterpenoids	二萜类	"123941-64-0"	HMDB0040764	-	-	-	14376403	CC(C)=CCC\C(C)=C\CC\C(C)=C\CC\C(C)=C\CC1=CC(O)=CC(O)=C1OC(C)=O	MZWQVUHXBWQZLY-MLAGYPMBSA-N	6.7356e+07	1.12963e+08	5.71611e+07	1.06255e+08	7.78204e+07	6.03212e+07	6.5513e+07	1.2879e+08	1.93072e+08	2.00988e+08	1.12671e+08	7.63336e+07	1.31665e+08	1.15592e+08	6.3841e+07	1.06213e+08	1.45445e+08	1.34912e+08
Com_763_pos	Methanethiosulfonate	-	P	CH4O2S2	111.965	112.972	1.50896	[M+H]+	1.046	-	3	C18	Organosulfur compounds	有机硫化合物	-	-	-	-	"-"	HMDB0254521	-	-	-	74768	CS(S)(=O)=O	FHBSGPWHCCIQPG-UHFFFAOYSA-N	8.71617e+06	8.93995e+06	9.70439e+06	7.20134e+06	8.13003e+06	8.17827e+06	7.33316e+06	7.35367e+06	1.05023e+07	1.31217e+07	9.93373e+06	1.01594e+07	1.15299e+07	1.22301e+07	1.06185e+07	8.11168e+06	1.29604e+07	1.27425e+07
Com_885_pos	4-Hydroxycyclohexylcarboxylic acid	4-羟基环己羧酸	P	C7H12O3	144.079	145.085	3.81231	[M+H]+	5.404	-	3	C18	Organic oxygen compounds	有机氧化合物	Organooxygen compounds	有机氧化合物	Alcohols and polyols	醇和多元醇	"17419-81-7"	HMDB0001988	-	-	-	151138	OC1CCC(CC1)C(O)=O	HCFRWBBJISAZNK-UHFFFAOYSA-N	5.05185e+07	4.28232e+07	6.21692e+07	4.08086e+07	5.60511e+07	5.3746e+07	5.22289e+07	3.65102e+07	3.14043e+07	3.53329e+07	4.38839e+07	3.0103e+07	4.09521e+07	3.51752e+07	4.78901e+07	3.3956e+07	3.69225e+07	6.00188e+07
Com_1885_pos	Nivalenol	瓜萎镰菌醇	P	C15H20O7	312.121	313.128	0.623478	[M+H]+	5.455	-	3	C18	Lipids and lipid-like molecules	脂质和类脂分子	Prenol lipids	异戊烯醇脂	Sesquiterpenoids	倍半萜类	"23282-20-4"	HMDB0004304	C06080	map00909	-	440908	[H][C@@]12O[C@]3([H])C=C(C)C(=O)[C@@H](O)[C@]3(CO)[C@@](C)([C@H](O)[C@H]1O)[C@@]21CO1	UKOTXHQERFPCBU-YQPARWETSA-N	1.53682e+07	6.26858e+07	1.44697e+07	8.0831e+06	2.13111e+07	2.23196e+07	2.33519e+07	2.86337e+07	3.20527e+07	3.77388e+07	3.66405e+07	2.85963e+07	4.83067e+07	2.92533e+07	5.787e+06	2.57573e+07	1.83158e+07	3.18848e+07
Com_933_pos	Aminochrome o-semiquinone	-	P	C8H8NO2	150.055	151.063	1.54423	[M+H]+	1.954	-	3	C18	Organoheterocyclic compounds	有机杂环化合物	Indoles and derivatives	吲哚及其衍生物	Indolines	吲哚啉	"-"	HMDB0060279	-	-	-	131769908	[O]C1=C(O)C=C2NCCC2=C1	SUOKBNMHVMNQDG-UHFFFAOYSA-N	8.68301e+08	3.49074e+08	9.68236e+08	7.14628e+08	4.13291e+08	5.28842e+08	5.64145e+08	2.457e+08	3.29378e+08	2.8973e+08	3.56746e+08	3.89442e+08	2.86882e+08	3.61031e+08	5.08563e+08	5.95851e+08	4.20402e+08	5.36036e+08
Com_925_pos	3,5-dihydroxy-3,4-dihydro-1,4-benzothiazine	3,5-二羟基-3,4-二氢-1,4-苯并噻嗪	P	C8H7NS	149.03	150.038	6.37186	[M+H]+	6.285	-	3	C18	Organoheterocyclic compounds	有机杂环化合物	Benzothiazines	苯并噻嗪类	-	-	"-"	HMDB0062347	-	-	-	12805862	N1C=CSC2=CC=CC=C12	ZLILRRGWBOKBIG-UHFFFAOYSA-N	1.86957e+06	1.77646e+06	1.96549e+06	1.87886e+06	2.12454e+06	1.55541e+06	1.9532e+06	1.63239e+06	2.14799e+06	2.3502e+06	2.09666e+06	1.68351e+06	1.76788e+06	2.6994e+06	2.50041e+06	1.82445e+06	2.04008e+06	2.01672e+06
Com_1561_pos	Arginylproline	-	P	C11H21N5O3	271.164	272.172	0.339948	[M+H]+	8.149	-	3	C18	Organic acids and derivatives	有机酸及其衍生物	Carboxylic acids and derivatives	羧酸及其衍生物	Amino acids, peptides, and analogues	氨基酸、肽和类似物	"2418-69-1"	HMDB0028717	-	-	-	151003	N[C@@H](CCCNC(N)=N)C(=O)N1CCC[C@H]1C(O)=O	LQJAALCCPOTJGB-YUMQZZPRSA-N	6.2304e+06	8.73181e+06	2.99954e+06	3.94169e+07	6.23104e+06	6.04333e+06	6.90263e+06	8.66876e+06	7.23028e+06	1.25208e+06	3.4084e+06	1.0741e+06	343889	123065	4.60004e+06	8.19846e+06	4.67367e+06	4.21148e+06
Com_2489_pos	Idalopirdine	-	P	C20H19F5N2O	398.142	399.15	1.49506	[M+H]+	5.91	-	3	C18	Organoheterocyclic compounds	有机杂环化合物	Indoles and derivatives	吲哚及其衍生物	Tryptamines and derivatives	色胺及其衍生物	"-"	HMDB0253371	-	-	-	21071390	FC(F)C(F)(F)COC1=CC=CC(CNCCC2=CNC3=CC(F)=CC=C23)=C1	YBAWYTYNMZWMMJ-UHFFFAOYSA-N	98399.3	1.04345e+07	428489	1.83526e+06	5.70488e+06	6.16798e+06	6.1638e+06	6.81244e+06	9.61689e+06	8.60053e+06	4.64295e+06	4.67619e+06	1.66677e+07	8.93936e+06	2.2232e+06	6.41199e+06	5.71152e+06	7.02148e+06
Com_1511_pos	4(3H)-Quinazolinone, 2-ethyl-3-(o-tolyl)-	4(3H)-喹唑啉酮,2-乙基-3-(邻甲苯基)-	P	C17H16N2O	264.126	265.134	2.04068	[M+H]+	6.476	-	3	C18	Organoheterocyclic compounds	有机杂环化合物	Diazanaphthalenes	二氮杂萘类	Benzodiazines	苯并二嗪类	"-"	HMDB0248829	-	-	-	63117	CCC1=NC2=CC=CC=C2C(=O)N1C1=CC=CC=C1C	UDHZAVFITRXCIU-UHFFFAOYSA-N	359334	139128	219404	706846	525174	508124	307342	618732	199689	618467	166009	437830	212974	582125	603224	407084	341858	697969
Com_2093_pos	Dodeca-4,7,10-trienoylcarnitine	-	P	C19H31NO4	337.225	338.232	2.40924	[M+H]+	8.277	-	3	C18	Lipids and lipid-like molecules	脂质和类脂分子	Fatty Acyls	脂肪酰类	Fatty acid esters	脂肪酸酯	"-"	HMDB0241275	-	-	-	-	CC=CCC=CCC=CCCC(=O)OC(CC([O-])=O)C[N+](C)(C)C	NRFYTWUUQYFBRU-UHFFFAOYSA-N	6.27242e+06	2.93138e+06	4.66983e+06	1.06269e+07	2.78991e+06	2.58708e+06	1.9945e+06	1.56545e+06	1.32348e+06	1.10863e+06	1.78401e+06	1.4939e+06	250540	480487	1.9292e+06	926729	2.44202e+06	2.5737e+06
Com_2834_pos	LysoPC(22:4(7Z,10Z,13Z,16Z)/0:0)	溶血磷脂酰胆碱 (22:4 (7Z,10Z,13Z,16Z)/0:0)	P	C30H54NO7P	571.364	572.371	0.532786	[M+H]+	10.453	-	3	C18	Lipids and lipid-like molecules	脂质和类脂分子	Glycerophospholipids	甘油磷脂	Glycerophosphocholines	甘油磷酸胆碱	"-"	HMDB0010401	C04230	-	LMGP01050124	52924039	CCCCC\C=C/C\C=C/C\C=C/C\C=C/CCCCCC(=O)OC[C@](O)([H])COP([O-])(=O)OCC[N+](C)(C)C	ZOJBSSVHFSBHMP-JJJSWPRASA-N	2.6005e+08	8.69376e+07	2.34662e+08	1.0913e+08	2.11614e+08	1.54814e+08	1.39506e+08	6.35456e+07	8.45287e+07	6.50147e+07	1.22558e+08	5.28238e+07	3.63344e+07	4.48289e+07	8.05911e+08	1.16367e+09	9.33194e+07	6.72653e+07
Com_2575_pos	DG(8:0/i-13:0/0:0)	二酰基甘油(8:0/i-13:0/0:0)	P	C24H46O5	414.335	415.342	0.685755	[M+H]+	7.569	-	3	C18	Lipids and lipid-like molecules	脂质和类脂分子	Glycerolipids	甘油脂	Diradylglycerols	双甘油酯	"-"	HMDB0092909	-	-	-	131802086	[H][C@](CO)(COC(=O)CCCCCCC)OC(=O)CCCCCCCCCC(C)C	GKNXRZBURCGKOT-QFIPXVFZSA-N	5.51056e+06	4.352e+06	1.66775e+06	3.6537e+06	3.04556e+06	3.35012e+06	3.56027e+06	3.59784e+06	866922	2.52732e+06	460243	2.90816e+06	4.05374e+06	1.56225e+06	1.16045e+07	3.28537e+06	1.52891e+07	1.33642e+07
Com_2415_pos	N,N'-Bis(2-hydroxybenzyl)ethylenediamine-N,N'-diacetic acid	N,N'-双(2-羟基苄基)乙二胺-N,N'-二乙酸	P	C20H24N2O6	388.163	389.17	2.54384	[M+H]+	8.932	-	3	C18	Organic acids and derivatives	有机酸及其衍生物	Carboxylic acids and derivatives	羧酸及其衍生物	Amino acids, peptides, and analogues	氨基酸、肽和类似物	"-"	HMDB0253055	-	-	-	37336	OC(=O)CN(CCN(CC(O)=O)CC1=CC=CC=C1O)CC1=CC=CC=C1O	GRUVVLWKPGIYEG-UHFFFAOYSA-N	2.27047e+07	3.02274e+07	1.81941e+07	2.989e+07	2.51721e+07	2.23911e+07	2.1734e+07	3.19872e+07	2.97523e+07	2.00811e+07	2.67636e+07	2.58872e+07	2.04706e+07	1.92599e+07	1.22296e+07	1.3368e+07	2.49895e+07	2.36404e+07
Com_2315_pos	Cinnarizine	桂利嗪	P	C26H28N2	368.225	369.233	1.09707	[M+H]+	11.222	-	3	C18	Benzenoids	苯类化合物	Benzene and substituted derivatives	苯及其取代衍生物	Diphenylmethanes	二苯甲烷	"298-57-7"	HMDB0014708	-	-	-	1547484	C(C=CC1=CC=CC=C1)N1CCN(CC1)C(C1=CC=CC=C1)C1=CC=CC=C1	DERZBLKQOCDDDZ-UHFFFAOYSA-N	1.79012e+07	1.52695e+07	1.49399e+07	1.18845e+07	1.51331e+07	1.57841e+07	1.62145e+07	1.70458e+07	1.8483e+07	1.88509e+07	1.48455e+07	1.40943e+07	1.6734e+07	1.52039e+07	1.47029e+07	1.05427e+07	1.57767e+07	1.73046e+07
Com_1141_pos	Benzyl 2,3-dimethyl-2-butenoate	-	P	C13H16O2	204.115	205.122	1.67864	[M+H]+	1.501	-	3	C18	Benzenoids	苯类化合物	Benzene and substituted derivatives	苯及其取代衍生物	Benzyloxycarbonyls	苄氧基羰基	"7492-69-5"	HMDB0036224	-	-	-	61402	CC(C)=C(C)C(=O)OCC1=CC=CC=C1	LHDWSNQMWAZQPX-UHFFFAOYSA-N	5.66389e+06	6.04792e+06	3.89349e+06	2.05326e+07	8.6737e+06	6.00319e+06	7.98831e+06	1.40251e+07	4.10056e+06	7.2782e+06	7.05219e+06	9.13602e+06	1.23447e+07	6.51878e+06	7.92325e+06	8.22576e+06	5.96371e+06	1.46855e+07
Com_2902_pos	PC(18:0/18:1(11Z))	磷脂酰胆碱(18:0/18:1(11Z))	P	C44H86NO8P	787.609	810.597	1.19374	[M+Na]+	10.528	-	3	C18	Lipids and lipid-like molecules	脂质和类脂分子	Glycerophospholipids	甘油磷脂	Glycerophosphocholines	甘油磷酸胆碱	"-"	HMDB0008037	-	-	LMGP01010750	24778815	CCCCCCCCCCCCCCCCCC(=O)OC[C@]([H])(COP([O-])(=O)OCC[N+](C)(C)C)OC(=O)CCCCCCCCC\C=C/CCCCCC	AEAMHDRXCYEOCU-HTDYWKJCSA-N	1.24081e+09	1.81739e+09	1.78558e+09	1.39781e+09	1.13278e+09	8.50596e+08	1.46307e+09	1.16547e+09	3.40157e+08	1.26709e+09	3.53885e+08	2.7891e+09	1.16147e+09	1.93206e+09	2.00058e+09	8.77597e+08	2.11643e+09	1.50058e+09
Com_871_pos	(3-Chlorophenyl)hydrazine	间氯苯肼	P	C6H7ClN2	142.03	143.038	6.28975	[M+H]+	1.175	-	3	C18	Benzenoids	苯类化合物	Benzene and substituted derivatives	苯及其取代衍生物	Phenylhydrazines	苯肼类	"14763-20-3"	HMDB0243599	-	-	-	75332	NNC1=CC(Cl)=CC=C1	GFPJLZASIVURDY-UHFFFAOYSA-N	1.60357e+07	1.51065e+07	9.29269e+06	5.09289e+07	2.30985e+08	2.50496e+08	2.39893e+08	1.81977e+07	6.51515e+07	1.2866e+07	1.04934e+07	4.15623e+07	5.66421e+07	4.40564e+07	3.72243e+07	1.16894e+08	4.02962e+07	2.64157e+07
Com_2873_pos	DG(PGF1alpha/0:0/i-13:0)	二酰基甘油(PGF1alpha/0:0/i-13:0)	P	C36H66O8	626.476	627.484	0.83063	[M+H]+	8.684	-	3	C18	-	-	-	-	-	-	"-"	HMDB0298712	-	-	-	-	CCCCC[C@H](O)\C=C\[C@H]1[C@H](O)C[C@H](O)[C@@H]1CCCCCCC(=O)OC[C@@H](O)COC(=O)CCCCCCCCCC(C)C	SUZTXAQPVZXWBV-XIQSKUOOSA-N	1.71415e+07	7.5738e+07	6.42787e+06	1.27325e+08	2.73599e+07	2.05006e+07	2.12299e+07	6.95855e+07	2.24807e+07	6.22361e+06	3.92213e+07	1.35711e+07	1.04294e+07	4.87015e+06	3.53208e+06	6.70298e+07	1.8244e+07	9.80616e+06
Com_1153_pos	3-Methyl-5-pentyl-1,2,4-trithiolane	-	P	C8H16S3	208.041	209.048	1.4725	[M+H]+	5.882	-	3	C18	Organoheterocyclic compounds	有机杂环化合物	Trithiolanes	三硫杂环戊烷	-	-	"101517-93-5"	HMDB0040242	-	-	-	22212051	CCCCCC1SSC(C)S1	MLOZURMZWJZSCN-UHFFFAOYSA-N	3.19295e+06	3.8303e+06	3.43658e+06	3.22738e+06	3.56984e+06	3.59748e+06	3.52695e+06	3.716e+06	4.299e+06	4.89043e+06	3.91346e+06	4.27536e+06	4.00221e+06	4.58359e+06	3.81959e+06	2.87439e+06	4.62771e+06	4.61419e+06
Com_1479_pos	2-Phenyl-5-(5-methyl-3-pyridinylmethyl)pyridine	2-苯基-5-(5-甲基-3-吡啶甲基)吡啶	P	C18H16N2	260.131	261.139	1.92254	[M+H]+	7.155	-	3	C18	Organoheterocyclic compounds	有机杂环化合物	Pyridines and derivatives	吡啶及其衍生物	Phenylpyridines	苯基吡啶类	"-"	HMDB0249951	-	-	-	57330086	CC1=CC(CC2=CN=C(C=C2)C2=CC=CC=C2)=CN=C1	FLLIVPRKOUZFTG-UHFFFAOYSA-N	1.30241e+07	1.07568e+07	1.32438e+07	1.24905e+07	1.36109e+07	1.49732e+07	1.4382e+07	1.24143e+07	1.78566e+07	2.55325e+07	1.47447e+07	1.47078e+07	1.56985e+07	2.10659e+07	2.44216e+07	9.97837e+06	1.9263e+07	1.41744e+07
Com_888_pos	6-Hydroxy-5-fluorocytosine	6-羟基-5-氟胞嘧啶	P	C4H4FN3O2	145.029	146.036	1.04312	[M+H]+	1.178	-	3	C18	Organoheterocyclic compounds	有机杂环化合物	Diazines	二嗪类	Pyrimidines and pyrimidine derivatives	嘧啶和嘧啶衍生物	"-"	HMDB0247069	-	-	-	13166059	NC1=C(F)C(=O)NC(=O)N1	WTSJNKDJPYBJFH-UHFFFAOYSA-N	688887	819266	294942	2.32849e+06	1.02999e+07	9.1755e+06	8.12262e+06	577212	1.6711e+06	173336	80794.2	750581	1.11052e+06	1.00638e+06	762815	3.18266e+06	809452	1.12005e+06
Com_2219_pos	Propofol glucuronide	2,6-二异丙基Β-D-吡喃葡萄糖酸	P	C18H26O7	354.168	355.175	0.942094	[M+H]+	5.741	-	3	C18	Organic oxygen compounds	有机氧化合物	Organooxygen compounds	有机氧化合物	Carbohydrates and carbohydrate conjugates	碳水化合物和碳水化合物结合物	"114991-26-3"	HMDB0060933	-	-	-	71751823	CC(C)C1=CC=CC(C(C)C)=C1O[C@@H]1O[C@@H]([C@@H](O)[C@H](O)[C@H]1O)C(O)=O	JZSJIASBMOIIKI-RUKPJNHUSA-N	1.47565e+07	1.82642e+07	5.45054e+07	8.67518e+06	1.0851e+07	2.02328e+07	2.25532e+07	1.55881e+07	1.86113e+07	2.28753e+07	1.12825e+07	1.53113e+07	2.71795e+07	2.59179e+07	1.09898e+07	1.80934e+07	1.44219e+07	2.23404e+07
Com_1442_pos	Phenyltoloxamine	苯托沙敏	P	C17H21NO	255.162	256.169	3.44329	[M+H]+	7.189	-	3	C18	Benzenoids	苯类化合物	Benzene and substituted derivatives	苯及其取代衍生物	Diphenylmethanes	二苯甲烷	"92-12-6"	HMDB0240250	-	-	-	-	CN(C)CCOC1=CC=CC=C1CC1=CC=CC=C1	IZRPKIZLIFYYKR-UHFFFAOYSA-N	4.08882e+06	4.7388e+06	4.36729e+06	3.5065e+06	5.32937e+06	4.88182e+06	4.65632e+06	5.86681e+06	5.49771e+06	6.42703e+06	5.25898e+06	6.46573e+06	7.10725e+06	6.02206e+06	6.35698e+06	5.52326e+06	3.97001e+06	5.12229e+06
Com_875_pos	Isouramil	-	P	C4H5N3O3	143.033	144.04	2.50251	[M+H]+	1.175	-	3	C18	Organoheterocyclic compounds	有机杂环化合物	Diazines	二嗪类	Pyrimidines and pyrimidine derivatives	嘧啶和嘧啶衍生物	"-"	HMDB0253702	-	-	-	77518	NC1=C(O)C(=O)NC(=O)N1	SPOYOCCBDWULRZ-UHFFFAOYSA-N	1.67418e+06	1.36146e+06	976834	4.92097e+06	2.30084e+07	2.39917e+07	2.41298e+07	1.7097e+06	6.81135e+06	1.2929e+06	1.27157e+06	4.26543e+06	5.68184e+06	4.55308e+06	3.25398e+06	1.13815e+07	3.98931e+06	2.943e+06
Com_1927_pos	1,2,4-Nonadecanetriol	-	P	C19H40O3	316.298	317.305	0.0428239	[M+H]+	7.405	-	3	C18	Lipids and lipid-like molecules	脂质和类脂分子	Fatty Acyls	脂肪酰类	Fatty alcohols	脂肪醇	"-"	HMDB0032112	-	-	LMFA05000577	10567452	CCCCCCCCCCCCCCCC(O)CC(O)CO	BADVLZPPYIABDS-UHFFFAOYSA-N	3.1955e+06	5.83389e+06	1.8524e+06	1.67143e+06	2.11952e+06	2.22142e+06	2.16635e+06	1.60644e+06	1.62679e+06	3.07663e+06	2.92324e+06	2.3896e+06	1.90701e+06	4.7733e+06	883962	948531	3.43007e+06	2.42779e+06
Com_1790_pos	1-(Carboxyethylthio)tetradecane	-	P	C17H34O2S	302.228	303.234	3.04422	[M+H]+	9.343	-	3	C18	Lipids and lipid-like molecules	脂质和类脂分子	Fatty Acyls	脂肪酰类	Fatty acids and conjugates	脂肪酸和结合物	"-"	HMDB0243801	-	-	-	150912	CCCCCCCCCCCCCCSCCC(O)=O	OWXXRDGGTZWLQY-UHFFFAOYSA-N	5.564e+08	2.00746e+08	3.5939e+08	1.23624e+09	3.65116e+08	3.69712e+08	4.15644e+08	4.36352e+08	3.63489e+08	2.72549e+08	2.74162e+08	1.98276e+08	1.99592e+08	2.68232e+08	5.93908e+08	6.3404e+08	4.32621e+08	3.49719e+08
Com_2364_pos	Antalarmin	-	P	C24H34N4	378.278	379.286	1.54677	[M+H]+	9.191	-	3	C18	Organoheterocyclic compounds	有机杂环化合物	Pyrroles	吡咯类	Substituted pyrroles	取代吡咯	"-"	HMDB0248455	-	-	-	-	CCCCN(CC)C1=NC(C)=NC2=C1C(C)=C(C)N2C1=C(C)C=C(C)C=C1C	IXPROWGEHNVJOY-UHFFFAOYSA-N	4.53353e+08	5.82927e+08	3.47712e+08	6.0078e+08	4.73356e+08	4.41882e+08	4.67857e+08	1.36265e+09	4.3652e+08	3.99634e+08	6.04106e+08	3.60154e+08	8.77603e+08	6.14843e+08	3.05098e+08	7.56489e+08	9.26551e+08	4.01147e+08
Com_2771_pos	LysoPE(0:0/18:3(6Z,9Z,12Z))	溶血磷脂酰乙醇胺(0:0/18:3(6Z,9Z,12Z))	P	C23H42NO7P	475.27	476.277	0.287881	[M+H]+	9.235	-	3	C18	Lipids and lipid-like molecules	脂质和类脂分子	Glycerophospholipids	甘油磷脂	Glycerophosphoethanolamines	甘油磷酸乙醇胺类	"-"	HMDB0011478	-	-	LMGP02050042	53480927	[H][C@@](CO)(COP(O)(=O)OCCN)OC(=O)CCCC\C=C/C\C=C/C\C=C/CCCCC	QYXNIRQICOBIAE-CSLWLMPESA-N	4.85787e+08	2.1671e+08	7.18921e+08	2.1631e+08	3.6058e+08	3.23286e+08	3.11991e+08	1.76802e+08	4.18442e+08	1.63434e+08	2.10498e+08	2.20035e+08	1.89148e+08	1.86069e+08	1.12309e+09	1.07308e+09	2.07455e+08	2.71132e+08
Com_1585_pos	4H-1,3,2-Benzodioxaphosphorin, 2-(2-methylphenoxy)-, 2-oxide	4H-1,3,2-苯并二氧磷杂环己烷,2-(2-甲基苯氧基)-,2-氧化物	P	C14H13O4P	276.055	277.062	3.23625	[M+H]+	5.728	-	3	C18	Organic acids and derivatives	有机酸及其衍生物	Organic phosphoric acids and derivatives	有机磷酸及其衍生物	Phosphate esters	磷酸酯类	"-"	HMDB0249713	-	-	-	104993	CC1=CC=CC=C1OP1(=O)OCC2=CC=CC=C2O1	LKQSEFCGKYFESN-UHFFFAOYSA-N	1.62206e+06	1.38683e+06	1.42959e+06	1.74493e+06	1.57924e+06	2.27368e+06	1.49441e+06	2.42699e+06	2.23021e+06	3.07944e+06	2.34711e+06	1.76877e+06	2.09937e+06	3.1517e+06	1.6929e+06	1.30322e+06	2.44667e+06	2.35226e+06
Com_2608_pos	(9Z,11E,13Z)-Octadeca-9,11,13-trienoylcarnitine	-	P	C25H43NO4	421.319	422.326	0.367895	[M+H]+	7.861	-	3	C18	Lipids and lipid-like molecules	脂质和类脂分子	Fatty Acyls	脂肪酰类	Fatty acid esters	脂肪酸酯	"-"	HMDB0241550	-	-	-	-	CCCCC=CC=CC=CCCCCCCCC(=O)OC(CC([O-])=O)C[N+](C)(C)C	UYYGWAVLAWVNGG-UHFFFAOYSA-N	2.98687e+08	6.33756e+08	8.0988e+07	1.49598e+08	2.18864e+08	2.16057e+08	2.06061e+08	3.28695e+08	1.63079e+08	1.00824e+08	5.76003e+07	6.56894e+07	2.72897e+08	2.44138e+08	9.26778e+07	3.15159e+08	2.46756e+08	8.06804e+08
Com_2529_pos	N-Arachidonoyl Threonine	N-花生四烯酰苏氨酸	P	C24H39NO4	405.288	406.295	0.487766	[M+H]+	9.124	-	3	C18	Organic acids and derivatives	有机酸及其衍生物	Carboxylic acids and derivatives	羧酸及其衍生物	Amino acids, peptides, and analogues	氨基酸、肽和类似物	"-"	HMDB0242004	-	-	-	91602744	CCCCCC=CCC=CCC=CCC=CCCCC(=O)NC(C(C)O)C(O)=O	GTCXYWWBJBSQCG-UHFFFAOYSA-N	4.11775e+06	3.97684e+07	4.0413e+06	1.27362e+07	1.22733e+07	1.27597e+07	9.19696e+06	2.60435e+07	1.31844e+07	4.37985e+06	1.46535e+07	7.54814e+06	3.18726e+07	2.30441e+07	4.2471e+06	2.29325e+07	2.48791e+07	8.49599e+06
Com_1280_pos	Methyl-4-hydroxybenzoate sulfate	-	P	C8H8O6S	232.004	233.012	2.92217	[M+H]+	0.537	-	3	C18	Organic acids and derivatives	有机酸及其衍生物	Organic sulfuric acids and derivatives	有机硫酸及其衍生物	Arylsulfates	芳基硫酸盐	"1679347-90-0"	HMDB0168668	-	-	-	122164837	COC(=O)C1=CC=C(OS(O)(=O)=O)C=C1	IBEAHXYYSZWGED-UHFFFAOYSA-N	3.90343e+06	3.96332e+06	3.85446e+06	3.28407e+06	4.41982e+06	3.55327e+06	3.86154e+06	4.11225e+06	4.04706e+06	4.80412e+06	4.01492e+06	3.96811e+06	4.54802e+06	4.80188e+06	3.64457e+06	3.93037e+06	5.07186e+06	4.68702e+06
Com_977_pos	Hydralazine	肼酞嗪	P	C8H8N4	160.075	161.082	0.0888642	[M+H]+	5.726	-	3	C18	Organoheterocyclic compounds	有机杂环化合物	Diazanaphthalenes	二氮杂萘类	Benzodiazines	苯并二嗪类	"86-54-4"	HMDB0015400	C07040	-	-	3637	NNC1=NN=CC2=CC=CC=C12	RPTUSVTUFVMDQK-UHFFFAOYSA-N	1.97759e+07	2.19943e+07	2.15607e+07	1.90296e+07	1.99499e+07	1.99815e+07	1.99208e+07	2.19382e+07	2.47229e+07	2.85896e+07	2.30162e+07	2.36011e+07	2.77923e+07	2.987e+07	2.47885e+07	1.66331e+07	2.58313e+07	2.85184e+07
Com_835_pos	Benzothiophene	-	P	C8H6S	134.019	135.027	7.43244	[M+H]+	1.495	-	3	C18	Organoheterocyclic compounds	有机杂环化合物	Benzothiophenes	苯并噻吩类	1-benzothiophenes	1-苯并噻吩	"-"	HMDB0249003	-	-	-	7221	S1C=CC2=CC=CC=C12	FCEHBMOGCRZNNI-UHFFFAOYSA-N	3.40019e+06	3.60094e+06	882481	1.22983e+06	4.31462e+06	4.93263e+06	4.65119e+06	3.95045e+06	6.46227e+06	5.72871e+06	4.98967e+06	5.16282e+06	4.381e+06	7.08058e+06	5.89308e+06	6.22506e+06	7.60005e+06	1.158e+07
Com_2228_pos	Veranisatin B	-	P	C16H20O9	356.111	357.119	1.67125	[M+H]+	5.526	-	3	C18	Lipids and lipid-like molecules	脂质和类脂分子	Prenol lipids	异戊烯醇脂	Terpene lactones	萜内酯	"153445-93-3"	HMDB0040664	-	-	-	127871	COC(=O)C1(O)C2CC3(C(C)CCC3(O)C11COC1=O)C(O)C(=O)O2	BPDHZCGFGOWILW-UHFFFAOYSA-N	1.75478e+06	3.42593e+06	1.11432e+08	1.30384e+07	5.39587e+06	5.30472e+06	5.39141e+06	964507	861978	1.54691e+06	1.27083e+06	442683	1.43047e+06	2.17803e+06	2.04531e+06	207787	375530	6.16357e+06
Com_1274_pos	M-Terphenyl	间三联苯	P	C18H14	230.11	231.117	2.18549	[M+H]+	6.147	-	3	C18	Benzenoids	苯类化合物	Benzene and substituted derivatives	苯及其取代衍生物	Terphenyls	三联苯	"92-06-8"	HMDB0244175	-	-	-	7076	C1=CC=C(C=C1)C1=CC(=CC=C1)C1=CC=CC=C1	YJTKZCDBKVTVBY-UHFFFAOYSA-N	922874	1.16327e+06	880488	755030	820928	962810	785884	832689	808004	977702	721593	906689	1.08487e+06	889934	773131	812581	534756	730274
Com_2615_pos	Mammea A/AB cyclo F	-	P	C25H26O6	422.173	423.18	1.55089	[M+H]+	6.586	-	3	C18	Phenylpropanoids and polyketides	苯丙素类和聚酮类	Neoflavonoids	新黄酮类化合物	Prenylated neoflavonoids	异戊二烯化新黄酮	"30390-13-7"	HMDB0030713	-	-	LMPK12100014	21579161	CCC(C)C(=O)C1=C2OC(CC2=C2OC(=O)C=C(C3=CC=CC=C3)C2=C1O)C(C)(C)O	AVIZABGQXBMRCJ-UHFFFAOYSA-N	1.05124e+07	5.54352e+06	9.80397e+06	4.07948e+06	8.57425e+06	8.40602e+06	8.22346e+06	9.93423e+06	1.43315e+07	1.29162e+07	1.21127e+07	1.1239e+07	1.37821e+07	1.02459e+07	1.18704e+07	6.65163e+06	9.17042e+06	1.12094e+07
Com_1507_pos	3-Hydroxy-4-butanolide	3-羟基-4-丁内酯	P	C10H16O8	264.085	265.092	0.654242	[M+H]+	6.622	-	3	C18	Organic oxygen compounds	有机氧化合物	Organooxygen compounds	有机氧化合物	Carbohydrates and carbohydrate conjugates	碳水化合物和碳水化合物结合物	"211107-44-7"	HMDB0034681	-	-	-	72569818	OCC1OC(OC2COC(=O)C2)C(O)C(O)C1O	MQEPWBMWFIVRPS-UHFFFAOYSA-N	2.35669e+06	3.56896e+06	1.86771e+06	1.85463e+06	2.06564e+06	4.01649e+06	3.64001e+06	4.1744e+06	4.1484e+06	3.85046e+06	2.87605e+06	3.60942e+06	4.06833e+06	3.41093e+06	2.84682e+06	2.2087e+06	3.30153e+06	4.49484e+06
Com_1309_pos	Cystathionine sulfoxide	-	P	C7H14N2O5S	238.062	239.069	2.31786	[M+H]+	1.246	-	3	C18	Organic acids and derivatives	有机酸及其衍生物	Carboxylic acids and derivatives	羧酸及其衍生物	Amino acids, peptides, and analogues	氨基酸、肽和类似物	"54927-81-0"	HMDB0002399	-	-	-	171386	N[C@@H](CCS(=O)C[C@H](N)C(O)=O)C(O)=O	JNUGGJHCMRWUDV-FMMPLYQGSA-N	1.35171e+06	999830	1.18027e+06	1.81027e+06	2.36627e+06	2.54109e+06	2.31797e+06	1.23429e+06	1.58407e+06	952517	818197	1.38535e+06	1.6232e+06	1.13552e+06	1.53476e+06	2.66661e+06	1.60359e+06	1.66736e+06
Com_2174_pos	(1S,2S,4R,5S,7S)-2,5,7-Fenchanetriol 2-O-b-D-glucoside	-	P	C16H28O8	348.178	349.186	1.16039	[M+H]+	5.355	-	3	C18	Lipids and lipid-like molecules	脂质和类脂分子	Prenol lipids	异戊烯醇脂	Terpene glycosides	萜烯糖苷	"217960-85-5"	HMDB0033219	-	-	-	131751393	CC1(C)C2C(O)CC(C)(C2O)C1OC1OC(CO)C(O)C(O)C1O	QSWGTHMJOKIYMV-UHFFFAOYSA-N	1.02737e+07	8.38718e+06	9.04736e+06	6.89281e+06	7.49349e+06	7.70221e+06	9.90681e+06	7.03519e+06	1.001e+07	1.52781e+07	8.27644e+06	6.32036e+06	1.10898e+07	1.18037e+07	1.55539e+07	4.36569e+06	1.15516e+07	1.47102e+07
Com_2118_pos	11-Dehydro-2,3-dinor-txb2	-	P	C18H28O6	340.189	341.196	0.119525	[M+H]+	6.072	-	3	C18	Organic acids and derivatives	有机酸及其衍生物	Hydroxy acids and derivatives	羟基酸及其衍生物	Medium-chain hydroxy acids and derivatives	中链羟基酸及其衍生物	"-"	HMDB0244346	-	-	LMFA03030013	53394243	CCCCCC(O)C=CC1OC(=O)CC(O)C1CC=CCC(O)=O	PJAAKFHMQLYVGV-UHFFFAOYSA-N	3.79689e+06	9.43607e+06	2.71394e+06	3.54379e+06	6.40609e+06	5.81072e+06	6.8955e+06	5.66439e+06	6.59363e+06	8.12732e+06	7.87459e+06	4.70395e+06	1.21253e+07	8.15027e+06	5.74688e+06	6.78652e+06	7.80602e+06	6.3733e+06
Com_1040_pos	Allyl-1-propenyl trisulfide	-	P	C6H10S3	177.994	179.001	1.9463	[M+H]+	0.532	-	3	C18	Organosulfur compounds	有机硫化合物	Organic trisulfides	有机三硫化物	-	-	"-"	HMDB0302180	-	-	-	5352909	C\C=C\SSSCC=C	ABXMBMQLMGNKES-GQCTYLIASA-N	1.12548e+07	1.11393e+07	1.15524e+07	9.59654e+06	1.36987e+07	9.66327e+06	9.107e+06	1.07268e+07	1.12264e+07	1.25452e+07	1.02999e+07	1.04807e+07	1.19462e+07	1.26204e+07	1.11444e+07	9.64803e+06	1.253e+07	1.22953e+07
Com_1456_pos	benzyl styryl sulfone	-	P	C15H14O2S	258.071	259.08	3.28853	[M+H]+	6.623	-	3	C18	Benzenoids	苯类化合物	Benzene and substituted derivatives	苯及其取代衍生物	Styrenes	苯乙烯	"-"	HMDB0249076	-	-	-	54087886	O=S(=O)(CC1=CC=CC=C1)C=CC1=CC=CC=C1	MRTIWTGAGMZREP-UHFFFAOYSA-N	4.08892e+07	8.89063e+07	5.38926e+07	4.71528e+07	5.01834e+07	6.14155e+07	5.79435e+07	1.12308e+08	7.32637e+07	7.52052e+07	6.35691e+07	6.4983e+07	1.23476e+08	6.86268e+07	6.7523e+07	5.1778e+07	7.61463e+07	8.43658e+07
Com_1836_pos	Azacridone A	氮杂蒽酮A	P	C18H16N2O3	308.116	309.124	2.8181	[M+H]+	8.126	-	3	C18	Organoheterocyclic compounds	有机杂环化合物	Benzopyrans	苯并吡喃类	1-benzopyrans	1-苯并吡喃	"150050-14-9"	HMDB0040367	-	-	-	10357912	CN1C2=CN=CC=C2C(=O)C2=C1C1=C(OC(C)(C)C=C1)C=C2O	GSYTWFSUSXURDO-UHFFFAOYSA-N	1.47834e+06	2.3708e+06	514892	1.47818e+07	1.63532e+06	1.3605e+06	1.23912e+06	2.41782e+06	1.48796e+06	113242	290511	610586	1.02466e+06	867250	646529	1.78737e+06	117201	235737
Com_2689_pos	Ceranapril	神经酰胺anapril	P	C21H33N2O6P	440.208	441.216	1.44552	[M+H]+	5.588	-	3	C18	Organic acids and derivatives	有机酸及其衍生物	Carboxylic acids and derivatives	羧酸及其衍生物	Amino acids, peptides, and analogues	氨基酸、肽和类似物	"-"	HMDB0249824	-	-	-	60472	NCCCCC(OP(O)(=O)CCCCC1=CC=CC=C1)C(=O)N1CCCC1C(O)=O	IFYLTXNCFVRALQ-UHFFFAOYSA-N	1.04881e+06	2.36298e+06	542138	175668	2.59945e+06	2.48188e+06	2.77749e+06	1.5173e+06	538286	965405	2.20549e+06	1.31446e+06	1.43813e+06	1.95691e+06	1.55355e+06	4.20773e+06	4.01437e+06	2.29412e+06
Com_2748_pos	Prostaglandin G2 2-glyceryl Ester	前列腺素 G2 2-甘油酯	P	C23H38O8	442.257	460.291	0.229705	[M+NH4]+	9.399	-	3	C18	Lipids and lipid-like molecules	脂质和类脂分子	Fatty Acyls	脂肪酰类	Eicosanoids	类二十烷酸	"-"	HMDB0062591	-	-	-	91666454	[H]\C(CCCC(=O)OC(CO)CO)=C(/[H])C[C@@]1([H])[C@]2([H])C[C@@]([H])(OO2)[C@]1([H])C(\[H])=C(/[H])[C@]([H])(CCCCC)OO	CSMKZOGJSGGURC-PKBBWAGBSA-N	1.25568e+08	2.69632e+07	8.15279e+07	9.20861e+07	4.07914e+07	3.50956e+07	3.76612e+07	1.98003e+07	6.72376e+06	4.46464e+06	2.07755e+07	2.97831e+07	7.46108e+06	3.90375e+06	1.06601e+07	8.64155e+06	4.33124e+07	2.58904e+07
Com_2214_pos	MG(0:0/18:3(9Z,12Z,15Z)/0:0)	单酰基甘油(0:0/18:3(9Z,12Z,15Z)/0:0)	P	C21H36O4	352.261	353.268	1.14459	[M+H]+	9.597	-	3	C18	Lipids and lipid-like molecules	脂质和类脂分子	Fatty Acyls	脂肪酰类	Lineolic acids and derivatives	亚麻酸及其衍生物	"-"	HMDB0011540	-	-	-	11674746	[H]C(CO)(CO)OC(=O)CCCCCCC\C=C/C\C=C/C\C=C/CC	ZCCLDKGWJIREQF-PDBXOOCHSA-N	1.82777e+10	2.32313e+10	1.07135e+10	1.8842e+10	1.33189e+10	1.22657e+10	1.19361e+10	2.61596e+10	8.95823e+09	8.44307e+09	2.49311e+10	1.61863e+10	1.43521e+10	1.05897e+10	7.06846e+09	1.95036e+10	2.3714e+10	1.21851e+10
Com_1086_pos	6-Fluoropyridoxol	6-氟吡哆醇	P	C8H10FNO3	187.064	188.072	1.54779	[M+H]+	5.234	-	3	C18	Organoheterocyclic compounds	有机杂环化合物	Pyridines and derivatives	吡啶及其衍生物	Pyridoxines	吡哆醇	"-"	HMDB0247065	-	-	-	6852038	CC1=C(O)C(CO)=C(CO)C(F)=N1	IDPINNAOTHGQQW-UHFFFAOYSA-N	5.81503e+09	6.01837e+08	6.53713e+09	4.62155e+09	4.44764e+09	4.64506e+09	4.67745e+09	4.12474e+08	5.71281e+08	4.34151e+08	1.47056e+09	1.50338e+09	3.25887e+08	3.48852e+08	4.68382e+09	2.54604e+09	1.3413e+09	1.65276e+09
Com_2482_pos	1-Hexanol arabinosylglucoside	1-己醇阿拉伯糖基葡萄糖苷	P	C17H32O10	396.2	397.207	1.5001	[M+H]+	7.907	-	3	C18	Lipids and lipid-like molecules	脂质和类脂分子	Fatty Acyls	脂肪酰类	Fatty acyl glycosides	脂肪酰糖苷	"124044-06-0"	HMDB0031689	-	-	-	131751182	CCCCCCOC1OC(COC2OC(CO)C(O)C2O)C(O)C(O)C1O	LOVPBJMHVBJKQS-UHFFFAOYSA-N	2.79502e+07	2.84285e+07	2.02179e+07	2.18974e+07	2.12886e+07	1.98951e+07	1.91565e+07	1.67056e+07	1.00401e+07	8.03462e+06	2.53968e+07	1.26309e+07	1.86894e+07	2.02616e+07	2.29716e+07	3.4403e+07	3.79615e+07	1.97623e+07
Com_1427_pos	1R-cis-3,3,5-Trimethylcyclohexyl ester5-oxo-L-proline	-	P	C14H23NO3	253.168	254.174	2.96616	[M+H]+	5.953	-	3	C18	Organic acids and derivatives	有机酸及其衍生物	Carboxylic acids and derivatives	羧酸及其衍生物	Amino acids, peptides, and analogues	氨基酸、肽和类似物	"-"	HMDB0244460	-	-	-	60724	CC1CC(CC(C)(C)C1)OC(=O)C1CCC(=O)N1	FXAAOALUHHXBSO-UHFFFAOYSA-N	5.10204e+07	4.55851e+07	4.34154e+07	4.16004e+07	6.01502e+07	6.00636e+07	6.04419e+07	6.70057e+07	7.33897e+07	9.72908e+07	5.32089e+07	5.40468e+07	8.44864e+07	1.10065e+08	1.00561e+08	5.13601e+07	6.13592e+07	5.54429e+07
Com_2476_pos	Desacetyllevonantradol	-	P	C25H33NO3	395.246	396.254	0.620462	[M+H]+	8.65	-	3	C18	Organoheterocyclic compounds	有机杂环化合物	Quinolines and derivatives	喹啉及其衍生物	Benzoquinolines	苯并喹啉类	"-"	HMDB0251028	-	-	-	125211	CC(CCCC1=CC=CC=C1)OC1=CC(O)=C2C3CC(O)CCC3C(C)NC2=C1	YPYQDMBJZJZFQL-UHFFFAOYSA-N	2.34925e+07	918929	1.69507e+07	4.00512e+07	4.88203e+06	7.18703e+06	6.40248e+06	194365	1.36259e+06	4.58765e+06	766852	931030	147783	363151	1.08385e+07	1.39865e+06	2.51283e+06	3.39756e+06
Com_2452_pos	3-Methyl-5-pentyl-2-furanpentadecanoic acid	-	P	C25H44O3	392.329	393.336	0.309703	[M+H]+	11.108	-	3	C18	Lipids and lipid-like molecules	脂质和类脂分子	Fatty Acyls	脂肪酰类	Fatty acids and conjugates	脂肪酸和结合物	"116627-44-2"	HMDB0112082	-	-	LMFA01150030	131819623	CCCCCC1=CC(C)=C(CCCCCCCCCCCCCCC(O)=O)O1	ZXUFZNDRPGKIFV-UHFFFAOYSA-N	5.71479e+06	1.65032e+06	3.26719e+06	3.83325e+06	5.31485e+06	3.55124e+06	3.58464e+06	7.52636e+06	7.10864e+06	5.72703e+06	2.95331e+06	3.01945e+06	2.01898e+06	3.85715e+06	9.18331e+06	8.70866e+06	7.54604e+06	1.05478e+07
Com_2592_pos	2-(4-Allyl-2,6-dimethoxyphenoxy)-1-(3,4,5-trimethoxyphenyl)-1-propanol	-	P	C23H30O7	418.199	419.207	0.763988	[M+H]+	5.937	-	3	C18	Lignans, neolignans and related compounds	木脂素、新木脂素及相关化合物	-	-	-	-	"41551-58-0"	HMDB0030828	-	-	-	10477119	COC1=CC(CC=C)=CC(OC)=C1OC(C)C(O)C1=CC(OC)=C(OC)C(OC)=C1	KKEKLEUWEJUCRA-UHFFFAOYSA-N	2.14191e+07	4.71842e+07	1.82881e+07	8.95854e+06	2.25029e+07	2.42435e+07	2.39355e+07	2.47726e+07	3.99107e+07	2.3031e+07	2.87757e+07	1.65148e+07	2.4174e+07	1.7878e+07	1.21356e+07	3.17688e+07	4.09263e+07	3.00345e+07
Com_1267_pos	(E)-3-(2-(1H-Tetrazol-5-YL)vinyl)-6-fluoro-1H-indole	-	P	C11H8FN5	229.076	230.083	3.56673	[M+H]+	4.75	-	3	C18	Organoheterocyclic compounds	有机杂环化合物	Indoles and derivatives	吲哚及其衍生物	Indoles	吲哚	"-"	HMDB0244544	-	-	-	136961756	FC1=CC2=C(C=C1)C(C=CC1=NNN=N1)=CN2	JDBSZVDIUIRSDG-UHFFFAOYSA-N	9.52595e+06	8.5426e+06	1.07082e+07	1.07033e+07	9.47546e+06	9.65799e+06	9.60576e+06	1.13142e+07	6.39489e+06	8.86472e+06	9.56072e+06	9.86516e+06	1.09366e+07	1.55826e+07	1.30786e+07	1.21761e+07	2.44666e+07	1.08575e+07
Com_1781_pos	Histidylphenylalanine	(S)-2-((S)-2-氨基-3-(1H-咪唑-4-基)丙酰胺基)3-苯基丙酸	P	C15H18N4O3	302.138	303.144	2.48558	[M+H]+	5.457	-	3	C18	Organic acids and derivatives	有机酸及其衍生物	Carboxylic acids and derivatives	羧酸及其衍生物	Amino acids, peptides, and analogues	氨基酸、肽和类似物	"16874-81-0"	HMDB0028892	-	-	-	152198	N[C@@H](CC1=CNC=N1)C(=O)N[C@@H](CC1=CC=CC=C1)C(O)=O	XMAUFHMAAVTODF-STQMWFEESA-N	387695	2.93898e+06	563918	356951	621589	716614	1.00255e+06	2.33455e+06	909748	2.42514e+06	2.10428e+06	772695	3.04817e+06	1.38761e+06	446513	770570	1.13972e+06	1.23698e+06
Com_1382_pos	Pyridoxamine 5'-phosphate	吡哆胺5 '磷酸	P	C8H13N2O5P	248.056	249.063	2.70696	[M+H]+	5.239	-	3	C18	Organoheterocyclic compounds	有机杂环化合物	Pyridines and derivatives	吡啶及其衍生物	Pyridoxamines	吡哆胺	"529-96-4"	HMDB0001555	C00647	map04977;map00750;map01100	-	1053	CC1=NC=C(COP(O)(O)=O)C(CN)=C1O	ZMJGSOSNSPKHNH-UHFFFAOYSA-N	1.51991e+07	1.82456e+06	1.05704e+07	1.24802e+07	5.41136e+06	5.12955e+06	5.36692e+06	1.65942e+06	1.87533e+06	2.24211e+06	6.80777e+06	7.26594e+06	854887	907596	1.62128e+07	808227	3.87798e+06	6.13961e+06
Com_979_pos	4-Pentenoic acid, 2-fluoro-2-propyl-	4-戊烯酸，2-氟-2-丙基-	P	C8H13FO2	160.09	161.097	0.140683	[M+H]+	5.871	-	3	C18	Lipids and lipid-like molecules	脂质和类脂分子	Fatty Acyls	脂肪酰类	Fatty acids and conjugates	脂肪酸和结合物	"-"	HMDB0246567	-	-	-	-	CCCC(F)(CC=C)C(O)=O	CYSFMOXXKZIWLO-UHFFFAOYSA-N	2.77315e+07	4.14319e+07	2.8518e+07	2.43118e+07	2.87328e+07	2.81798e+07	3.13835e+07	3.51048e+07	3.72082e+07	3.57494e+07	3.49153e+07	3.01271e+07	4.05964e+07	3.89553e+07	2.95858e+07	2.99659e+07	4.0072e+07	3.77855e+07
Com_1770_pos	Calindol	-	P	C21H20N2	300.163	301.169	3.07538	[M+H]+	7.482	-	3	C18	Benzenoids	苯类化合物	Naphthalenes	萘类	-	-	"-"	HMDB0249556	-	-	-	9835971	CC(NCC1=CC2=CC=CC=C2N1)C1=CC=CC2=CC=CC=C12	JLPWXRZETODYFC-UHFFFAOYSA-N	1.20567e+07	1.32252e+07	2.24535e+07	1.88253e+07	2.26353e+07	1.74662e+07	2.23258e+07	2.37485e+07	2.87949e+07	2.60128e+07	2.31224e+07	2.55029e+07	2.99098e+07	2.96393e+07	2.1698e+07	2.06647e+07	3.29211e+07	3.18719e+07
Com_1808_pos	MG(0:0/i-13:0/0:0)	单酰基甘油(0:0/i-13:0/0:0)	P	C16H32O4	288.23	306.264	0.935552	[M+NH4]+	5.968	-	3	C18	Lipids and lipid-like molecules	脂质和类脂分子	Glycerolipids	甘油脂	Monoradylglycerols	单酰基甘油	"-"	HMDB0072870	-	-	-	131779651	[H]C(CO)(CO)OC(=O)CCCCCCCCCC(C)C	IORLMQCUGDELAY-UHFFFAOYSA-N	2.82447e+06	3.52499e+06	4.11253e+06	2.98318e+06	3.85868e+06	3.60956e+06	3.247e+06	4.27889e+06	3.34367e+06	4.20671e+06	3.53468e+06	4.98389e+06	5.94807e+06	4.31996e+06	4.38786e+06	3.81118e+06	2.83436e+06	3.78471e+06
Com_1229_pos	4-Benzyloxyindole	4-苄氧基吲哚	P	C15H13NO	223.1	224.106	2.4615	[M+H]+	5.693	-	3	C18	Organoheterocyclic compounds	有机杂环化合物	Indoles and derivatives	吲哚及其衍生物	Indoles	吲哚	"20289-26-3"	HMDB0246376	-	-	-	88465	C(OC1=CC=CC2=C1C=CN2)C1=CC=CC=C1	LJFVSIDBFJPKLD-UHFFFAOYSA-N	1.28017e+06	1.56161e+06	1.39102e+06	1.48613e+06	1.37095e+06	1.19201e+06	1.22003e+06	2.03283e+06	1.50479e+06	1.77426e+06	1.6021e+06	2.11499e+06	2.27541e+06	2.4032e+06	1.9004e+06	1.0161e+06	1.21072e+06	1.50875e+06
Com_2704_pos	(5Z,8Z,11Z,14Z,17Z)-Icosa-5,8,11,14,17-pentaenoylcarnitine	-	P	C27H43NO4	445.319	446.327	0.562757	[M+H]+	7.652	-	3	C18	Lipids and lipid-like molecules	脂质和类脂分子	Fatty Acyls	脂肪酰类	Fatty acid esters	脂肪酸酯	"-"	HMDB0241609	-	-	-	-	CCC=CCC=CCC=CCC=CCC=CCCCC(=O)OC(CC([O-])=O)C[N+](C)(C)C	USUPQTJPNBGUSJ-UHFFFAOYSA-N	2.51361e+07	6.64694e+07	5.73444e+06	1.75595e+07	2.08871e+07	2.05037e+07	1.79141e+07	3.92626e+07	1.69671e+07	1.42564e+07	6.33142e+06	1.04122e+07	3.95737e+07	2.39769e+07	3.25485e+06	2.24108e+07	1.15432e+07	6.08633e+07
Com_2820_pos	NPC	-	P	C28H30N4O6	518.217	519.223	0.679703	[M+H]+	5.764	-	3	C18	Alkaloids and derivatives	生物碱及其衍生物	Camptothecins	喜树碱类	-	-	"-"	HMDB0060499	C16543	map00983	-	11756356	CCC1=C2C=C(OC(=O)N3CCC(N)CC3)C=CC2=NC2=C1CN1C2=CC2=C(COC(=O)[C@]2(O)CC)C1=O	APWFTHDYKJHNEV-NDEPHWFRSA-N	4.56438e+06	5.37027e+07	5.37727e+06	4.24208e+06	2.14263e+07	1.96581e+07	1.95033e+07	3.04872e+07	2.08598e+07	1.78822e+07	2.53066e+07	1.15763e+07	5.39488e+07	3.34094e+07	1.19769e+06	3.65177e+07	1.52966e+07	1.22056e+07
Com_1286_pos	Tymazoline	泰马唑啉	P	C14H20N2O	232.158	233.164	3.55454	[M+H]+	6.061	-	3	C18	Lipids and lipid-like molecules	脂质和类脂分子	Prenol lipids	异戊烯醇脂	Monoterpenoids	单萜类	"24243-97-8"	HMDB0015693	-	-	-	34154	CC(C)C1=C(OCC2=NCCN2)C=C(C)C=C1	QRORCRWSRPKEHR-UHFFFAOYSA-N	3.13616e+06	2.89394e+06	3.59216e+06	2.88814e+06	3.53156e+06	3.31848e+06	3.79639e+06	3.97643e+06	3.93831e+06	4.22714e+06	4.12507e+06	4.83683e+06	5.06395e+06	4.37602e+06	4.60011e+06	3.73303e+06	3.55877e+06	4.14336e+06
[truncated: 634 more rows]

## Sheet: negative ion mode
Compound_ID	Name	ChineseName	IonMode	Formula	MolecularWeight	m/z	MassError	Adduct	RT (min)	Score	Level	Column	ClassI	ClassI (Chinese)	ClassII	ClassII (Chinese)	ClassIII	ClassIII (Chinese)	CAS	HMDB_ID	KEGG_ID	KEGG_MapID	Lipidmaps_ID	PubChemID	SMILES	InChIKey	neg_C_1	neg_C_3	neg_C_5	neg_C_6	neg_QC1	neg_QC2	neg_QC3	neg_R_1	neg_R_6	neg_R_7	neg_S1_1	neg_S1_2	neg_S1_3	neg_S1_4	neg_S1_7	neg_S2_5	neg_S2_6	neg_S2_7
[truncated: 1,536 more rows]
