# Supplementary material for: Metabolomic Profiling Reveals Intestinal Metabolic Reprogramming in Chinese Tongue Sole (Cynoglossus semilaevis) Against Vibrio harveyi Infection
Source: Animals (Basel). 2026 Jun 3;16(11):1715. doi: 10.3390/ani16111715 (PMC13255638; doi:10.3390/ani16111715)
Supplement: Supplementary file 1 [file animals-16-01715-s001.zip › Table S2-KEGG enrichment results of different metabolites.xlsx]

## Sheet: R vs C_pos
MapID	MapTitle	Pvalue	x	y	n	N	EnrichDirect	MetaIDs	kegg_cpd_id
map01210	2-Oxocarboxylic acid metabolism	0.0259391	3	5	19	123	Over	L-Phenylalanine; Isocitrate; L-Methionine	cpd:C00079,cpd:C00311,cpd:C00073
map01230	Biosynthesis of amino acids	0.0467019	3	6	19	123	Over	L-Phenylalanine; Isocitrate; L-Methionine	cpd:C00079,cpd:C00311,cpd:C00073
map04978	Mineral absorption	0.0619686	2	3	19	123	Over	L-Phenylalanine; L-Methionine	cpd:C00079,cpd:C00073
map05230	Central carbon metabolism in cancer	0.0619686	2	3	19	123	Over	Isocitrate; L-Methionine	cpd:C00311,cpd:C00073
map00270	Cysteine and methionine metabolism	0.11241	2	4	19	123	Over	methionine sulfoxide; L-Methionine	cpd:C02989,cpd:C00073
map00340	Histidine metabolism	0.11241	2	4	19	123	Over	hydantoin-5-propionate; Carnosine	cpd:C05565,cpd:C00386
map00350	Tyrosine metabolism	0.11241	2	4	19	123	Over	Salidroside; 4-Hydroxycinnamic acid	cpd:C06046,cpd:C00811
map00360	Phenylalanine metabolism	0.11241	2	4	19	123	Over	L-Phenylalanine; 4-Hydroxycinnamic acid	cpd:C00079,cpd:C00811
map00970	Aminoacyl-tRNA biosynthesis	0.11241	2	4	19	123	Over	L-Phenylalanine; L-Methionine	cpd:C00079,cpd:C00073
map04974	Protein digestion and absorption	0.11241	2	4	19	123	Over	L-Phenylalanine; L-Methionine	cpd:C00079,cpd:C00073
map00380	Tryptophan metabolism	0.143279	3	9	19	123	Over	Serotonin; 8-Methoxykynurenate; Xanthurenic acid	cpd:C00780,cpd:C05830,cpd:C02470
map00020	Citrate cycle (TCA cycle)	0.154472	1	1	19	123	Over	Isocitrate	cpd:C00311
map00981	Insect hormone biosynthesis	0.154472	1	1	19	123	Over	Farnesol	cpd:C01126
map01200	Carbon metabolism	0.154472	1	1	19	123	Over	Isocitrate	cpd:C00311
map01523	Antifolate resistance	0.154472	1	1	19	123	Over	L-Methionine	cpd:C00073
map04540	Gap junction	0.154472	1	1	19	123	Over	Serotonin	cpd:C00780
map04721	Synaptic vesicle cycle	0.154472	1	1	19	123	Over	Serotonin	cpd:C00780
map04742	Taste transduction	0.154472	1	1	19	123	Over	Serotonin	cpd:C00780
map04922	Glucagon signaling pathway	0.154472	1	1	19	123	Over	Isocitrate	cpd:C00311
map04080	Neuroactive ligand-receptor interaction	0.231735	2	6	19	123	Over	Serotonin; p-Octopamine	cpd:C00780,cpd:C04227
map00900	Terpenoid backbone biosynthesis	0.286152	1	2	19	123	Over	Farnesol	cpd:C01126
map04726	Serotonergic synapse	0.286152	1	2	19	123	Over	Serotonin	cpd:C00780
map04750	Inflammatory mediator regulation of TRP channels	0.286152	1	2	19	123	Over	Serotonin	cpd:C00780
map00410	beta-Alanine metabolism	0.398244	1	3	19	123	Over	Carnosine	cpd:C00386
map04024	cAMP signaling pathway	0.398244	1	3	19	123	Over	Serotonin	cpd:C00780
map00130	Ubiquinone and other terpenoid-quinone biosynthesis	0.493522	1	4	19	123	Over	4-Hydroxycinnamic acid	cpd:C00811
map00630	Glyoxylate and dicarboxylate metabolism	0.493522	1	4	19	123	Over	Isocitrate	cpd:C00311
map00230	Purine metabolism	0.574388	1	5	19	123	Over	Adenine	cpd:C00147
map00400	Phenylalanine, tyrosine and tryptophan biosynthesis	0.574388	1	5	19	123	Over	L-Phenylalanine	cpd:C00079
map00564	Glycerophospholipid metabolism	0.574388	1	5	19	123	Over	LysoPC(22:4(7Z,10Z,13Z,16Z)/0:0)	cpd:C04230
map05231	Choline metabolism in cancer	0.574388	1	5	19	123	Over	LysoPC(22:4(7Z,10Z,13Z,16Z)/0:0)	cpd:C04230
map00330	Arginine and proline metabolism	1	1	6	19	123	Over	4-Guanidinobutanal	cpd:C02647

## Sheet: R vs C_neg
MapID	MapTitle	Pvalue	x	y	n	N	EnrichDirect	MetaIDs	kegg_cpd_id
map00230	Purine metabolism	0.00921435	7	12	46	191	Over	Deoxyinosine; Xanthosine; beta-D-3-Ribofuranosyluric acid; Phosphoribosyl formamidocarboxamide; Adenosine; 2'-Deoxyguanosine; inosine	cpd:C05512,cpd:C01762,cpd:C05513,cpd:C04734,cpd:C00212,cpd:C00330,cpd:C00294
map00472	D-Arginine and D-ornithine metabolism	0.0570405	2	2	46	191	Over	L-Arginine; L-Ornithine	cpd:C00062,cpd:C00077
map00660	C5-Branched dibasic acid metabolism	0.0570405	2	2	46	191	Over	Citraconic acid; alpha-Ketoglutaric acid	cpd:C02226,cpd:C00026
map00250	Alanine, aspartate and glutamate metabolism	0.0913265	3	5	46	191	Over	N-Acetyl-L-aspartic acid; Argininosuccinic acid; alpha-Ketoglutaric acid	cpd:C01042,cpd:C03406,cpd:C00026
map00300	Lysine biosynthesis	0.0913265	3	5	46	191	Over	2,6-Diaminoheptanedioic acid; (2R,3R)-3-Methylglutamyl-5-semialdehyde-N6-lysine; alpha-Ketoglutaric acid	cpd:C00666,cpd:C20279,cpd:C00026
map00630	Glyoxylate and dicarboxylate metabolism	0.0913265	3	5	46	191	Over	L-Malate; alpha-Ketoglutaric acid; GLYCERATE	cpd:C00149,cpd:C00026,cpd:C00258
map00220	Arginine biosynthesis	0.0969466	4	8	46	191	Over	L-Arginine; L-Ornithine; Argininosuccinic acid; alpha-Ketoglutaric acid	cpd:C00062,cpd:C00077,cpd:C03406,cpd:C00026
map00020	Citrate cycle (TCA cycle)	0.144563	2	3	46	191	Over	L-Malate; alpha-Ketoglutaric acid	cpd:C00149,cpd:C00026
map00330	Arginine and proline metabolism	0.144563	2	3	46	191	Over	L-Arginine; L-Ornithine	cpd:C00062,cpd:C00077
map01230	Biosynthesis of amino acids	0.147665	7	18	46	191	Over	L-Arginine; 2,6-Diaminoheptanedioic acid; Sedoheptulose 7-phosphate; L-Ornithine; Argininosuccinic acid; S-Adenosylhomocysteine; L-Histidine	cpd:C00062,cpd:C00666,cpd:C05382,cpd:C00077,cpd:C03406,cpd:C00021,cpd:C00135
map01100	Metabolic pathways	0.209849	29	103	46	191	Over	7-Aminomethyl-7-carbaguanine; L-Arginine; N-Acetyl-L-aspartic acid; Deoxyinosine; 2,6-Diaminoheptanedioic acid; Xanthosine; Sedoheptulose 7-phosphate; N-Acetyl-alpha-D-glucosamine 1-phosphate; 2'-DEOXYCYTIDINE 5'-MONOPHOSPHATE; Dodecanoic acid; Dethiobiotin; pantetheine 4'-phosphate; Phosphoribosyl formamidocarboxamide; N-Acetylneuraminate 9-phosphate; Tetradecanoic acid; Leukotriene E4; Thymidin…	cpd:C16675,cpd:C00062,cpd:C01042,cpd:C05512,cpd:C00666,cpd:C01762,cpd:C05382,cpd:C04501,cpd:C00239,cpd:C02679,cpd:C01909,cpd:C01134,cpd:C04734,cpd:C06241,cpd:C06424,cpd:C05952,cpd:C00214,cpd:C00212,cpd:C00330,cpd:C00294,cpd:C00077,cpd:C00149,cpd:C00474,cpd:C02226,cpd:C03406,cpd:C00021,cpd:C00606,cpd:C00258,cpd:C00135
map00561	Glycerolipid metabolism	0.240838	1	1	46	191	Over	GLYCERATE	cpd:C00258
map00790	Folate biosynthesis	0.240838	1	1	46	191	Over	7-Aminomethyl-7-carbaguanine	cpd:C16675
map04020	Calcium signaling pathway	0.240838	1	1	46	191	Over	Cyclic ADP-ribose	cpd:C13050
map04270	Vascular smooth muscle contraction	0.240838	1	1	46	191	Over	Adenosine	cpd:C00212
map04970	Salivary secretion	0.240838	1	1	46	191	Over	Cyclic ADP-ribose	cpd:C13050
map04972	Pancreatic secretion	0.240838	1	1	46	191	Over	Cyclic ADP-ribose	cpd:C13050
map05014	Amyotrophic lateral sclerosis (ALS)	0.240838	1	1	46	191	Over	L-Arginine	cpd:C00062
map05032	Morphine addiction	0.240838	1	1	46	191	Over	Adenosine	cpd:C00212
map05034	Alcoholism	0.240838	1	1	46	191	Over	Adenosine	cpd:C00212
map05132	Salmonella infection	0.240838	1	1	46	191	Over	L-Arginine	cpd:C00062
map05142	Chagas disease (American trypanosomiasis)	0.240838	1	1	46	191	Over	L-Arginine	cpd:C00062
map00040	Pentose and glucuronate interconversions	0.245121	2	4	46	191	Over	Ribitol; alpha-Ketoglutaric acid	cpd:C00474,cpd:C00026
map00061	Fatty acid biosynthesis	0.245121	2	4	46	191	Over	Dodecanoic acid; Tetradecanoic acid	cpd:C02679,cpd:C06424
map05230	Central carbon metabolism in cancer	0.245121	2	4	46	191	Over	L-Arginine; L-Histidine	cpd:C00062,cpd:C00135
map00240	Pyrimidine metabolism	0.401831	3	8	46	191	Over	2'-DEOXYCYTIDINE 5'-MONOPHOSPHATE; 2'-Deoxyuridine; Thymidine	cpd:C00239,cpd:C00526,cpd:C00214
map01200	Carbon metabolism	0.401831	3	8	46	191	Over	Sedoheptulose 7-phosphate; L-Malate; GLYCERATE	cpd:C05382,cpd:C00149,cpd:C00258
map00232	Caffeine metabolism	0.424635	1	2	46	191	Over	Xanthosine	cpd:C01762
map00261	Monobactam biosynthesis	0.424635	1	2	46	191	Over	L-Arginine	cpd:C00062
map00290	Valine, leucine and isoleucine biosynthesis	0.424635	1	2	46	191	Over	Citraconic acid	cpd:C02226
map00471	D-Glutamine and D-glutamate metabolism	0.424635	1	2	46	191	Over	alpha-Ketoglutaric acid	cpd:C00026
map00565	Ether lipid metabolism	0.424635	1	2	46	191	Over	sn-Glycero-3-phosphocholine	cpd:C00670
map00650	Butanoate metabolism	0.424635	1	2	46	191	Over	alpha-Ketoglutaric acid	cpd:C00026
map00982	Drug metabolism - cytochrome P450	0.424635	1	2	46	191	Over	Palifosfamide	cpd:C16559
map04022	cGMP-PKG signaling pathway	0.424635	1	2	46	191	Over	Adenosine	cpd:C00212
map04024	cAMP signaling pathway	0.424635	1	2	46	191	Over	Adenosine	cpd:C00212
map04071	Sphingolipid signaling pathway	0.424635	1	2	46	191	Over	Adenosine	cpd:C00212
map04664	Fc epsilon RI signaling pathway	0.424635	1	2	46	191	Over	Leukotriene E4	cpd:C05952
map04923	Regulation of lipolysis in adipocytes	0.424635	1	2	46	191	Over	Adenosine	cpd:C00212
map04924	Renin secretion	0.424635	1	2	46	191	Over	Adenosine	cpd:C00212
map05012	Parkinson's disease	0.424635	1	2	46	191	Over	Adenosine	cpd:C00212
map05146	Amoebiasis	0.424635	1	2	46	191	Over	L-Arginine	cpd:C00062
map02010	ABC transporters	0.451796	3	9	46	191	Over	L-Arginine; L-Ornithine; L-Histidine	cpd:C00062,cpd:C00077,cpd:C00135
map05231	Choline metabolism in cancer	0.451796	3	9	46	191	Over	LPC 18:3; LysoPC(20:1(11Z)/0:0); sn-Glycero-3-phosphocholine	cpd:C04230,cpd:C04230,cpd:C00670
map00350	Tyrosine metabolism	0.564671	1	3	46	191	Over	p-Hydroxyphenylacetylglycine	cpd:C05596
map00480	Glutathione metabolism	0.564671	1	3	46	191	Over	L-Ornithine	cpd:C00077
map00620	Pyruvate metabolism	0.564671	1	3	46	191	Over	L-Malate	cpd:C00149
map00740	Riboflavin metabolism	0.564671	1	3	46	191	Over	Ribitol	cpd:C00474
map00980	Metabolism of xenobiotics by cytochrome P450	0.564671	1	3	46	191	Over	1-Nitronaphthalene-5,6-oxide	cpd:C14800
map04216	Ferroptosis	0.564671	1	3	46	191	Over	18:0 LYSO-PE	cpd:C21484
map04921	Oxytocin signaling pathway	0.564671	1	3	46	191	Over	Cyclic ADP-ribose	cpd:C13050
map00030	Pentose phosphate pathway	0.595578	2	5	46	191	Over	Sedoheptulose 7-phosphate; GLYCERATE	cpd:C05382,cpd:C00258
map00340	Histidine metabolism	0.595578	2	5	46	191	Over	alpha-Ketoglutaric acid; L-Histidine	cpd:C00026,cpd:C00135
map00430	Taurine and hypotaurine metabolism	0.595578	2	5	46	191	Over	alpha-Ketoglutaric acid; L-Cysteinesulfinic acid	cpd:C00026,cpd:C00606
map00520	Amino sugar and nucleotide sugar metabolism	0.595578	2	5	46	191	Over	N-Acetyl-alpha-D-glucosamine 1-phosphate; N-Acetylneuraminate 9-phosphate	cpd:C04501,cpd:C06241
map00770	Pantothenate and CoA biosynthesis	0.595578	2	5	46	191	Over	Pantetheine; pantetheine 4'-phosphate	cpd:C00831,cpd:C01134
map00780	Biotin metabolism	0.595578	2	5	46	191	Over	Bisnorbiotin; Dethiobiotin	cpd:C20384,cpd:C01909
map04974	Protein digestion and absorption	0.595578	2	5	46	191	Over	L-Arginine; L-Histidine	cpd:C00062,cpd:C00135
map00970	Aminoacyl-tRNA biosynthesis	0.632107	2	6	46	191	Over	L-Arginine; L-Histidine	cpd:C00062,cpd:C00135
map04080	Neuroactive ligand-receptor interaction	0.632107	2	6	46	191	Over	Leukotriene E4; Adenosine	cpd:C05952,cpd:C00212
map00053	Ascorbate and aldarate metabolism	1	1	4	46	191	Over	alpha-Ketoglutaric acid	cpd:C00026
map00270	Cysteine and methionine metabolism	1	2	8	46	191	Over	S-Adenosylhomocysteine; L-Cysteinesulfinic acid	cpd:C00021,cpd:C00606
map00410	beta-Alanine metabolism	1	1	4	46	191	Over	L-Histidine	cpd:C00135
map00564	Glycerophospholipid metabolism	1	3	12	46	191	Over	LPC 18:3; LysoPC(20:1(11Z)/0:0); sn-Glycero-3-phosphocholine	cpd:C04230,cpd:C04230,cpd:C00670
map04913	Ovarian steroidogenesis	1	1	4	46	191	Over	4-Hydroxyestradiol	cpd:C14209

## Sheet: S vs C_pos
MapID	MapTitle	Pvalue	x	y	n	N	EnrichDirect	MetaIDs	kegg_cpd_id
map01210	2-Oxocarboxylic acid metabolism	0.0448259	3	5	23	123	Over	L-Phenylalanine; Isocitrate; L-Methionine	cpd:C00079,cpd:C00311,cpd:C00073
map01230	Biosynthesis of amino acids	0.0785213	3	6	23	123	Over	L-Phenylalanine; Isocitrate; L-Methionine	cpd:C00079,cpd:C00311,cpd:C00073
map04978	Mineral absorption	0.0894551	2	3	23	123	Over	L-Phenylalanine; L-Methionine	cpd:C00079,cpd:C00073
map05230	Central carbon metabolism in cancer	0.0894551	2	3	23	123	Over	Isocitrate; L-Methionine	cpd:C00311,cpd:C00073
map00270	Cysteine and methionine metabolism	0.158428	2	4	23	123	Over	methionine sulfoxide; L-Methionine	cpd:C02989,cpd:C00073
map00340	Histidine metabolism	0.158428	2	4	23	123	Over	hydantoin-5-propionate; Carnosine	cpd:C05565,cpd:C00386
map00350	Tyrosine metabolism	0.158428	2	4	23	123	Over	Salidroside; 4-Hydroxycinnamic acid	cpd:C06046,cpd:C00811
map00360	Phenylalanine metabolism	0.158428	2	4	23	123	Over	L-Phenylalanine; 4-Hydroxycinnamic acid	cpd:C00079,cpd:C00811
map00970	Aminoacyl-tRNA biosynthesis	0.158428	2	4	23	123	Over	L-Phenylalanine; L-Methionine	cpd:C00079,cpd:C00073
map04974	Protein digestion and absorption	0.158428	2	4	23	123	Over	L-Phenylalanine; L-Methionine	cpd:C00079,cpd:C00073
map00020	Citrate cycle (TCA cycle)	0.186992	1	1	23	123	Over	Isocitrate	cpd:C00311
map00981	Insect hormone biosynthesis	0.186992	1	1	23	123	Over	Farnesol	cpd:C01126
map01200	Carbon metabolism	0.186992	1	1	23	123	Over	Isocitrate	cpd:C00311
map01523	Antifolate resistance	0.186992	1	1	23	123	Over	L-Methionine	cpd:C00073
map04540	Gap junction	0.186992	1	1	23	123	Over	Serotonin	cpd:C00780
map04721	Synaptic vesicle cycle	0.186992	1	1	23	123	Over	Serotonin	cpd:C00780
map04742	Taste transduction	0.186992	1	1	23	123	Over	Serotonin	cpd:C00780
map04922	Glucagon signaling pathway	0.186992	1	1	23	123	Over	Isocitrate	cpd:C00311
map05204	Chemical carcinogenesis	0.186992	1	1	23	123	Over	N-Hydroxy-meIQX	cpd:C20291
map00564	Glycerophospholipid metabolism	0.234162	2	5	23	123	Over	LysoPC(20:5(5Z,8Z,11Z,14Z,17Z)/0:0); LysoPC(22:4(7Z,10Z,13Z,16Z)/0:0)	cpd:C04230,cpd:C04230
map05231	Choline metabolism in cancer	0.234162	2	5	23	123	Over	LysoPC(20:5(5Z,8Z,11Z,14Z,17Z)/0:0); LysoPC(22:4(7Z,10Z,13Z,16Z)/0:0)	cpd:C04230,cpd:C04230
map04080	Neuroactive ligand-receptor interaction	0.311982	2	6	23	123	Over	Serotonin; p-Octopamine	cpd:C00780,cpd:C04227
map00900	Terpenoid backbone biosynthesis	0.340264	1	2	23	123	Over	Farnesol	cpd:C01126
map04726	Serotonergic synapse	0.340264	1	2	23	123	Over	Serotonin	cpd:C00780
map04750	Inflammatory mediator regulation of TRP channels	0.340264	1	2	23	123	Over	Serotonin	cpd:C00780
map00380	Tryptophan metabolism	0.367002	3	9	23	123	Over	Serotonin; 8-Methoxykynurenate; Xanthurenic acid	cpd:C00780,cpd:C05830,cpd:C02470
map00240	Pyrimidine metabolism	0.465668	1	3	23	123	Over	cytidine	cpd:C00475
map00410	beta-Alanine metabolism	0.465668	1	3	23	123	Over	Carnosine	cpd:C00386
map04024	cAMP signaling pathway	0.465668	1	3	23	123	Over	Serotonin	cpd:C00780
map00130	Ubiquinone and other terpenoid-quinone biosynthesis	0.568082	1	4	23	123	Over	4-Hydroxycinnamic acid	cpd:C00811
map00630	Glyoxylate and dicarboxylate metabolism	0.568082	1	4	23	123	Over	Isocitrate	cpd:C00311
map00230	Purine metabolism	1	1	5	23	123	Over	Adenine	cpd:C00147
map00400	Phenylalanine, tyrosine and tryptophan biosynthesis	1	1	5	23	123	Over	L-Phenylalanine	cpd:C00079

## Sheet: S vs C_neg
MapID	MapTitle	Pvalue	x	y	n	N	EnrichDirect	MetaIDs	kegg_cpd_id
map01100	Metabolic pathways	0.0122326	46	103	69	191	Over	cis-1,2-Dihydro-3-ethylcatechol; Pimelic acid; 2-Hydroxymuconate; Terephthalic acid; cis-1,2-Dihydroxy-4-methylcyclohexa-3,5-diene-1-carboxylate; P-Toluenesulfonic acid; 3-DEHYDROSHIKIMATE; N-Acetyl-L-glutamate 5-semialdehyde; 7-Aminomethyl-7-carbaguanine; L-Proline; 2-Amino-3-carboxymuconic acid semialdehyde; Plastoquinol-1; Jasmonic acid; N-Acetyl-L-aspartic acid; 4-methyl-5-(2-phosphonooxyethy…	cpd:C06727,cpd:C02656,cpd:C02501,cpd:C06337,cpd:C06729,cpd:C06677,cpd:C02637,cpd:C01250,cpd:C16675,cpd:C00148,cpd:C04409,cpd:C02185,cpd:C08491,cpd:C01042,cpd:C04327,cpd:C00136,cpd:C00590,cpd:C01762,cpd:C03283,cpd:C04501,cpd:C02679,cpd:C05619,cpd:C06730,cpd:C01134,cpd:C04734,cpd:C05123,cpd:C06241,cpd:C05952,cpd:C00570,cpd:C00550,cpd:C00299,cpd:C06473,cpd:C00123,cpd:C00212,cpd:C00294,cpd:C00474,cpd…
map00740	Riboflavin metabolism	0.0458336	3	3	69	191	Over	Lumichrome; Ribitol; Riboflavin	cpd:C01727,cpd:C00474,cpd:C00255
map01523	Antifolate resistance	0.129292	2	2	69	191	Over	Inosinic acid; GMP	cpd:C00130,cpd:C00144
map04022	cGMP-PKG signaling pathway	0.129292	2	2	69	191	Over	Adenosine; GMP	cpd:C00212,cpd:C00144
map04071	Sphingolipid signaling pathway	0.129292	2	2	69	191	Over	SM(d18:1/12:0); Adenosine	cpd:C00550,cpd:C00212
map04742	Taste transduction	0.129292	2	2	69	191	Over	Inosinic acid; GMP	cpd:C00130,cpd:C00144
map05012	Parkinson's disease	0.129292	2	2	69	191	Over	Pyrophosphate; Adenosine	cpd:C00013,cpd:C00212
map00592	alpha-Linolenic acid metabolism	0.296208	2	3	69	191	Over	Jasmonic acid; Stearidonic Acid	cpd:C08491,cpd:C16300
map04978	Mineral absorption	0.296208	2	3	69	191	Over	L-Proline; L-Leucine	cpd:C00148,cpd:C00123
map00260	Glycine, serine and threonine metabolism	0.353695	3	5	69	191	Over	L-2,4-diaminobutyric acid; Hydroxypyruvic acid; GLYCERATE	cpd:C03283,cpd:C00168,cpd:C00258
map00430	Taurine and hypotaurine metabolism	0.353695	3	5	69	191	Over	Isethionic acid; L-Cysteinesulfinic acid; Sulfoacetaldehyde	cpd:C05123,cpd:C00606,cpd:C00593
map00630	Glyoxylate and dicarboxylate metabolism	0.353695	3	5	69	191	Over	Inositol; Hydroxypyruvic acid; GLYCERATE	cpd:C00136,cpd:C00168,cpd:C00258
map00230	Purine metabolism	0.356875	6	12	69	191	Over	Xanthosine; Phosphoribosyl formamidocarboxamide; Adenosine; inosine; Inosinic acid; GMP	cpd:C01762,cpd:C04734,cpd:C00212,cpd:C00294,cpd:C00130,cpd:C00144
map00062	Fatty acid elongation	0.361257	1	1	69	191	Over	Inositol	cpd:C00136
map00071	Fatty acid degradation	0.361257	1	1	69	191	Over	Inositol	cpd:C00136
map00190	Oxidative phosphorylation	0.361257	1	1	69	191	Over	Pyrophosphate	cpd:C00013
map00280	Valine, leucine and isoleucine degradation	0.361257	1	1	69	191	Over	L-Leucine	cpd:C00123
map00561	Glycerolipid metabolism	0.361257	1	1	69	191	Over	GLYCERATE	cpd:C00258
map00600	Sphingolipid metabolism	0.361257	1	1	69	191	Over	SM(d18:1/12:0)	cpd:C00550
map00640	Propanoate metabolism	0.361257	1	1	69	191	Over	2-Hydroxybutyric acid	cpd:C05984
map00790	Folate biosynthesis	0.361257	1	1	69	191	Over	7-Aminomethyl-7-carbaguanine	cpd:C16675
map01212	Fatty acid metabolism	0.361257	1	1	69	191	Over	Inositol	cpd:C00136
map04150	mTOR signaling pathway	0.361257	1	1	69	191	Over	L-Leucine	cpd:C00123
map04217	Necroptosis	0.361257	1	1	69	191	Over	SM(d18:1/12:0)	cpd:C00550
map04270	Vascular smooth muscle contraction	0.361257	1	1	69	191	Over	Adenosine	cpd:C00212
map04740	Olfactory transduction	0.361257	1	1	69	191	Over	GMP	cpd:C00144
map04744	Phototransduction	0.361257	1	1	69	191	Over	GMP	cpd:C00144
map04745	Phototransduction - fly	0.361257	1	1	69	191	Over	octadecanoic acid	cpd:C01530
map05032	Morphine addiction	0.361257	1	1	69	191	Over	Adenosine	cpd:C00212
map05034	Alcoholism	0.361257	1	1	69	191	Over	Adenosine	cpd:C00212
map05204	Chemical carcinogenesis	0.361257	1	1	69	191	Over	N-Acetoxy-IQ	cpd:C20290
map00061	Fatty acid biosynthesis	0.620834	2	4	69	191	Over	octadecanoic acid; Dodecanoic acid	cpd:C01530,cpd:C02679
map05230	Central carbon metabolism in cancer	0.620834	2	4	69	191	Over	L-Proline; L-Leucine	cpd:C00148,cpd:C00123
map04080	Neuroactive ligand-receptor interaction	0.669203	3	6	69	191	Over	Thyrotropin releasing hormone; Leukotriene E4; Adenosine	cpd:C03958,cpd:C05952,cpd:C00212
map01230	Biosynthesis of amino acids	1	7	18	69	191	Over	3-DEHYDROSHIKIMATE; N-Acetyl-L-glutamate 5-semialdehyde; L-Proline; L-2,4-diaminobutyric acid; L-Leucine; Argininosuccinic acid; S-Adenosylhomocysteine	cpd:C02637,cpd:C01250,cpd:C00148,cpd:C03283,cpd:C00123,cpd:C03406,cpd:C00021
map00030	Pentose phosphate pathway	1	2	5	69	191	Over	2-Keto-D-Gluconic acid; GLYCERATE	cpd:C06473,cpd:C00258
map00250	Alanine, aspartate and glutamate metabolism	1	2	5	69	191	Over	N-Acetyl-L-aspartic acid; Argininosuccinic acid	cpd:C01042,cpd:C03406
map00520	Amino sugar and nucleotide sugar metabolism	1	2	5	69	191	Over	N-Acetyl-alpha-D-glucosamine 1-phosphate; N-Acetylneuraminate 9-phosphate	cpd:C04501,cpd:C06241
map00770	Pantothenate and CoA biosynthesis	1	2	5	69	191	Over	Pantetheine; pantetheine 4'-phosphate	cpd:C00831,cpd:C01134
map00780	Biotin metabolism	1	2	5	69	191	Over	Pimelic acid; Bisnorbiotin	cpd:C02656,cpd:C20384
map04974	Protein digestion and absorption	1	2	5	69	191	Over	L-Proline; L-Leucine	cpd:C00148,cpd:C00123
map00232	Caffeine metabolism	1	1	2	69	191	Over	Xanthosine	cpd:C01762
map00270	Cysteine and methionine metabolism	1	3	8	69	191	Over	S-Adenosylhomocysteine; L-Cysteinesulfinic acid; 3-Mercaptolactate	cpd:C00021,cpd:C00606,cpd:C05823
map00290	Valine, leucine and isoleucine biosynthesis	1	1	2	69	191	Over	L-Leucine	cpd:C00123
map00310	Lysine degradation	1	1	2	69	191	Over	Inositol	cpd:C00136
map00650	Butanoate metabolism	1	1	2	69	191	Over	Inositol	cpd:C00136
map00730	Thiamine metabolism	1	1	2	69	191	Over	4-methyl-5-(2-phosphonooxyethyl)thiazole	cpd:C04327
map00760	Nicotinate and nicotinamide metabolism	1	1	2	69	191	Over	Maleamate	cpd:C01596
map00982	Drug metabolism - cytochrome P450	1	1	2	69	191	Over	Valproic Acid	cpd:C07185
map01200	Carbon metabolism	1	3	8	69	191	Over	Inositol; Hydroxypyruvic acid; GLYCERATE	cpd:C00136,cpd:C00168,cpd:C00258
map04024	cAMP signaling pathway	1	1	2	69	191	Over	Adenosine	cpd:C00212
map04664	Fc epsilon RI signaling pathway	1	1	2	69	191	Over	Leukotriene E4	cpd:C05952
map04923	Regulation of lipolysis in adipocytes	1	1	2	69	191	Over	Adenosine	cpd:C00212
map04924	Renin secretion	1	1	2	69	191	Over	Adenosine	cpd:C00212
