# Supplementary material for: Metabolomic Profiling Reveals Intestinal Metabolic Reprogramming in Chinese Tongue Sole (Cynoglossus semilaevis) Against Vibrio harveyi Infection
Source: Animals (Basel). 2026 Jun 3;16(11):1715. doi: 10.3390/ani16111715 (PMC13255638; doi:10.3390/ani16111715)
Supplement: Supplementary file 1 [file animals-16-01715-s001.zip › Table S3-Pearson corrections between 284 host immune-related DEGs and 32 potential metabolite markers.xlsx]

## Sheet: Sheet1
ID	2-Amino-a-carboline	N6,N6-Dimethyladenosine	alpha-L-Rhamnose monohydrate	4-Hydroxycinnamic acid	p-Octopamine	5-METHYLCYTOSINE HYDROCLORIDE	Lythranidine	Threonylproline	4-(N,N-Dimethylsulfamoyl)-7-hydrazino-benzofurazan	Tyr Leu	10,11-dihydroxylaureonitol	(-)-Woodinine	Leu-Ala-Asp	1-Nitronaphthalene-5,6-oxide	Carbazochrome sulfonate	Aminocyclopyrachlor-methyl	Cyclo(his-pro)	Forasartan	Adenine monohydrochloride hemihydrate	1-Methoxy-1-(2,4,5-trimethoxyphenyl)-2-propanol	Tromethamine	7-Deoxyloganetin	Pseudoginsenoside RT5	(-)-Methylenolactocin	3,4-Diethylthiophene	1-indanol	1,2,3,6-tetradehydro-propylproline	Tehranolide	2-(4-Hydroxyphenyl)naphthalic anhydride	L-phenylalanyl-L-histidine	8-Epiiridodial glucoside	His-Pro
CTSL	0.112261	-0.134876	0.177225	0.180179	0.179195	0.190646	-0.130112	0.0236681	-0.377236	-0.224374	-0.356753	-0.56901	0.0732005	-0.585024	-0.578918	-0.305344	-0.248887	-0.651382	-0.415938	-0.103768	0.225926	-0.178126	-0.365145	-0.535974	-0.588027	-0.460207	-0.591044	-0.563521	-0.468545	-0.545654	-0.484403	-0.62677
TGFB3	-0.0803351	-0.522788	-0.0484812	-0.051827	-0.0534555	-0.0520785	-0.103109	-0.186281	-0.190692	-0.286763	-0.0353139	-0.463162	-0.12703	-0.508218	-0.369661	-0.20075	0.0755804	-0.546975	-0.438813	0.0190082	0.00758503	-0.027145	-0.00334162	-0.331821	-0.371729	-0.189127	-0.399369	-0.332489	-0.437614	-0.410529	-0.23588	-0.342054
HIF1A	-0.666634	-0.39579	-0.710035	-0.70837	-0.706659	-0.710533	-0.573596	-0.635001	0.72359	-0.426828	0.837608	0.882215	-0.577428	0.807352	0.90504	0.664691	0.832263	0.951807	0.793919	0.720446	-0.707104	0.794578	0.698807	0.863156	0.92377	0.926572	0.916171	0.903691	0.756264	0.874688	0.879604	0.921043
BMP6	-0.178315	-0.443424	-0.138816	-0.141647	-0.146702	-0.146607	-0.142977	-0.290181	-0.248198	-0.276448	-0.185235	-0.427399	-0.325543	-0.558406	-0.452013	-0.275366	-0.0353858	-0.627609	-0.406191	-0.114766	-0.0989777	0.0561076	-0.285838	-0.444087	-0.507239	-0.28302	-0.540076	-0.446792	-0.509109	-0.496796	-0.417327	-0.475142
NCF2	-0.386427	-0.259468	-0.409865	-0.410257	-0.406504	-0.405591	-0.175629	-0.157824	0.807784	-0.338423	0.597312	0.67897	-0.154386	0.362187	0.698855	0.80995	0.393899	0.514402	0.684389	0.294291	-0.478102	0.198331	0.712307	0.745124	0.519305	0.475087	0.55836	0.702082	0.661753	0.707717	0.676096	0.647592
IFR9	0.143101	0.0931409	0.214451	0.212379	0.209238	0.211556	-0.00130209	-0.0559974	-0.472846	0.0168473	-0.388995	-0.604249	-0.104721	-0.421712	-0.539942	-0.4516	-0.439987	-0.515124	-0.489508	-0.133345	0.324561	-0.324076	-0.23393	-0.506874	-0.416477	-0.517615	-0.455663	-0.50432	-0.369966	-0.540866	-0.471355	-0.50531
ATP6V1A	-0.442046	-0.217036	-0.466562	-0.464927	-0.460408	-0.46158	-0.28012	-0.246188	0.761547	-0.267454	0.71432	0.808741	-0.226952	0.74247	0.845978	0.737187	0.496229	0.796642	0.822201	0.541999	-0.521343	0.39738	0.790013	0.872285	0.83121	0.65807	0.85403	0.832239	0.866978	0.869913	0.826073	0.846083
ACVR2B	0.242719	-0.0261691	0.286714	0.282546	0.278211	0.279491	0.109357	0.0647626	-0.657873	0.03921	-0.577296	-0.811718	0.018884	-0.688112	-0.82128	-0.668872	-0.466576	-0.871659	-0.776716	-0.416723	0.35434	-0.34817	-0.599324	-0.790392	-0.768771	-0.641579	-0.802172	-0.792864	-0.798365	-0.848485	-0.766803	-0.771753
LOC103377511	0.910265	0.654759	0.911292	0.91012	0.909512	0.91065	0.811033	0.881435	-0.778805	0.718777	-0.896744	-0.82386	0.862159	-0.73882	-0.843481	-0.708904	-0.817048	-0.779311	-0.833205	-0.852123	0.886962	-0.871593	-0.785956	-0.848503	-0.872723	-0.852066	-0.852538	-0.844503	-0.786308	-0.821617	-0.842291	-0.855968
TNFSF10	0.850739	0.600961	0.841959	0.840724	0.84013	0.84215	0.729012	0.816396	-0.710506	0.627693	-0.842514	-0.766413	0.813644	-0.744384	-0.799575	-0.64065	-0.720405	-0.743654	-0.800458	-0.835093	0.819303	-0.795375	-0.783105	-0.808437	-0.865974	-0.772082	-0.842276	-0.792212	-0.800956	-0.787733	-0.800357	-0.816936
PSMD2	-0.454396	-0.144467	-0.496156	-0.494322	-0.490088	-0.491817	-0.350134	-0.302485	0.751807	-0.258977	0.729767	0.878817	-0.271946	0.838128	0.894827	0.719025	0.570911	0.922841	0.843687	0.556684	-0.538089	0.496074	0.722514	0.897293	0.894696	0.763546	0.914727	0.887708	0.855607	0.906517	0.855565	0.91049
LOC103377865	-0.137208	0.0251728	-0.149436	-0.146353	-0.143032	-0.147432	0.133456	0.0827284	0.483975	0.143715	0.413013	0.59773	0.0612853	0.561087	0.629765	0.482522	0.196196	0.606701	0.631747	0.307238	-0.237612	0.131756	0.564209	0.620144	0.62693	0.357642	0.649904	0.572279	0.746051	0.674209	0.577949	0.578419
PAK1	-0.474778	-0.165002	-0.496015	-0.492905	-0.490158	-0.493838	-0.393724	-0.35277	0.474013	-0.175396	0.602987	0.748012	-0.363453	0.971774	0.719794	0.397612	0.462269	0.81066	0.757379	0.61416	-0.540599	0.610194	0.495258	0.716419	0.877832	0.667147	0.874111	0.674554	0.779968	0.750039	0.665242	0.777879
RILPL1	0.370317	0.0789137	0.419249	0.416353	0.412908	0.416466	0.251407	0.263575	-0.667102	0.124046	-0.681211	-0.849538	0.211763	-0.782801	-0.879394	-0.647794	-0.603419	-0.962374	-0.777921	-0.536501	0.453403	-0.504257	-0.658412	-0.836627	-0.877962	-0.772059	-0.892751	-0.864234	-0.804387	-0.880713	-0.835511	-0.868406
VTN	0.449235	0.144905	0.492305	0.488236	0.48376	0.48194	0.400685	0.297509	-0.787007	0.325108	-0.720977	-0.901539	0.229476	-0.744883	-0.896421	-0.789773	-0.636115	-0.926253	-0.871316	-0.559332	0.53665	-0.535687	-0.667448	-0.883993	-0.831225	-0.785846	-0.862742	-0.889271	-0.82772	-0.91489	-0.85875	-0.862193
P2RY1	-0.122192	-0.220889	-0.0652663	-0.0670779	-0.0706326	-0.0639245	-0.33355	-0.333659	-0.262556	-0.385171	-0.213762	-0.480247	-0.329838	-0.528027	-0.46369	-0.23921	-0.120617	-0.523463	-0.404871	-0.0386163	0.0506131	-0.0439329	-0.230639	-0.430173	-0.468563	-0.309828	-0.499588	-0.406632	-0.45532	-0.491571	-0.384779	-0.46072
JAM3	0.229513	0.0207408	0.225	0.216723	0.21114	0.203654	0.289937	0.0712718	-0.50994	0.202398	-0.481579	-0.611568	-0.0185524	-0.603711	-0.626896	-0.569639	-0.357105	-0.68572	-0.725796	-0.551605	0.26599	-0.324322	-0.528605	-0.636237	-0.648527	-0.474117	-0.683079	-0.598186	-0.765164	-0.707128	-0.639327	-0.563388
CLDN19	0.0549095	-0.200068	0.0746814	0.0729976	0.0702376	0.0748275	-0.0479348	0.00894561	-0.347341	-0.173981	-0.363663	-0.487817	-0.00650677	-0.553099	-0.576153	-0.35461	-0.201796	-0.703375	-0.467114	-0.318825	0.0761113	-0.102923	-0.526863	-0.543404	-0.645341	-0.387846	-0.649507	-0.569164	-0.632135	-0.589883	-0.556506	-0.57913
IFNAR1	0.603139	0.447303	0.632622	0.629406	0.62651	0.630658	0.36545	0.422659	-0.754225	0.312701	-0.816671	-0.890465	0.389449	-0.801876	-0.904582	-0.701984	-0.723475	-0.849053	-0.87191	-0.688885	0.701028	-0.686386	-0.755557	-0.88475	-0.904735	-0.812806	-0.912664	-0.857855	-0.866347	-0.91338	-0.871826	-0.880221
PTAFR	-0.477846	-0.185828	-0.519094	-0.518136	-0.514638	-0.518747	-0.357611	-0.312237	0.614752	-0.217974	0.665109	0.819284	-0.322721	0.941271	0.792338	0.532707	0.50213	0.826124	0.785567	0.531714	-0.579972	0.555505	0.574865	0.805653	0.874107	0.71735	0.883123	0.764384	0.778879	0.807313	0.732631	0.858247
E2F2	-0.557698	-0.400917	-0.538425	-0.535701	-0.531392	-0.526807	-0.455125	-0.381917	0.784319	-0.523147	0.717893	0.676043	-0.350285	0.536068	0.738004	0.795558	0.466964	0.597528	0.796534	0.640503	-0.561151	0.375294	0.864549	0.802294	0.698353	0.533594	0.718526	0.737724	0.845384	0.778529	0.772218	0.701579
PSMD14	-0.440522	-0.134682	-0.451089	-0.44773	-0.443778	-0.444267	-0.401941	-0.296877	0.523938	-0.229255	0.600686	0.72128	-0.295785	0.921249	0.713046	0.473903	0.400937	0.777897	0.774042	0.610341	-0.490524	0.503332	0.570418	0.738282	0.850953	0.609753	0.857275	0.68181	0.81838	0.758913	0.682489	0.764478
BMP4	0.140691	-0.0704279	0.153164	0.146563	0.143137	0.145281	-0.0120489	-0.0471839	-0.368439	-0.146558	-0.381277	-0.619155	-0.0580472	-0.692207	-0.607386	-0.3721	-0.25761	-0.687988	-0.665217	-0.408828	0.239047	-0.302689	-0.399802	-0.571363	-0.673371	-0.425298	-0.693515	-0.531375	-0.738618	-0.670879	-0.547823	-0.554576
PSMD13	-0.547511	-0.244824	-0.575642	-0.572513	-0.568374	-0.569146	-0.484831	-0.414859	0.712134	-0.343293	0.773395	0.874618	-0.375209	0.926877	0.888179	0.669187	0.625612	0.933149	0.875817	0.697538	-0.607103	0.625509	0.72528	0.894164	0.954969	0.802805	0.96493	0.872213	0.890396	0.910192	0.865075	0.917277
PLD1	0.695741	0.438063	0.681847	0.674907	0.67111	0.664863	0.690377	0.569774	-0.777527	0.608576	-0.805946	-0.834825	0.497137	-0.734525	-0.84616	-0.790481	-0.689429	-0.816479	-0.945465	-0.852956	0.695414	-0.712014	-0.769965	-0.860776	-0.85276	-0.749923	-0.866173	-0.824703	-0.924497	-0.893804	-0.859959	-0.786988
TUBB4B	-0.560884	-0.378995	-0.506165	-0.499301	-0.496466	-0.491648	-0.585866	-0.481764	0.395124	-0.433712	0.566967	0.497182	-0.454175	0.710879	0.530568	0.385822	0.382621	0.542136	0.69751	0.825618	-0.500153	0.563359	0.594972	0.568113	0.721261	0.447846	0.70856	0.488929	0.786326	0.604517	0.573398	0.528197
HKDC1	0.445989	0.244325	0.437885	0.43468	0.430848	0.429434	0.450084	0.411753	-0.558959	0.339433	-0.67614	-0.60171	0.340476	-0.68047	-0.711137	-0.558967	-0.508768	-0.75926	-0.666752	-0.724793	0.405991	-0.443868	-0.78733	-0.726186	-0.818557	-0.610791	-0.814019	-0.721579	-0.790901	-0.734897	-0.765328	-0.731648
HK1	-0.497805	-0.191991	-0.539491	-0.538015	-0.534768	-0.539113	-0.396361	-0.359123	0.59599	-0.22174	0.681717	0.83087	-0.359707	0.972924	0.806891	0.512945	0.546368	0.870329	0.79037	0.57907	-0.590065	0.61406	0.568105	0.807605	0.908593	0.757591	0.912567	0.778337	0.784927	0.81879	0.749187	0.873992
CYBA	-0.444391	-0.178403	-0.480497	-0.476373	-0.474207	-0.474543	-0.358426	-0.39923	0.715068	-0.282863	0.68623	0.807846	-0.314852	0.534147	0.846454	0.738446	0.698758	0.893794	0.74382	0.561204	-0.48203	0.549046	0.655139	0.782081	0.748538	0.763051	0.762816	0.846071	0.724711	0.833625	0.820834	0.764814
LOC103379246	-0.277374	-0.177934	-0.293463	-0.294373	-0.290703	-0.289631	-0.0721134	-0.0547264	0.713787	-0.25549	0.4851	0.556245	-0.0622832	0.260585	0.586941	0.725808	0.258081	0.400328	0.576718	0.195262	-0.358077	0.0541858	0.652817	0.641484	0.412038	0.33878	0.451544	0.593442	0.582946	0.60039	0.570944	0.537551
IF4EA	-0.428183	-0.170847	-0.437667	-0.431712	-0.427276	-0.42565	-0.451012	-0.30959	0.495948	-0.250182	0.626274	0.719633	-0.252446	0.909921	0.723241	0.470926	0.507236	0.825619	0.779534	0.706739	-0.469252	0.590027	0.559333	0.726246	0.86985	0.670802	0.877072	0.68768	0.816587	0.776679	0.7177	0.749511
SLC7A5	-0.313805	0.00020773	-0.348233	-0.347826	-0.345815	-0.349919	-0.126942	-0.225232	0.675583	-0.0950513	0.56568	0.731339	-0.22332	0.520063	0.780913	0.676275	0.422653	0.796201	0.668771	0.35369	-0.363849	0.270276	0.668368	0.749175	0.693672	0.57518	0.708786	0.78445	0.722436	0.767299	0.72736	0.737668
IL34	0.532301	0.32133	0.589134	0.585946	0.582357	0.584555	0.450202	0.41127	-0.71043	0.328408	-0.787611	-0.897931	0.332228	-0.840316	-0.891801	-0.663218	-0.786923	-0.934463	-0.8149	-0.641738	0.636003	-0.72675	-0.625207	-0.859282	-0.894132	-0.902162	-0.907567	-0.872871	-0.752537	-0.887358	-0.86013	-0.901288
GNAO1	-0.419333	-0.248646	-0.452394	-0.45326	-0.449383	-0.449761	-0.220691	-0.203127	0.822243	-0.336293	0.647768	0.741177	-0.200415	0.484757	0.759248	0.805741	0.444153	0.611206	0.722534	0.338303	-0.516263	0.266272	0.732107	0.801663	0.614611	0.559261	0.649382	0.765262	0.701406	0.761805	0.729659	0.736717
MET	0.055706	-0.333368	0.0650954	0.0598291	0.0566451	0.0569415	0.00317152	-0.0579017	-0.361637	-0.165641	-0.285555	-0.57809	-0.04958	-0.630521	-0.579222	-0.393267	-0.106934	-0.729901	-0.619859	-0.301274	0.10107	-0.130907	-0.382023	-0.549589	-0.626098	-0.341057	-0.647825	-0.542869	-0.721574	-0.635398	-0.510267	-0.534655
CCND2	-0.40496	-0.347339	-0.427173	-0.42708	-0.423011	-0.422425	-0.191846	-0.209435	0.835974	-0.361235	0.686782	0.681826	-0.162382	0.346474	0.756487	0.849783	0.513663	0.576723	0.680747	0.404982	-0.476024	0.244783	0.839137	0.789023	0.587506	0.551754	0.620656	0.767395	0.697788	0.756907	0.771729	0.698233
IL17C	-0.316914	-0.117958	-0.341801	-0.337626	-0.336876	-0.336068	-0.264982	-0.34111	0.552435	-0.224211	0.503086	0.587419	-0.246998	0.23231	0.638106	0.608496	0.587797	0.686282	0.522822	0.417795	-0.316591	0.408791	0.495328	0.55537	0.497819	0.577703	0.508188	0.648165	0.501948	0.614725	0.627238	0.520184
PSMD7	-0.505069	-0.215474	-0.524824	-0.520696	-0.516275	-0.516042	-0.468911	-0.379761	0.662779	-0.314857	0.741649	0.829809	-0.329106	0.914396	0.854673	0.633077	0.591082	0.917343	0.85577	0.717021	-0.551192	0.596514	0.716182	0.860291	0.943853	0.763252	0.953398	0.83588	0.893898	0.887663	0.844421	0.877902
MAP2K1	0.120363	-0.258875	0.149187	0.144689	0.140706	0.140992	0.111402	-0.00976731	-0.400138	-0.0804367	-0.363774	-0.650364	-0.0162509	-0.767044	-0.625919	-0.400829	-0.211969	-0.784167	-0.6575	-0.339305	0.196782	-0.251678	-0.364905	-0.609189	-0.69586	-0.465146	-0.719752	-0.595114	-0.707486	-0.675803	-0.556528	-0.628938
PPP1R12A	0.297441	-0.0956055	0.357418	0.355462	0.352119	0.35328	0.228176	0.145494	-0.650838	0.121535	-0.519647	-0.832366	0.140071	-0.717056	-0.772616	-0.63162	-0.426807	-0.845004	-0.750755	-0.296562	0.417717	-0.385668	-0.429499	-0.752433	-0.700506	-0.649014	-0.733974	-0.761774	-0.682318	-0.781289	-0.674254	-0.762197
HSP90B1	-0.430993	-0.155014	-0.47212	-0.47011	-0.465481	-0.466346	-0.315004	-0.258971	0.785076	-0.26537	0.731426	0.872964	-0.218824	0.778224	0.896725	0.765788	0.568228	0.896786	0.844528	0.535494	-0.520939	0.451591	0.751653	0.903618	0.863309	0.744329	0.889771	0.891123	0.8561	0.911435	0.86508	0.895507
LDHA	-0.551359	-0.284149	-0.59184	-0.591644	-0.588487	-0.591602	-0.351383	-0.336753	0.779441	-0.328963	0.711223	0.87518	-0.360224	0.786698	0.837211	0.712016	0.535402	0.762165	0.841928	0.472071	-0.669945	0.522477	0.649404	0.860321	0.794925	0.706549	0.815996	0.812904	0.788806	0.843936	0.76648	0.85263
IRF7	-0.51699	-0.311075	-0.509889	-0.503896	-0.501201	-0.499026	-0.573731	-0.540193	0.494025	-0.384951	0.687591	0.62714	-0.434279	0.690974	0.707757	0.500288	0.659289	0.814872	0.676842	0.830263	-0.466515	0.657823	0.666748	0.67721	0.82799	0.707528	0.814881	0.702897	0.745507	0.727309	0.755824	0.697007
MAPK12	-0.403941	-0.0700987	-0.434859	-0.431646	-0.429343	-0.433001	-0.406934	-0.349147	0.35572	-0.123965	0.526611	0.68262	-0.341137	0.95615	0.647853	0.280655	0.45837	0.817303	0.655662	0.57258	-0.456713	0.621382	0.360978	0.623669	0.833018	0.666419	0.823879	0.613358	0.663755	0.667386	0.593102	0.72365
GNB5	-0.187359	-0.264013	-0.174643	-0.179442	-0.184531	-0.184292	-0.284521	-0.328482	-0.295727	-0.304273	-0.246055	-0.368626	-0.398303	-0.360509	-0.473361	-0.365157	-0.0907924	-0.551791	-0.405226	-0.216054	-0.127478	0.113942	-0.492172	-0.451176	-0.483977	-0.224589	-0.515791	-0.448362	-0.589796	-0.52813	-0.488564	-0.414802
GNG2	-0.189835	-0.476402	-0.128551	-0.130136	-0.133815	-0.12964	-0.271152	-0.322829	-0.280823	-0.384415	-0.161619	-0.498818	-0.324718	-0.519955	-0.488769	-0.290318	-0.0545694	-0.646399	-0.406484	0.0156639	-0.0613366	0.0479788	-0.213081	-0.448909	-0.474498	-0.308205	-0.50953	-0.469533	-0.465623	-0.510363	-0.400819	-0.488129
EPHX1	0.370925	0.293661	0.359091	0.354323	0.350998	0.352875	0.121997	0.206428	-0.622195	0.136375	-0.645573	-0.647242	0.164098	-0.53592	-0.749264	-0.640743	-0.465256	-0.6803	-0.727113	-0.624042	0.403324	-0.345658	-0.828067	-0.73675	-0.751785	-0.517487	-0.761305	-0.704394	-0.866268	-0.787402	-0.767566	-0.668323
PSMA6	-0.427071	-0.151135	-0.43297	-0.428218	-0.423195	-0.420606	-0.400763	-0.258772	0.630389	-0.287895	0.649395	0.75605	-0.221607	0.838327	0.771161	0.620547	0.44546	0.803141	0.833827	0.642141	-0.473856	0.460775	0.676846	0.800411	0.845875	0.62332	0.865407	0.74702	0.882003	0.827432	0.762991	0.778602
CTSB	0.043382	-0.340558	0.073227	0.0687723	0.0672259	0.065414	0.00831116	-0.0940748	-0.338225	-0.0875836	-0.118149	-0.527419	-0.060822	-0.375337	-0.412621	-0.369822	-0.0645432	-0.501056	-0.512606	-0.0191283	0.141722	-0.122831	-0.0416542	-0.376084	-0.306435	-0.246831	-0.345292	-0.375536	-0.430226	-0.450949	-0.28494	-0.327716
NFKBIE	0.804846	0.520618	0.848202	0.849166	0.847829	0.850992	0.74555	0.779861	-0.77138	0.623942	-0.878149	-0.871668	0.748362	-0.817412	-0.870051	-0.678243	-0.845334	-0.864685	-0.779781	-0.714548	0.834227	-0.848437	-0.691758	-0.866953	-0.887986	-0.939624	-0.875945	-0.889537	-0.689934	-0.825397	-0.846564	-0.934424
ARF6	-0.396668	-0.200118	-0.413949	-0.411651	-0.407244	-0.408604	-0.202051	-0.194913	0.740807	-0.208019	0.684978	0.775981	-0.174334	0.681847	0.828515	0.731376	0.461916	0.769864	0.804924	0.530274	-0.47187	0.34402	0.804421	0.846959	0.80405	0.607178	0.82745	0.807044	0.876521	0.857929	0.812917	0.80372
PLCB1	0.306072	-0.151372	0.302944	0.297655	0.29463	0.28913	0.384849	0.229359	-0.506077	0.228899	-0.400426	-0.636396	0.223607	-0.612091	-0.605899	-0.541725	-0.238823	-0.71437	-0.712018	-0.430326	0.303341	-0.305121	-0.418104	-0.609856	-0.612668	-0.433115	-0.634772	-0.60035	-0.719746	-0.657449	-0.554969	-0.564461
LOC103381117	-0.413183	-0.107798	-0.453085	-0.449318	-0.447677	-0.452446	-0.321476	-0.377841	0.514471	-0.111435	0.61968	0.776582	-0.334428	0.784947	0.787441	0.480378	0.616034	0.923736	0.702992	0.582216	-0.466242	0.622402	0.514253	0.716508	0.846133	0.757011	0.84221	0.759638	0.717078	0.781855	0.735246	0.779592
THBS1	-0.404177	-0.192047	-0.442894	-0.443567	-0.440382	-0.442327	-0.177454	-0.21744	0.834073	-0.272162	0.652381	0.779704	-0.213654	0.47029	0.807425	0.825778	0.476996	0.690283	0.731828	0.33216	-0.497305	0.275951	0.743495	0.820675	0.643221	0.594297	0.67501	0.81317	0.721425	0.798349	0.764086	0.763117
ARG2	0.247499	0.142142	0.229715	0.229658	0.230557	0.220554	0.570889	0.423865	-0.0561312	0.54254	-0.0496177	0.0774827	0.363604	0.182673	0.0943285	-0.0902248	-0.161549	0.068495	0.0559888	-0.131136	0.121934	-0.186547	0.068019	0.0687842	0.14136	-0.0720851	0.14903	0.0184283	0.181949	0.118189	0.0402706	0.0850635
VCL	-0.470805	-0.206639	-0.514695	-0.513315	-0.510396	-0.516482	-0.319644	-0.324198	0.565328	-0.153645	0.666852	0.813488	-0.32871	0.953735	0.794356	0.476621	0.544296	0.849447	0.761724	0.558269	-0.575527	0.605326	0.556307	0.784235	0.897582	0.743532	0.899202	0.755452	0.766976	0.802895	0.732873	0.855662
VDAC2	-0.377026	-0.106956	-0.395606	-0.391876	-0.387244	-0.38761	-0.330872	-0.210455	0.533741	-0.177287	0.596952	0.729547	-0.191943	0.907077	0.726937	0.493223	0.408762	0.790946	0.771073	0.58047	-0.44848	0.466139	0.575934	0.748289	0.84639	0.616125	0.860159	0.69361	0.816958	0.775901	0.699795	0.770184
EPAS1	0.443419	0.152963	0.524161	0.523935	0.522295	0.52848	0.311231	0.330364	-0.60877	0.176804	-0.612109	-0.852658	0.320388	-0.77374	-0.777794	-0.527596	-0.639989	-0.837251	-0.688308	-0.361905	0.587956	-0.635872	-0.369357	-0.729581	-0.738662	-0.803575	-0.75168	-0.756992	-0.562307	-0.746792	-0.674231	-0.806107
ERBB2	0.143863	0.163644	0.189499	0.18804	0.181826	0.18257	0.0775742	-0.0118113	-0.538886	0.0918174	-0.589468	-0.560747	-0.125086	-0.572402	-0.660171	-0.534958	-0.483646	-0.658323	-0.522703	-0.424857	0.237812	-0.236199	-0.677626	-0.676971	-0.676553	-0.582532	-0.703672	-0.665866	-0.602386	-0.676162	-0.710736	-0.695505
IL21	-0.106275	-0.497321	-0.028287	-0.0273686	-0.0291845	-0.0227678	-0.161192	-0.179489	-0.24629	-0.330864	-0.128883	-0.514681	-0.141472	-0.551571	-0.452729	-0.214642	-0.069923	-0.644023	-0.354715	0.0957297	0.0210379	-0.0456127	-0.0610235	-0.40317	-0.438146	-0.350972	-0.462119	-0.447244	-0.341324	-0.441954	-0.322769	-0.491835
PSME3	-0.474076	-0.182794	-0.498654	-0.494441	-0.490547	-0.491865	-0.440329	-0.375422	0.584811	-0.24386	0.706691	0.80518	-0.324985	0.936972	0.826531	0.545839	0.591681	0.928875	0.809721	0.707029	-0.521393	0.62229	0.648575	0.814227	0.945864	0.767592	0.948872	0.80213	0.851676	0.853751	0.809091	0.859096
FGF22	-0.464546	-0.211	-0.497532	-0.493418	-0.491942	-0.49259	-0.367609	-0.435223	0.693504	-0.295804	0.670718	0.782211	-0.354649	0.484424	0.817032	0.716082	0.706956	0.855981	0.7157	0.555957	-0.494597	0.568793	0.625106	0.745075	0.710555	0.747619	0.720886	0.814503	0.686369	0.798603	0.789382	0.725473
UGT2A2	0.666769	0.355907	0.698855	0.698431	0.698382	0.702797	0.40086	0.541252	-0.827806	0.397169	-0.72057	-0.88818	0.5733	-0.564722	-0.854651	-0.782886	-0.64136	-0.760767	-0.823009	-0.478005	0.740493	-0.608723	-0.644329	-0.823589	-0.713234	-0.725552	-0.721601	-0.834063	-0.737413	-0.82653	-0.763761	-0.788785
MAP2K6	0.637616	0.2932	0.655169	0.653772	0.651594	0.653675	0.531717	0.573541	-0.758454	0.41988	-0.788667	-0.848919	0.558064	-0.782332	-0.887456	-0.719568	-0.64047	-0.902088	-0.837064	-0.689432	0.6474	-0.615984	-0.787971	-0.881873	-0.906177	-0.780399	-0.903612	-0.890344	-0.861518	-0.880967	-0.862674	-0.893832
ARG1	-0.150422	-0.407693	-0.0681858	-0.0671453	-0.0675815	-0.061555	-0.300484	-0.272943	-0.237543	-0.333345	-0.00914396	-0.424082	-0.224632	-0.223437	-0.315089	-0.222567	-0.0392985	-0.389612	-0.242526	0.306031	0.0208852	0.0281253	0.105782	-0.252304	-0.151301	-0.217538	-0.188514	-0.293695	-0.134432	-0.293372	-0.161331	-0.279924
LOC103382505	-0.321853	-0.0102784	-0.369198	-0.364906	-0.361879	-0.363795	-0.324427	-0.280841	0.499561	-0.109209	0.581818	0.754765	-0.208377	0.786783	0.762142	0.483724	0.582608	0.930601	0.682516	0.540374	-0.381562	0.557292	0.473145	0.704113	0.818024	0.744808	0.825741	0.748271	0.685275	0.767367	0.72283	0.766892
CD36	0.885275	0.670348	0.873621	0.875685	0.876447	0.877832	0.785612	0.867385	-0.643442	0.750668	-0.726293	-0.608791	0.907893	-0.559267	-0.60167	-0.547881	-0.605872	-0.471274	-0.633183	-0.66183	0.84343	-0.721797	-0.62127	-0.645762	-0.629094	-0.625117	-0.602298	-0.614245	-0.563189	-0.570428	-0.595493	-0.650333
HGF	0.638524	0.394802	0.693509	0.694767	0.691742	0.694574	0.513991	0.536591	-0.875616	0.492311	-0.863101	-0.901881	0.492527	-0.724718	-0.930471	-0.81767	-0.772767	-0.882166	-0.801471	-0.583407	0.709719	-0.627203	-0.799187	-0.935151	-0.860726	-0.887289	-0.871904	-0.954588	-0.747278	-0.894322	-0.908855	-0.960923
CDKN1B	0.820006	0.878807	0.808027	0.803884	0.801288	0.797136	0.711573	0.712471	-0.803393	0.793253	-0.904956	-0.693217	0.600903	-0.444378	-0.754971	-0.793255	-0.892786	-0.56183	-0.761652	-0.87099	0.818064	-0.79105	-0.85116	-0.774133	-0.692995	-0.76992	-0.694218	-0.745636	-0.703571	-0.758019	-0.830564	-0.692647
MAPK11	-0.447713	-0.306393	-0.476323	-0.477704	-0.474694	-0.475387	-0.210921	-0.242178	0.83893	-0.369788	0.639595	0.710748	-0.246186	0.367797	0.732965	0.82743	0.452798	0.5442	0.688189	0.309062	-0.535428	0.253815	0.735758	0.770183	0.544889	0.527161	0.57759	0.741137	0.65576	0.724691	0.703484	0.687045
LOC103382963	-0.391171	-0.248154	-0.41425	-0.415004	-0.411393	-0.412916	-0.153543	-0.15899	0.751063	-0.266566	0.599286	0.68586	-0.177167	0.489419	0.704868	0.726316	0.36655	0.547502	0.69207	0.327086	-0.488178	0.22872	0.706892	0.751156	0.595502	0.484577	0.625738	0.695538	0.700158	0.716912	0.673174	0.685726
B2M	0.526949	0.606338	0.547495	0.542469	0.538615	0.533751	0.538593	0.400595	-0.560024	0.547225	-0.673271	-0.581904	0.266377	-0.479187	-0.580155	-0.546968	-0.749251	-0.497696	-0.596896	-0.64211	0.592711	-0.683371	-0.495331	-0.588236	-0.556629	-0.683819	-0.573278	-0.561575	-0.485086	-0.59772	-0.63054	-0.558299
MGST1	0.216937	0.0355123	0.200657	0.1982	0.194793	0.194384	0.237032	0.210673	-0.332093	0.115478	-0.445494	-0.381806	0.163466	-0.55137	-0.504234	-0.342143	-0.252349	-0.593661	-0.457406	-0.538629	0.160831	-0.201018	-0.627234	-0.519785	-0.650912	-0.375552	-0.643019	-0.51508	-0.640698	-0.534628	-0.558744	-0.538387
LOC103383177	-0.272831	-0.124159	-0.328371	-0.32766	-0.324058	-0.33061	-0.0215998	-0.0869644	0.644614	-0.00347572	0.620213	0.767066	-0.063008	0.672165	0.802901	0.607114	0.50136	0.789884	0.681654	0.376122	-0.406359	0.346587	0.652002	0.778264	0.765657	0.653023	0.786985	0.774818	0.722244	0.800726	0.755524	0.797293
FGFR3	0.110251	-0.272203	0.10836	0.101775	0.0978101	0.0926742	0.176773	0.0270649	-0.42338	0.0310868	-0.328697	-0.560348	-0.0119276	-0.545312	-0.574147	-0.490784	-0.175207	-0.715564	-0.638356	-0.382407	0.115474	-0.160691	-0.428293	-0.560191	-0.588427	-0.363176	-0.616306	-0.562002	-0.713426	-0.637172	-0.544259	-0.511086
NCF4	-0.619724	-0.392998	-0.643895	-0.644442	-0.643054	-0.644721	-0.532495	-0.456469	0.511598	-0.451702	0.539451	0.647612	-0.515432	0.743395	0.533956	0.397812	0.42374	0.462441	0.643709	0.422216	-0.710302	0.617529	0.312823	0.583165	0.583051	0.558106	0.585958	0.503597	0.508103	0.542245	0.460786	0.609902
ACTB2	-0.314236	-0.137424	-0.338425	-0.338938	-0.337035	-0.344363	0.00907006	-0.112926	0.570183	-0.00614524	0.502138	0.649624	-0.171469	0.577647	0.66269	0.518155	0.288985	0.58248	0.629597	0.297286	-0.41855	0.243009	0.589555	0.664662	0.636967	0.44234	0.648972	0.620586	0.689555	0.670159	0.593473	0.651061
LOC103383624	-0.0729813	-0.103797	0.0281182	0.0300507	0.0279634	0.0348861	-0.229346	-0.2191	-0.299018	-0.211192	-0.201424	-0.444519	-0.24334	-0.291685	-0.381506	-0.253968	-0.29223	-0.401275	-0.225565	0.158583	0.130156	-0.125597	-0.0396576	-0.333175	-0.248836	-0.399993	-0.283767	-0.367273	-0.108398	-0.344945	-0.291043	-0.395874
GUCY1A1	-0.13614	-0.501094	-0.134402	-0.140481	-0.144261	-0.148149	-0.0526586	-0.218863	-0.189314	-0.221108	-0.0843516	-0.375748	-0.232452	-0.464371	-0.370894	-0.25693	0.0713164	-0.562168	-0.445197	-0.1595	-0.11386	0.0514717	-0.196073	-0.35418	-0.419903	-0.153563	-0.449933	-0.350033	-0.543499	-0.44312	-0.322914	-0.327017
LOC103383721	-0.426645	-0.118943	-0.474255	-0.472154	-0.468719	-0.471517	-0.448792	-0.374269	0.504169	-0.216161	0.647616	0.758655	-0.324918	0.939502	0.759301	0.439669	0.588366	0.907889	0.693025	0.59922	-0.485489	0.624146	0.509481	0.741712	0.889957	0.784825	0.88913	0.753448	0.6939	0.761994	0.729943	0.840756
C3	-0.365747	-0.188186	-0.387386	-0.383387	-0.382306	-0.381172	-0.283265	-0.365967	0.632649	-0.281475	0.565926	0.625303	-0.269992	0.228279	0.688076	0.690833	0.624029	0.694664	0.573053	0.455528	-0.367032	0.415656	0.588406	0.615803	0.526766	0.602299	0.539818	0.699385	0.557201	0.665774	0.685878	0.56195
LOC103383945	-0.619193	-0.300982	-0.612426	-0.608283	-0.60616	-0.607644	-0.556137	-0.554635	0.553112	-0.350921	0.704128	0.749858	-0.5462	0.901078	0.769484	0.5029	0.553566	0.835864	0.811347	0.791173	-0.612381	0.683638	0.662058	0.765257	0.921267	0.698215	0.90668	0.737195	0.868606	0.797902	0.752639	0.792795
PRKCA	0.7865	0.558643	0.766495	0.766902	0.766267	0.761871	0.829386	0.818703	-0.673667	0.815301	-0.705946	-0.550475	0.793713	-0.414399	-0.590476	-0.645769	-0.59944	-0.49683	-0.603636	-0.675843	0.695117	-0.603256	-0.684434	-0.638565	-0.573242	-0.593761	-0.558434	-0.638516	-0.557556	-0.568866	-0.632148	-0.606744
LDLR	-0.304141	-0.0526239	-0.337085	-0.335939	-0.333794	-0.339764	-0.269468	-0.217596	0.208791	-0.00995131	0.399615	0.538482	-0.246445	0.925514	0.488508	0.100606	0.29871	0.629723	0.507676	0.42706	-0.382515	0.501848	0.232992	0.487445	0.715502	0.520943	0.703554	0.444946	0.524809	0.50924	0.42807	0.610386
PSMD12	-0.429525	-0.105906	-0.449197	-0.445887	-0.441576	-0.441865	-0.372523	-0.275729	0.619465	-0.229311	0.643988	0.790364	-0.261927	0.893622	0.792433	0.585417	0.447465	0.848864	0.821772	0.593433	-0.490674	0.480232	0.639054	0.809667	0.87487	0.658056	0.889287	0.769063	0.861502	0.832086	0.758089	0.821447
BAD	-0.166994	0.116073	-0.218003	-0.214158	-0.210536	-0.214622	-0.10919	-0.0604472	0.400446	0.100128	0.468043	0.697976	-0.0211086	0.826363	0.69294	0.371643	0.408947	0.861833	0.633029	0.41111	-0.269139	0.407145	0.396563	0.645413	0.782355	0.623456	0.796019	0.657498	0.672061	0.715468	0.633531	0.71591
PSMB3	-0.57694	-0.258491	-0.567479	-0.562813	-0.559299	-0.557547	-0.562303	-0.474528	0.603288	-0.393645	0.697321	0.751187	-0.452263	0.88233	0.769896	0.574715	0.507084	0.817817	0.843283	0.768887	-0.575202	0.60338	0.691661	0.791283	0.896462	0.664588	0.89589	0.746388	0.896332	0.815628	0.765694	0.788541
LBP	0.30505	0.0385826	0.380825	0.382152	0.381375	0.387448	0.0667632	0.133387	-0.619865	0.0745295	-0.433943	-0.746718	0.175298	-0.463368	-0.651324	-0.567224	-0.414629	-0.608595	-0.588555	-0.0685358	0.472579	-0.348241	-0.285266	-0.613679	-0.472088	-0.558728	-0.502127	-0.62907	-0.445536	-0.619209	-0.515142	-0.618546
G6PD	-0.356369	-0.0933286	-0.402533	-0.399349	-0.395754	-0.397029	-0.209684	-0.219721	0.771315	-0.178448	0.677344	0.856251	-0.158317	0.604116	0.888667	0.787245	0.601316	0.903845	0.7942	0.46853	-0.444681	0.419118	0.70233	0.849231	0.778199	0.727386	0.807272	0.880504	0.79546	0.890147	0.847004	0.821845
ADCY6	0.293836	-0.125344	0.334299	0.331816	0.327844	0.325874	0.332764	0.195607	-0.616142	0.19882	-0.517044	-0.755825	0.168286	-0.710239	-0.735617	-0.618595	-0.386439	-0.842744	-0.724156	-0.381471	0.352244	-0.343544	-0.491548	-0.734892	-0.713238	-0.610039	-0.741474	-0.747275	-0.705014	-0.75504	-0.678984	-0.741722
PIK3CG	-0.301719	-0.20319	-0.318562	-0.317584	-0.313548	-0.310619	-0.126079	-0.109084	0.800146	-0.310428	0.570957	0.62469	-0.0646715	0.222848	0.68591	0.848225	0.398688	0.519069	0.640418	0.296358	-0.364869	0.11874	0.752365	0.715344	0.470436	0.440133	0.513388	0.700644	0.649489	0.696448	0.690854	0.592765
TUBA1C	-0.561671	-0.324877	-0.539766	-0.534168	-0.530755	-0.528611	-0.568894	-0.462327	0.471013	-0.381433	0.641888	0.642491	-0.434481	0.876712	0.657503	0.433756	0.471738	0.706589	0.768072	0.8023	-0.55149	0.629176	0.608342	0.684386	0.845945	0.598648	0.838081	0.619074	0.829232	0.71596	0.671602	0.689464
TNFSF14	0.191743	-0.0927063	0.288327	0.294656	0.294379	0.305388	0.0260082	0.139512	-0.428548	-0.0510156	-0.360391	-0.588228	0.193409	-0.532357	-0.542139	-0.324512	-0.330312	-0.600974	-0.343688	0.0283078	0.325892	-0.250651	-0.225311	-0.510897	-0.48264	-0.539359	-0.489071	-0.563082	-0.26694	-0.469018	-0.425768	-0.635731
PYPN11	-0.272735	-0.0698854	-0.320488	-0.317376	-0.315179	-0.322507	-0.110138	-0.187957	0.42984	0.0674965	0.549238	0.704716	-0.150864	0.767846	0.726471	0.384882	0.528303	0.84543	0.618982	0.481492	-0.366377	0.50475	0.478418	0.657684	0.80307	0.676793	0.802739	0.682721	0.667782	0.726147	0.674852	0.732041
ENO1	-0.527957	-0.359238	-0.556515	-0.556597	-0.553388	-0.553409	-0.299847	-0.29315	0.865959	-0.42406	0.687001	0.79306	-0.29988	0.4879	0.77996	0.842362	0.509309	0.596347	0.785325	0.385771	-0.632989	0.378533	0.713534	0.818157	0.613136	0.595648	0.647122	0.771488	0.718364	0.783844	0.736074	0.734892
H2AFZ	-0.592932	-0.411774	-0.550111	-0.544848	-0.54122	-0.536889	-0.551092	-0.454723	0.567055	-0.477487	0.656408	0.601196	-0.435763	0.713602	0.641165	0.555063	0.417902	0.586122	0.782113	0.788539	-0.563909	0.51695	0.730356	0.697087	0.762375	0.500253	0.761825	0.6089	0.861542	0.707984	0.676957	0.635234
TUBA1A	-0.724517	-0.582248	-0.695119	-0.688688	-0.686698	-0.683719	-0.680166	-0.703502	0.648474	-0.583088	0.81617	0.688441	-0.610964	0.618359	0.772132	0.6554	0.761765	0.751924	0.789937	0.952449	-0.663083	0.762969	0.819199	0.75549	0.835729	0.733762	0.820735	0.753666	0.839244	0.793918	0.829961	0.713481
LOC103385218	-0.612944	-0.479866	-0.574373	-0.567641	-0.566546	-0.564986	-0.639048	-0.622608	0.304456	-0.423819	0.592998	0.481621	-0.567008	0.699239	0.516374	0.27224	0.558443	0.580249	0.605164	0.876472	-0.546886	0.750726	0.501047	0.503011	0.73017	0.56579	0.698869	0.473064	0.659794	0.555372	0.559219	0.521642
LOC103385300	-0.504432	-0.399336	-0.417489	-0.410139	-0.40852	-0.401381	-0.550598	-0.461943	0.242476	-0.447302	0.402607	0.262082	-0.445362	0.446521	0.305072	0.260037	0.223687	0.274975	0.525484	0.75168	-0.39104	0.432335	0.484489	0.35193	0.486043	0.213672	0.467118	0.26343	0.630487	0.387649	0.372015	0.270162
LOC103385409	-0.369257	-0.240022	-0.393302	-0.392038	-0.38762	-0.3854	-0.200124	-0.173897	0.848019	-0.341651	0.661441	0.72099	-0.121446	0.369115	0.779828	0.880364	0.491708	0.638254	0.724896	0.39135	-0.441349	0.230682	0.80584	0.80566	0.597485	0.556791	0.637724	0.791502	0.731079	0.789739	0.782124	0.70572
GP9	0.0392855	-0.240361	0.13029	0.130099	0.127045	0.132199	-0.0384372	-0.0869209	-0.426829	-0.153899	-0.338595	-0.664683	-0.105357	-0.612102	-0.606533	-0.391799	-0.338194	-0.73268	-0.490323	-0.0623388	0.204474	-0.244502	-0.206276	-0.558256	-0.548168	-0.558199	-0.580781	-0.595995	-0.422573	-0.593059	-0.501648	-0.630623
PAI1	-0.549585	-0.337063	-0.576475	-0.572528	-0.569922	-0.574471	-0.390202	-0.441661	0.62498	-0.23635	0.765839	0.838468	-0.397507	0.873704	0.866287	0.573322	0.69726	0.911974	0.81626	0.731663	-0.6137	0.706216	0.691326	0.827991	0.947294	0.813566	0.943354	0.82398	0.84797	0.875548	0.840207	0.86631
CEBPB	-0.373396	-0.0924324	-0.414374	-0.414271	-0.41137	-0.417491	-0.242034	-0.2188	0.46438	-0.0779317	0.537176	0.707181	-0.256399	0.919396	0.672013	0.367691	0.36708	0.73163	0.666271	0.425506	-0.478914	0.464402	0.448508	0.683318	0.796059	0.603046	0.799153	0.636649	0.680984	0.686932	0.600372	0.761025
CDK2	-0.542129	-0.371973	-0.500486	-0.49668	-0.494757	-0.492394	-0.623111	-0.527291	0.240268	-0.421775	0.489552	0.374139	-0.517925	0.729887	0.394796	0.183895	0.33758	0.445419	0.52109	0.740223	-0.473112	0.570907	0.442037	0.440958	0.652794	0.419286	0.624916	0.371432	0.590606	0.442878	0.437505	0.473512
MYL9	0.00743827	-0.394152	0.04706	0.0454708	0.0414408	0.0402305	0.0854561	-0.0838414	-0.348879	-0.069112	-0.237356	-0.520343	-0.0828205	-0.611684	-0.491948	-0.354876	-0.078112	-0.654022	-0.492714	-0.134437	0.0710912	-0.0663643	-0.256468	-0.499627	-0.519437	-0.348788	-0.549607	-0.501643	-0.517412	-0.524248	-0.426398	-0.529224
COL4A6	0.747719	0.381403	0.760872	0.761184	0.759972	0.760449	0.694112	0.72011	-0.77238	0.603399	-0.78072	-0.802213	0.721467	-0.700451	-0.815429	-0.719986	-0.645521	-0.793703	-0.78797	-0.662268	0.730678	-0.656497	-0.72956	-0.830979	-0.808539	-0.759492	-0.80125	-0.839734	-0.75273	-0.793088	-0.791398	-0.839863
COL4A5	0.717249	0.363743	0.741447	0.742858	0.742962	0.748634	0.529195	0.662634	-0.724233	0.437527	-0.734727	-0.817081	0.708611	-0.714431	-0.809028	-0.641553	-0.608254	-0.775014	-0.760322	-0.567786	0.741674	-0.650179	-0.66022	-0.800166	-0.799031	-0.736156	-0.786252	-0.807044	-0.725926	-0.774228	-0.742101	-0.829644
PSMD6	-0.494389	-0.200921	-0.52448	-0.521868	-0.517597	-0.518918	-0.416568	-0.332615	0.66629	-0.282777	0.712045	0.839614	-0.31291	0.930991	0.835651	0.613499	0.540985	0.872142	0.843243	0.621895	-0.573275	0.564175	0.661943	0.852118	0.910844	0.739138	0.92393	0.812682	0.855156	0.863772	0.80056	0.877568
LOC103386426	0.401592	0.118496	0.445676	0.442896	0.441278	0.446559	0.168077	0.213023	-0.594014	0.0757391	-0.541749	-0.819521	0.241524	-0.720525	-0.74913	-0.543535	-0.468335	-0.75421	-0.76194	-0.37482	0.538356	-0.512124	-0.421	-0.708978	-0.708729	-0.629072	-0.726661	-0.689694	-0.703264	-0.759982	-0.637028	-0.711353
NGF	-0.150834	-0.548197	-0.153198	-0.157234	-0.159388	-0.158965	-0.159649	-0.209442	-0.128176	-0.335194	-0.0252855	-0.326794	-0.169051	-0.437292	-0.331748	-0.173362	0.16988	-0.520204	-0.378849	-0.084803	-0.140082	0.120787	-0.182313	-0.305174	-0.398587	-0.075429	-0.415243	-0.30614	-0.519454	-0.387913	-0.260167	-0.297689
SLC2A1	-0.467729	-0.172505	-0.511534	-0.509832	-0.507023	-0.512706	-0.347388	-0.341141	0.545523	-0.154003	0.654897	0.812939	-0.342541	0.968842	0.790059	0.459693	0.543956	0.872607	0.759615	0.567166	-0.563344	0.620202	0.530539	0.774767	0.90389	0.750883	0.903936	0.753876	0.762386	0.798669	0.726582	0.853342
PDHB	-0.580392	-0.320418	-0.600094	-0.595843	-0.591996	-0.592882	-0.426962	-0.404923	0.786624	-0.344345	0.806124	0.916235	-0.36852	0.852077	0.932729	0.760038	0.656063	0.916774	0.938886	0.716472	-0.652186	0.629298	0.791453	0.928821	0.943448	0.792868	0.958283	0.898381	0.953841	0.960811	0.904052	0.906542
LOC103386906	0.250963	-0.0312807	0.353394	0.357146	0.35534	0.363034	0.112932	0.144368	-0.576933	0.0510829	-0.478955	-0.739086	0.154052	-0.604287	-0.678628	-0.496706	-0.47449	-0.724472	-0.510107	-0.0794632	0.413231	-0.359365	-0.307528	-0.646401	-0.574783	-0.672225	-0.597537	-0.692133	-0.391406	-0.6231	-0.567594	-0.736729
LOC103387006	-0.315252	-0.0509395	-0.355797	-0.354609	-0.352177	-0.358223	-0.267981	-0.216739	0.274067	-0.0179903	0.443259	0.601715	-0.237853	0.94397	0.552419	0.169604	0.347018	0.690517	0.555284	0.434002	-0.406447	0.518577	0.275305	0.546522	0.75328	0.574739	0.745953	0.510826	0.563395	0.569888	0.48708	0.665723
DMBT1	-0.388218	-0.10284	-0.434238	-0.431295	-0.428565	-0.428826	-0.282238	-0.303833	0.771171	-0.251414	0.662493	0.829623	-0.233839	0.506402	0.858836	0.797422	0.636021	0.881093	0.750702	0.452648	-0.451541	0.4435	0.661154	0.808636	0.713603	0.730917	0.739564	0.86602	0.721213	0.845299	0.818815	0.778609
EIF4E	-0.499842	-0.177358	-0.53226	-0.528932	-0.525642	-0.528649	-0.421505	-0.390351	0.611471	-0.227459	0.708755	0.848484	-0.363969	0.952888	0.849308	0.557441	0.593706	0.941171	0.827742	0.662636	-0.565072	0.639137	0.625431	0.831458	0.948366	0.784461	0.951104	0.820763	0.847988	0.867097	0.806162	0.882472
PGAM1	-0.447383	-0.200486	-0.476809	-0.475283	-0.47142	-0.473024	-0.237624	-0.235065	0.809616	-0.256556	0.696751	0.846162	-0.231072	0.671874	0.861593	0.791703	0.495178	0.786155	0.842008	0.472466	-0.543878	0.383753	0.760658	0.875976	0.782046	0.648259	0.810417	0.842994	0.854041	0.878942	0.815846	0.828769
LOC103387412	-0.420885	-0.186834	-0.451755	-0.451229	-0.446971	-0.446976	-0.255844	-0.194055	0.785465	-0.301122	0.641582	0.78594	-0.197746	0.630289	0.781439	0.762588	0.423898	0.684647	0.787434	0.392173	-0.523056	0.321335	0.69135	0.822395	0.69306	0.583786	0.727173	0.773396	0.770531	0.801597	0.738123	0.771168
LOC103387439	-0.181823	-0.54171	-0.153835	-0.156998	-0.160998	-0.162446	-0.135249	-0.305335	-0.204864	-0.273154	-0.057133	-0.39312	-0.290996	-0.49241	-0.358372	-0.237893	0.113726	-0.526199	-0.40171	-0.00333568	-0.106577	0.111941	-0.130794	-0.357129	-0.382824	-0.154626	-0.419813	-0.344232	-0.460909	-0.414534	-0.282807	-0.358012
RET	0.87962	0.655532	0.873456	0.871581	0.870242	0.870552	0.697049	0.77126	-0.880014	0.689731	-0.908372	-0.864852	0.760852	-0.673539	-0.890572	-0.833762	-0.769274	-0.754829	-0.909176	-0.816868	0.880326	-0.770074	-0.880262	-0.906713	-0.854802	-0.798088	-0.84917	-0.878672	-0.878454	-0.885649	-0.884974	-0.856366
GSTO1	-0.35511	-0.204758	-0.37373	-0.373544	-0.369657	-0.368595	-0.152146	-0.136708	0.793645	-0.297063	0.586549	0.674981	-0.130496	0.373933	0.70897	0.806748	0.368178	0.548351	0.692616	0.311583	-0.434545	0.169284	0.735049	0.750304	0.543728	0.461268	0.581935	0.711818	0.699506	0.723517	0.689643	0.651289
CYC	-0.344628	-0.204748	-0.358878	-0.358499	-0.354865	-0.356449	-0.0903284	-0.104633	0.708404	-0.192388	0.562992	0.663063	-0.125287	0.486718	0.689235	0.695086	0.316993	0.544071	0.694075	0.335448	-0.4375	0.192993	0.702433	0.728403	0.596855	0.437354	0.626723	0.667242	0.73301	0.713792	0.657346	0.652916
PRKCE	-0.204281	-0.497635	-0.195654	-0.201187	-0.203707	-0.200982	-0.288844	-0.303457	-0.101497	-0.462722	-0.051514	-0.360212	-0.288491	-0.474646	-0.371154	-0.143516	0.0889013	-0.559998	-0.391149	-0.113251	-0.147903	0.0664697	-0.181718	-0.316387	-0.446224	-0.130537	-0.464895	-0.316511	-0.540643	-0.431649	-0.299049	-0.317527
CRB1	-0.293156	-0.103454	-0.313286	-0.313423	-0.309949	-0.30972	-0.0807913	-0.0683268	0.730607	-0.209227	0.497954	0.643845	-0.0897918	0.369306	0.654679	0.738671	0.26653	0.511394	0.657175	0.220006	-0.382629	0.10602	0.639921	0.693961	0.494157	0.389808	0.533275	0.650913	0.661296	0.672202	0.610994	0.600369
LOC103387817	-0.351779	-0.153327	-0.375969	-0.371494	-0.370429	-0.370229	-0.26469	-0.349011	0.599822	-0.225182	0.557821	0.645741	-0.258027	0.300173	0.699841	0.650288	0.618885	0.735971	0.589833	0.468919	-0.362018	0.44272	0.560271	0.619103	0.568342	0.618638	0.579319	0.701114	0.580624	0.681781	0.686933	0.580477
GAPDH	0.761617	0.732177	0.738407	0.737833	0.736544	0.738909	0.595661	0.690933	-0.595413	0.580005	-0.786283	-0.570824	0.675254	-0.617384	-0.647636	-0.521099	-0.637344	-0.514169	-0.64537	-0.806323	0.73176	-0.671027	-0.801395	-0.685318	-0.749908	-0.625595	-0.723712	-0.63226	-0.698879	-0.646319	-0.699792	-0.682442
TNFSF12	-0.0870588	-0.376895	-0.083903	-0.0898313	-0.0932432	-0.0928093	-0.175319	-0.26157	-0.211406	-0.312339	-0.128881	-0.443209	-0.235304	-0.555337	-0.418896	-0.242048	0.058948	-0.541355	-0.515569	-0.172312	-0.0079369	-0.00528192	-0.227819	-0.39946	-0.48136	-0.166282	-0.509417	-0.35517	-0.620519	-0.497591	-0.343025	-0.369077
CCNE2	-0.560108	-0.474473	-0.491725	-0.486847	-0.483949	-0.47677	-0.506262	-0.460195	0.586283	-0.561707	0.597957	0.435021	-0.424669	0.3493	0.530797	0.626933	0.357385	0.387711	0.655706	0.725592	-0.472361	0.341761	0.804685	0.594391	0.553556	0.335581	0.554655	0.522478	0.762817	0.589313	0.61049	0.462174
THBS3	-0.12643	-0.416209	-0.103521	-0.10961	-0.114413	-0.117729	-0.0468663	-0.249749	-0.225652	-0.2076	-0.156721	-0.440961	-0.2926	-0.549794	-0.423523	-0.274616	-0.0462965	-0.605428	-0.473557	-0.182798	-0.0552162	-0.038474	-0.195969	-0.40713	-0.473646	-0.265209	-0.510063	-0.396683	-0.533419	-0.492846	-0.379714	-0.400877
HLA-DPA1	0.467867	0.220829	0.536747	0.536613	0.535605	0.544035	0.230487	0.345614	-0.635794	0.132364	-0.647098	-0.851085	0.349289	-0.729313	-0.810964	-0.556712	-0.644092	-0.828409	-0.702849	-0.400913	0.602753	-0.614404	-0.479657	-0.753553	-0.765502	-0.780855	-0.771909	-0.778061	-0.628354	-0.7774	-0.712955	-0.812775
H2-DMb1	0.675694	0.374555	0.692543	0.691951	0.688306	0.684498	0.709681	0.567039	-0.765287	0.651047	-0.751081	-0.774716	0.543096	-0.74683	-0.759274	-0.718438	-0.588321	-0.714681	-0.798526	-0.628346	0.696411	-0.600707	-0.673675	-0.81969	-0.76264	-0.720461	-0.775134	-0.782767	-0.728285	-0.768422	-0.754107	-0.810217
E2F3	-0.611142	-0.371633	-0.601991	-0.598322	-0.595197	-0.59405	-0.648984	-0.544077	0.471583	-0.448147	0.672806	0.641288	-0.516129	0.906876	0.651635	0.407868	0.526318	0.707902	0.72477	0.793415	-0.599975	0.684463	0.587473	0.684683	0.852268	0.657378	0.838414	0.630721	0.757743	0.689122	0.667943	0.7262
LOC103388308	-0.419733	-0.234597	-0.448155	-0.448436	-0.444321	-0.445285	-0.226052	-0.191208	0.768191	-0.295118	0.640649	0.743723	-0.199512	0.598853	0.753539	0.737162	0.412066	0.631623	0.745776	0.38341	-0.519788	0.297224	0.712003	0.800692	0.672396	0.55685	0.702912	0.745945	0.744304	0.769286	0.720199	0.752286
CD22	-0.398468	-0.652875	-0.365741	-0.366761	-0.370014	-0.366795	-0.418799	-0.4676	-0.031565	-0.534556	0.0733821	-0.198528	-0.45376	-0.327929	-0.234032	-0.0668292	0.235232	-0.42557	-0.161828	0.143799	-0.336042	0.327476	-0.109142	-0.209672	-0.280619	-0.0151053	-0.306315	-0.228198	-0.316867	-0.267665	-0.179165	-0.246898
TXN	-0.424681	-0.197646	-0.443312	-0.441091	-0.436378	-0.435446	-0.273479	-0.207357	0.7849	-0.296964	0.679047	0.79406	-0.18926	0.664962	0.818625	0.779686	0.45194	0.742542	0.830317	0.499679	-0.50472	0.344471	0.769464	0.853516	0.76185	0.60257	0.793255	0.805155	0.856821	0.851915	0.796526	0.79327
GPRC6A	0.0046538	-0.332096	0.0738375	0.0728757	0.0718517	0.0786482	-0.170694	-0.122211	-0.351869	-0.281767	-0.20419	-0.606473	-0.0807217	-0.491521	-0.528663	-0.33034	-0.176486	-0.640142	-0.467039	0.0274279	0.154181	-0.152753	-0.120317	-0.458516	-0.445023	-0.392038	-0.472282	-0.491708	-0.422822	-0.522736	-0.383359	-0.494393
VEGFAA	0.801264	0.468828	0.789731	0.788211	0.787675	0.7886	0.727961	0.782399	-0.671608	0.592455	-0.771249	-0.749213	0.792975	-0.75036	-0.766931	-0.611897	-0.631357	-0.751856	-0.792904	-0.785623	0.757971	-0.738542	-0.716894	-0.776837	-0.839865	-0.719912	-0.818394	-0.764243	-0.794562	-0.762207	-0.753495	-0.784958
CCR4	0.275533	-0.0745116	0.331067	0.332291	0.331486	0.341078	0.0374234	0.143479	-0.467953	-0.0927712	-0.422288	-0.710047	0.220367	-0.727676	-0.658976	-0.386214	-0.292225	-0.718757	-0.59903	-0.205145	0.398454	-0.337829	-0.354243	-0.624667	-0.669859	-0.52876	-0.675948	-0.622938	-0.595488	-0.645139	-0.531129	-0.690512
PSMA2	-0.567209	-0.360595	-0.534914	-0.530376	-0.526484	-0.522419	-0.580145	-0.4804	0.565059	-0.474144	0.68215	0.604274	-0.437393	0.738284	0.670674	0.554966	0.464665	0.666289	0.750433	0.80368	-0.52202	0.518783	0.76058	0.718703	0.807166	0.560847	0.803156	0.660164	0.845461	0.723231	0.720747	0.688333
H2-Aa	0.299078	0.230132	0.359208	0.355591	0.3506	0.351548	0.206279	0.119151	-0.620536	0.167726	-0.650659	-0.755506	0.0165333	-0.675307	-0.764607	-0.602508	-0.646974	-0.774769	-0.684013	-0.475364	0.438093	-0.498494	-0.555895	-0.743288	-0.731822	-0.739913	-0.762524	-0.740109	-0.643835	-0.777585	-0.753066	-0.756837
BCL3	-0.480371	-0.194279	-0.499879	-0.494715	-0.491991	-0.490592	-0.42432	-0.432124	0.727236	-0.332755	0.717206	0.81156	-0.344723	0.5902	0.864763	0.759515	0.682013	0.916062	0.799278	0.656592	-0.492225	0.558879	0.726019	0.815493	0.80482	0.755165	0.817374	0.863115	0.813072	0.869459	0.856528	0.784411
GHR	-0.122349	-0.327389	-0.0745824	-0.0786944	-0.0834483	-0.0826231	-0.124277	-0.211319	-0.326259	-0.244595	-0.296075	-0.504642	-0.293908	-0.517252	-0.556229	-0.368739	-0.236778	-0.727766	-0.44915	-0.214582	-0.0397336	-0.0692638	-0.373996	-0.509985	-0.56788	-0.41932	-0.598845	-0.547892	-0.541683	-0.585196	-0.535437	-0.536903
FGF10	-0.372533	-0.161898	-0.395688	-0.390807	-0.390282	-0.391804	-0.290743	-0.390708	0.508118	-0.180563	0.546364	0.636241	-0.309055	0.405487	0.678707	0.535306	0.626766	0.759187	0.577864	0.520873	-0.380349	0.529107	0.496601	0.586591	0.619123	0.640789	0.618676	0.666017	0.576331	0.661945	0.658013	0.583489
SKP2	-0.528088	-0.39361	-0.489625	-0.486505	-0.483146	-0.47753	-0.410438	-0.381047	0.745634	-0.520102	0.643597	0.572852	-0.354755	0.346931	0.65419	0.785618	0.393758	0.486147	0.724118	0.60027	-0.494581	0.282953	0.854981	0.71245	0.577206	0.411802	0.594739	0.656564	0.794312	0.694741	0.698961	0.574857
LOC103389280	-0.395891	-0.211879	-0.417839	-0.41704	-0.413055	-0.411965	-0.202689	-0.185479	0.834714	-0.320264	0.641234	0.742957	-0.169122	0.438864	0.776984	0.848468	0.436067	0.638178	0.753434	0.373638	-0.474727	0.239612	0.770527	0.808675	0.616712	0.53707	0.654152	0.7793	0.756271	0.790544	0.754862	0.715998
CEACAM7	0.322276	0.0880708	0.403883	0.403391	0.399358	0.401302	0.228732	0.15281	-0.717537	0.198552	-0.616209	-0.837476	0.102702	-0.656899	-0.798036	-0.68419	-0.58899	-0.809475	-0.700855	-0.296815	0.477062	-0.440129	-0.487976	-0.781915	-0.683301	-0.74869	-0.720854	-0.799142	-0.594846	-0.784078	-0.729884	-0.804172
SNRPD3	-0.484703	-0.189585	-0.48515	-0.480726	-0.476878	-0.476145	-0.483531	-0.367786	0.502319	-0.28831	0.622578	0.70313	-0.349773	0.925884	0.703799	0.458684	0.443294	0.781177	0.778623	0.69655	-0.509588	0.567282	0.581235	0.726119	0.867314	0.627051	0.868069	0.672241	0.82792	0.754059	0.690748	0.750822
CLDN10	0.0504341	-0.182059	0.0724531	0.0659587	0.0619123	0.062772	-0.0260412	-0.0652106	-0.400067	-0.164387	-0.399736	-0.607119	-0.128914	-0.60903	-0.653158	-0.44215	-0.310163	-0.791734	-0.617484	-0.406186	0.115967	-0.225994	-0.48286	-0.598977	-0.687491	-0.47131	-0.710371	-0.612836	-0.72637	-0.700663	-0.624575	-0.591177
GUCY1B2	-0.0299601	-0.238848	-0.0251638	-0.0335955	-0.0377792	-0.0429492	-0.0515929	-0.188805	-0.375027	-0.104073	-0.237062	-0.495965	-0.252342	-0.35232	-0.493514	-0.468054	-0.161425	-0.571142	-0.567694	-0.256481	0.0360802	-0.0829861	-0.322765	-0.457631	-0.425559	-0.273358	-0.469443	-0.449753	-0.610035	-0.567155	-0.459384	-0.363921
SCARB1	0.0967559	-0.0973721	0.0876908	0.0861295	0.0834147	0.0844276	0.101985	0.116964	-0.262073	-0.0131296	-0.337475	-0.311119	0.0806787	-0.44016	-0.437359	-0.281769	-0.162732	-0.549529	-0.353097	-0.397827	0.0418751	-0.0784289	-0.5442	-0.435681	-0.554887	-0.292215	-0.547612	-0.454375	-0.546378	-0.455729	-0.477372	-0.46166
CYBB	-0.472404	-0.353681	-0.489642	-0.489957	-0.485899	-0.484795	-0.283577	-0.257273	0.829433	-0.42209	0.682037	0.703349	-0.24306	0.454218	0.740989	0.819338	0.463951	0.560196	0.725778	0.418766	-0.545217	0.287457	0.794121	0.797294	0.61068	0.542515	0.64211	0.747372	0.720675	0.751331	0.739444	0.713622
INHBB	-0.442947	-0.146811	-0.485863	-0.481788	-0.47999	-0.482272	-0.39666	-0.425449	0.584765	-0.221099	0.652356	0.79098	-0.351932	0.68996	0.804506	0.572762	0.691897	0.924265	0.708187	0.587688	-0.486169	0.642306	0.533908	0.731903	0.802427	0.7945	0.804885	0.793646	0.684597	0.791303	0.765576	0.773529
F2	-0.469914	-0.256182	-0.503023	-0.503353	-0.499211	-0.500742	-0.29851	-0.256588	0.772245	-0.323547	0.688076	0.788462	-0.261564	0.70043	0.793884	0.725634	0.46915	0.700816	0.778779	0.445573	-0.568674	0.383245	0.720241	0.838462	0.748371	0.630988	0.773782	0.787215	0.772023	0.80616	0.759098	0.815429
PSMB6	-0.454892	-0.164394	-0.464078	-0.459931	-0.45496	-0.452037	-0.428427	-0.283039	0.676783	-0.334424	0.666302	0.778717	-0.250036	0.820361	0.786981	0.665789	0.459252	0.801608	0.847651	0.6234	-0.504372	0.461971	0.688066	0.821686	0.834478	0.63715	0.85665	0.769919	0.876184	0.837657	0.774268	0.793846
H2-Ab1	0.720326	0.45441	0.776333	0.7796	0.778647	0.785065	0.523375	0.624826	-0.810681	0.487687	-0.811571	-0.875422	0.643643	-0.729444	-0.85757	-0.705821	-0.728188	-0.782899	-0.750225	-0.511965	0.801844	-0.686395	-0.673407	-0.859474	-0.801281	-0.846293	-0.79934	-0.867999	-0.656299	-0.803867	-0.795291	-0.909457
H2-Eb1	0.620429	0.276957	0.675809	0.678944	0.679344	0.686122	0.391754	0.495319	-0.705724	0.353574	-0.605074	-0.816973	0.575676	-0.633319	-0.723477	-0.602631	-0.522839	-0.650961	-0.692589	-0.291628	0.729549	-0.571792	-0.424432	-0.716584	-0.623055	-0.672062	-0.628535	-0.712811	-0.548648	-0.678619	-0.597715	-0.745458
SUSD2	0.824836	0.68699	0.797879	0.798717	0.798397	0.797419	0.784568	0.835172	-0.605048	0.760676	-0.736622	-0.517944	0.827515	-0.50166	-0.572499	-0.540919	-0.607776	-0.454365	-0.584518	-0.747314	0.742911	-0.660799	-0.716686	-0.623977	-0.632899	-0.591448	-0.604654	-0.596798	-0.579695	-0.553428	-0.622973	-0.617089
GDNF	0.109487	-0.11968	0.15188	0.147849	0.142065	0.139372	0.119213	-0.0339144	-0.579865	0.0603126	-0.49749	-0.67059	-0.123089	-0.59397	-0.708805	-0.619086	-0.386977	-0.790593	-0.650851	-0.361656	0.192884	-0.207329	-0.56172	-0.702953	-0.669222	-0.557739	-0.709732	-0.712316	-0.689206	-0.743489	-0.699973	-0.685782
HSPA5	-0.451279	-0.175419	-0.488432	-0.486644	-0.482453	-0.483846	-0.301342	-0.281797	0.809264	-0.270594	0.740531	0.876195	-0.249759	0.738306	0.907616	0.793053	0.569946	0.888313	0.849878	0.534922	-0.534529	0.441978	0.784075	0.910853	0.855446	0.733915	0.880202	0.901475	0.868924	0.918076	0.873957	0.89193
IL7R	0.66349	0.419695	0.663062	0.657178	0.652785	0.645308	0.730106	0.55355	-0.770359	0.654267	-0.794149	-0.805727	0.460417	-0.713654	-0.812738	-0.780549	-0.704485	-0.794901	-0.886523	-0.801061	0.668507	-0.693184	-0.724653	-0.838942	-0.809298	-0.767732	-0.827302	-0.812525	-0.834196	-0.851076	-0.83781	-0.782821
MRC1	-0.101296	-0.422877	-0.110156	-0.115994	-0.11598	-0.116724	-0.20444	-0.228898	-0.0925597	-0.294034	0.10986	-0.284804	-0.152353	-0.192051	-0.184318	-0.14382	0.20013	-0.26331	-0.34958	0.0688293	-0.0406453	0.0633496	0.0875925	-0.138368	-0.124883	0.0526817	-0.152104	-0.114893	-0.349842	-0.246387	-0.0575417	-0.0587595
GANQ	-0.494359	-0.207243	-0.533425	-0.530005	-0.528192	-0.532696	-0.427632	-0.465584	0.528092	-0.205165	0.681243	0.789704	-0.415345	0.850142	0.80065	0.476377	0.679818	0.929716	0.720113	0.658898	-0.540871	0.709647	0.542437	0.742032	0.891524	0.813602	0.882445	0.776747	0.723161	0.79278	0.762077	0.819808
ANTXR1	-0.2931	-0.59534	-0.29015	-0.295411	-0.298608	-0.298618	-0.31482	-0.395138	-0.0721105	-0.459888	0.0350538	-0.276014	-0.381118	-0.385162	-0.287998	-0.135391	0.209833	-0.473246	-0.33119	-0.0231696	-0.249382	0.209346	-0.14123	-0.256339	-0.344781	-0.0208839	-0.372273	-0.249047	-0.484734	-0.358689	-0.226732	-0.236871
ITGA6	0.409625	0.0356977	0.458589	0.455219	0.452029	0.452046	0.334193	0.2858	-0.748793	0.238959	-0.643849	-0.893429	0.246391	-0.693115	-0.869657	-0.750466	-0.578075	-0.92587	-0.830044	-0.456877	0.497679	-0.4949	-0.577692	-0.834927	-0.777847	-0.745363	-0.806622	-0.862073	-0.775261	-0.874696	-0.798011	-0.822079
CXCL14	-0.00887274	-0.129213	0.0259886	0.0205276	0.0178255	0.018575	-0.158513	-0.215718	-0.310512	-0.185369	-0.194276	-0.492333	-0.231281	-0.365393	-0.424805	-0.33335	-0.181323	-0.447985	-0.475825	-0.095434	0.138672	-0.156324	-0.138415	-0.379822	-0.342647	-0.285834	-0.382043	-0.357159	-0.434747	-0.469684	-0.340303	-0.332695
CCNA2	-0.578218	-0.436483	-0.50775	-0.501011	-0.498514	-0.492235	-0.596851	-0.501603	0.396237	-0.497352	0.541411	0.423744	-0.478444	0.583317	0.468372	0.400692	0.340168	0.429864	0.657793	0.813149	-0.493477	0.508813	0.613257	0.519189	0.632188	0.3646	0.619161	0.43138	0.751479	0.5447	0.527187	0.446509
SLC25A6	-0.0771684	-0.377332	-0.0385337	-0.0412967	-0.0451221	-0.0433203	-0.0632718	-0.119725	-0.298468	-0.226412	-0.2764	-0.484134	-0.165987	-0.556359	-0.538515	-0.326411	-0.169696	-0.736424	-0.435641	-0.219742	-0.0320569	-0.057592	-0.375901	-0.499395	-0.588825	-0.388601	-0.608032	-0.541417	-0.552612	-0.560007	-0.508218	-0.54532
VEGFB	-0.319705	-0.0870554	-0.356096	-0.351326	-0.349519	-0.351952	-0.258002	-0.310701	0.499375	-0.102668	0.56997	0.689523	-0.224006	0.575933	0.731497	0.510508	0.619978	0.857226	0.617776	0.535284	-0.355021	0.528922	0.511555	0.64705	0.726752	0.696874	0.729757	0.71603	0.636806	0.723597	0.707722	0.677461
TCIRG1	-0.31287	-0.164804	-0.340937	-0.338984	-0.333804	-0.333569	-0.138027	-0.079182	0.751181	-0.200061	0.635401	0.742239	-0.0439109	0.586176	0.782566	0.754795	0.428675	0.696778	0.756562	0.417879	-0.415508	0.254178	0.750485	0.811743	0.702763	0.56348	0.74024	0.768842	0.794084	0.813132	0.769159	0.751372
ALDOB	0.741098	0.563763	0.721752	0.722623	0.722234	0.725078	0.609617	0.709395	-0.574565	0.550667	-0.707993	-0.572482	0.734798	-0.625386	-0.623613	-0.495032	-0.531256	-0.536523	-0.625678	-0.703514	0.695246	-0.607963	-0.718225	-0.660626	-0.719149	-0.580588	-0.690944	-0.62355	-0.667951	-0.61224	-0.640649	-0.673655
CD74	0.561213	0.311599	0.616514	0.61575	0.613638	0.618513	0.315757	0.368702	-0.797985	0.292793	-0.729238	-0.925804	0.375206	-0.722813	-0.878822	-0.735562	-0.653008	-0.813027	-0.8371	-0.455873	0.698709	-0.605958	-0.607571	-0.858377	-0.781909	-0.782997	-0.802018	-0.846939	-0.745627	-0.865437	-0.790037	-0.855924
CSF1R	0.30439	0.180264	0.355689	0.355026	0.352348	0.361161	0.0285338	0.13032	-0.536714	-0.0354764	-0.591845	-0.723308	0.12658	-0.733032	-0.74364	-0.469102	-0.491502	-0.744236	-0.639187	-0.404447	0.438469	-0.423164	-0.570735	-0.711773	-0.771558	-0.638883	-0.779718	-0.697148	-0.681857	-0.740604	-0.687948	-0.760484
EDA	-0.235652	-0.331845	-0.118654	-0.111828	-0.112517	-0.102386	-0.321275	-0.265063	-0.103639	-0.344634	-0.00962807	-0.239897	-0.253176	-0.182625	-0.192785	-0.0332949	-0.0983456	-0.289397	0.059045	0.403679	-0.0683378	0.0801569	0.131484	-0.147085	-0.0944901	-0.258616	-0.115018	-0.223993	0.150749	-0.115643	-0.0948605	-0.286791
LOC103391196	-0.360697	-0.0603992	-0.397852	-0.393486	-0.388681	-0.388201	-0.322896	-0.19423	0.62893	-0.185277	0.629131	0.823484	-0.148337	0.860053	0.809342	0.610802	0.503621	0.884831	0.819332	0.543086	-0.455073	0.490116	0.574709	0.806407	0.845884	0.701795	0.871437	0.783539	0.818485	0.847454	0.767364	0.815966
FGF20	0.141024	-0.0943055	0.197401	0.198652	0.19571	0.203759	-0.0275874	0.0392365	-0.45508	-0.129254	-0.465181	-0.621663	0.0420992	-0.682376	-0.667229	-0.404753	-0.321631	-0.751445	-0.515532	-0.262478	0.236493	-0.213334	-0.519124	-0.644252	-0.709404	-0.537522	-0.718137	-0.660686	-0.602801	-0.655235	-0.615331	-0.720931
PPP3CB	0.0216427	-0.421886	0.0281252	0.023528	0.0212272	0.0158739	0.119289	-0.0698503	-0.26218	-0.02074	-0.0676752	-0.421097	-0.0380761	-0.404233	-0.3302	-0.307092	0.0600969	-0.462596	-0.472724	-0.0710736	0.0559958	-0.0419411	-0.0553484	-0.329195	-0.301007	-0.155052	-0.33472	-0.315691	-0.44159	-0.387513	-0.237026	-0.28285
LOC103391581	-0.42826	-0.1211	-0.458445	-0.455628	-0.451706	-0.454415	-0.307281	-0.264734	0.640002	-0.171717	0.666642	0.831085	-0.256067	0.901907	0.83362	0.595559	0.48944	0.882937	0.828704	0.573115	-0.512003	0.501265	0.650641	0.834383	0.899487	0.697793	0.912849	0.802659	0.866013	0.862125	0.785398	0.856617
LOC103391677	-0.581303	-0.317279	-0.579607	-0.575408	-0.57236	-0.573401	-0.54163	-0.493091	0.522871	-0.338629	0.702237	0.727212	-0.469492	0.94142	0.746382	0.465477	0.552138	0.812877	0.790405	0.790902	-0.592336	0.677378	0.645173	0.754717	0.924299	0.700939	0.913271	0.712267	0.846528	0.782318	0.742664	0.793019
PFKL	-0.338814	-0.102787	-0.407029	-0.406949	-0.404133	-0.410169	-0.095679	-0.137018	0.698163	-0.0760056	0.598041	0.841537	-0.143132	0.673933	0.807497	0.64726	0.507361	0.782653	0.725754	0.288362	-0.499402	0.405719	0.530136	0.782535	0.711469	0.678538	0.739713	0.779381	0.672597	0.796701	0.713285	0.795915
LOC103392215	-0.577591	-0.295995	-0.590322	-0.58672	-0.582669	-0.582741	-0.493924	-0.415351	0.692961	-0.369496	0.752931	0.841846	-0.395066	0.920332	0.844609	0.646974	0.568575	0.853093	0.888521	0.714494	-0.633024	0.617391	0.718031	0.866801	0.926308	0.736959	0.935498	0.815505	0.907911	0.881491	0.82236	0.868064
LOC103392216	-0.541518	-0.253774	-0.560886	-0.558059	-0.554799	-0.556955	-0.508789	-0.437715	0.521661	-0.298668	0.677501	0.754961	-0.424311	0.985015	0.745373	0.445035	0.538972	0.82573	0.770622	0.693643	-0.588248	0.662559	0.568747	0.756325	0.911587	0.725085	0.906094	0.716315	0.789493	0.771721	0.718829	0.820294
CXCR4	-0.155083	0.0034083	-0.190058	-0.192496	-0.189776	-0.192663	0.0929422	0.0565896	0.613208	-0.0494369	0.365907	0.533988	0.0107672	0.274882	0.539816	0.605148	0.150343	0.405341	0.493856	0.0264274	-0.26536	-0.0296332	0.508769	0.571473	0.370908	0.286612	0.408168	0.540241	0.500427	0.538952	0.478345	0.508094
ITGAV	-0.296058	-0.071624	-0.343799	-0.343249	-0.340351	-0.348166	-0.0936345	-0.120953	0.464591	0.0397601	0.524642	0.71071	-0.148219	0.859775	0.691805	0.379688	0.377808	0.741068	0.649553	0.382475	-0.425527	0.415879	0.46586	0.681082	0.783308	0.594844	0.790422	0.644676	0.682946	0.704053	0.616635	0.750412
GDF8	0.144494	-0.336136	0.190113	0.188757	0.187663	0.189806	0.0593565	0.0392993	-0.464845	-0.0598184	-0.251612	-0.656322	0.0975287	-0.509529	-0.568624	-0.46286	-0.148909	-0.670855	-0.582686	-0.0605959	0.23635	-0.173214	-0.201411	-0.530765	-0.471585	-0.387123	-0.500369	-0.553652	-0.526809	-0.575313	-0.427544	-0.526562
GLS	0.794819	0.650482	0.767237	0.770624	0.773565	0.774642	0.705455	0.836178	-0.442326	0.719477	-0.498016	-0.33885	0.904673	-0.237937	-0.318447	-0.355502	-0.42634	-0.153779	-0.369253	-0.462962	0.716848	-0.570567	-0.394561	-0.361025	-0.311739	-0.373191	-0.27658	-0.33798	-0.277295	-0.273505	-0.313535	-0.350064
CXCR2	-0.313288	-0.15405	-0.357944	-0.358558	-0.354182	-0.357805	-0.113432	-0.0789772	0.655062	-0.134373	0.583244	0.715684	-0.0875468	0.685292	0.717424	0.601992	0.377928	0.647139	0.68062	0.326063	-0.446457	0.282383	0.61538	0.752533	0.690665	0.557153	0.718992	0.6985	0.690885	0.732165	0.672963	0.751117
CCND1	0.522967	0.139296	0.532254	0.528457	0.52545	0.517381	0.691616	0.491877	-0.627826	0.574608	-0.565715	-0.673525	0.436438	-0.573106	-0.638009	-0.644108	-0.499323	-0.693176	-0.708762	-0.541969	0.50584	-0.524216	-0.464154	-0.659346	-0.604463	-0.611759	-0.623	-0.667309	-0.615248	-0.658054	-0.624893	-0.626899
NGFR	-0.0688352	-0.45101	-0.0684349	-0.0751929	-0.0763026	-0.0786246	-0.0686366	-0.164717	-0.127861	-0.233058	0.0215167	-0.369839	-0.127309	-0.352519	-0.27818	-0.18051	0.0924845	-0.431796	-0.423465	-0.0522209	-0.0186152	-0.0427265	0.0383229	-0.23004	-0.265644	-0.0887121	-0.292657	-0.222885	-0.423401	-0.342701	-0.16682	-0.181873
LOC103392716	0.0570207	-0.157153	0.0850741	0.0823935	0.0785849	0.083543	-0.143691	-0.136813	-0.410896	-0.223632	-0.371045	-0.594117	-0.122799	-0.660467	-0.617119	-0.398614	-0.170424	-0.67387	-0.59315	-0.268183	0.166388	-0.12206	-0.482229	-0.602501	-0.661009	-0.385507	-0.683574	-0.56836	-0.707787	-0.658821	-0.557696	-0.607205
CLDN34	0.89725	0.651437	0.89642	0.896106	0.895533	0.897661	0.753806	0.837725	-0.775826	0.686016	-0.873157	-0.808671	0.843969	-0.737682	-0.822626	-0.695046	-0.751433	-0.728779	-0.825591	-0.803817	0.886171	-0.817119	-0.785864	-0.840381	-0.851983	-0.800887	-0.832905	-0.817947	-0.787531	-0.803625	-0.812428	-0.842743
PDGFA	0.660811	0.369961	0.658588	0.655266	0.651641	0.645748	0.751396	0.625015	-0.735191	0.65757	-0.776808	-0.736459	0.548496	-0.683798	-0.779356	-0.734353	-0.655332	-0.787434	-0.795567	-0.773183	0.620934	-0.626556	-0.760296	-0.811417	-0.803182	-0.737702	-0.80814	-0.808172	-0.785307	-0.795106	-0.815865	-0.787678
ITGB3	-0.290867	-0.016994	-0.343045	-0.339768	-0.336941	-0.341957	-0.249212	-0.216795	0.382992	-0.00373774	0.524724	0.708921	-0.179096	0.891209	0.690113	0.323423	0.505797	0.861579	0.629306	0.493239	-0.383133	0.562596	0.371114	0.641152	0.818281	0.700494	0.819388	0.654826	0.636558	0.699599	0.633077	0.741871
MRC2	-0.582846	-0.406392	-0.613631	-0.612192	-0.613156	-0.614198	-0.459896	-0.601536	0.676275	-0.470922	0.627104	0.663034	-0.543301	0.223883	0.672029	0.680083	0.740426	0.61669	0.563138	0.452995	-0.593671	0.607773	0.510941	0.603301	0.484889	0.681565	0.48562	0.685616	0.446413	0.616024	0.642174	0.572022
CALR	-0.396229	-0.201842	-0.424652	-0.423888	-0.419159	-0.418498	-0.24042	-0.179054	0.800496	-0.30625	0.664414	0.765399	-0.158632	0.587762	0.792685	0.792959	0.448053	0.691714	0.772433	0.419513	-0.486444	0.290738	0.75748	0.833557	0.698099	0.587626	0.733208	0.792483	0.781036	0.812669	0.773164	0.775018
STAT3	-0.39662	-0.0886383	-0.440085	-0.436395	-0.433754	-0.436796	-0.306416	-0.334582	0.629916	-0.150955	0.66595	0.826921	-0.27436	0.742418	0.854929	0.618919	0.634033	0.962184	0.755772	0.568253	-0.455787	0.557054	0.615897	0.794977	0.855487	0.776824	0.864009	0.840604	0.772146	0.851512	0.812521	0.828399
RBX1	-0.461036	-0.196605	-0.46213	-0.45826	-0.453523	-0.450626	-0.366427	-0.271235	0.753162	-0.344027	0.683316	0.780071	-0.244845	0.704573	0.81131	0.760783	0.447046	0.76739	0.862693	0.601542	-0.50423	0.38931	0.78194	0.847129	0.798638	0.596057	0.824572	0.795649	0.910494	0.859431	0.803011	0.780029
PSMD3	-0.545432	-0.222485	-0.574856	-0.571804	-0.56777	-0.567649	-0.478091	-0.425307	0.78907	-0.373019	0.791562	0.90013	-0.375264	0.833988	0.928161	0.769767	0.651061	0.959064	0.891188	0.674658	-0.595084	0.585577	0.780589	0.926594	0.931605	0.811827	0.946838	0.925252	0.901967	0.94186	0.906754	0.926106
HSPA1	0.581966	0.734292	0.571246	0.565759	0.562709	0.555161	0.548187	0.452014	-0.611564	0.669772	-0.656193	-0.487835	0.32247	-0.219742	-0.510944	-0.635015	-0.708331	-0.321553	-0.568496	-0.643428	0.604896	-0.601507	-0.57205	-0.532609	-0.408572	-0.551833	-0.426448	-0.495172	-0.465811	-0.533173	-0.587054	-0.423835
RRAS	-0.551468	-0.289497	-0.592112	-0.591985	-0.58898	-0.594315	-0.414144	-0.408002	0.624399	-0.275023	0.720045	0.81817	-0.417274	0.951481	0.804627	0.525728	0.569598	0.823631	0.773394	0.586985	-0.642283	0.624148	0.61702	0.817348	0.902339	0.76226	0.902264	0.780457	0.768546	0.806789	0.755746	0.885279
LOC103393523	-0.379287	-0.118049	-0.410113	-0.406201	-0.402941	-0.403504	-0.441767	-0.38792	0.47172	-0.223241	0.629852	0.672252	-0.292721	0.775194	0.726104	0.455614	0.613673	0.890677	0.633553	0.656013	-0.386173	0.580393	0.562218	0.687755	0.837318	0.743117	0.833359	0.730599	0.677332	0.729961	0.737105	0.75944
PLA2G4C	0.107143	0.0252233	0.159958	0.155734	0.150144	0.15137	0.059997	-0.0559881	-0.442844	-0.0353239	-0.507572	-0.629477	-0.155056	-0.700589	-0.659475	-0.43578	-0.46381	-0.746528	-0.582766	-0.412234	0.232071	-0.339163	-0.477056	-0.638625	-0.706912	-0.606165	-0.735369	-0.630962	-0.618917	-0.691721	-0.656154	-0.674409
PSMD1	-0.489978	-0.18443	-0.52449	-0.521473	-0.517142	-0.51804	-0.397502	-0.334877	0.747464	-0.289096	0.751337	0.892026	-0.296809	0.873409	0.904817	0.717504	0.598733	0.937114	0.880138	0.625041	-0.567542	0.553116	0.729768	0.905987	0.924379	0.781506	0.942817	0.889054	0.892207	0.926032	0.870946	0.913054
ENO2	-0.199857	-0.31604	-0.220092	-0.224838	-0.228595	-0.229058	-0.201677	-0.232183	-0.0780493	-0.303933	-0.121755	-0.161061	-0.282861	-0.319925	-0.292152	-0.146875	0.0573748	-0.435132	-0.254244	-0.26109	-0.231478	0.157295	-0.406935	-0.27695	-0.416104	-0.0723768	-0.423575	-0.278069	-0.504747	-0.351456	-0.334596	-0.265972
PSMB4	-0.477713	-0.195294	-0.473951	-0.470636	-0.466531	-0.465332	-0.448417	-0.335134	0.555944	-0.313774	0.619616	0.685995	-0.331146	0.859256	0.696808	0.517515	0.38804	0.723468	0.774778	0.645256	-0.502003	0.47405	0.638197	0.739929	0.824768	0.571959	0.830897	0.673679	0.833754	0.747382	0.688166	0.740243
PSMB9	0.668072	0.502057	0.723338	0.724711	0.723025	0.730332	0.419789	0.540013	-0.792137	0.391101	-0.845766	-0.885286	0.526887	-0.753385	-0.894787	-0.697872	-0.784855	-0.818713	-0.771209	-0.58171	0.770376	-0.706677	-0.730762	-0.879145	-0.858184	-0.874669	-0.857814	-0.88246	-0.715606	-0.853722	-0.850429	-0.923873
TAP2	0.136464	-0.103699	0.204573	0.204036	0.202778	0.207547	-0.0577937	-0.0566855	-0.436507	-0.0835908	-0.262672	-0.622387	-0.0131633	-0.444253	-0.50356	-0.397342	-0.247436	-0.503818	-0.500827	0.0182028	0.315668	-0.241501	-0.107035	-0.466096	-0.370746	-0.408164	-0.40586	-0.460583	-0.371855	-0.500383	-0.362914	-0.468178
PSMB7	0.594362	0.435937	0.667181	0.66939	0.667759	0.675112	0.339246	0.438037	-0.784534	0.34554	-0.768651	-0.873964	0.433672	-0.675941	-0.844852	-0.688918	-0.740284	-0.753046	-0.720323	-0.42223	0.73719	-0.642469	-0.607254	-0.827897	-0.747155	-0.835348	-0.758323	-0.833585	-0.607438	-0.796859	-0.774326	-0.868632
TUBB	-0.556017	-0.360273	-0.523926	-0.518769	-0.516138	-0.515096	-0.558541	-0.49139	0.371807	-0.359216	0.597325	0.542594	-0.471294	0.833866	0.572776	0.325261	0.43361	0.624732	0.677979	0.808478	-0.52133	0.619812	0.573791	0.597984	0.802343	0.537356	0.7826	0.532674	0.765071	0.626869	0.599724	0.617388
BMP8A	0.34851	0.212312	0.39023	0.385819	0.380154	0.379046	0.273895	0.170095	-0.71545	0.236226	-0.720536	-0.807266	0.0658514	-0.716902	-0.849967	-0.720805	-0.636865	-0.858682	-0.789516	-0.581514	0.449038	-0.472173	-0.720612	-0.843948	-0.824406	-0.75019	-0.856114	-0.8347	-0.801509	-0.877457	-0.856091	-0.828132
EDN1	0.698717	0.454212	0.666349	0.660525	0.657372	0.649162	0.758322	0.655014	-0.740884	0.705088	-0.768653	-0.692702	0.57153	-0.55628	-0.750838	-0.775865	-0.644292	-0.711813	-0.82503	-0.850845	0.626489	-0.623921	-0.808535	-0.777441	-0.749244	-0.65943	-0.7536	-0.762648	-0.836443	-0.785788	-0.804892	-0.692243
ANGPT1	-0.596184	-0.429163	-0.628682	-0.627769	-0.627179	-0.62768	-0.444651	-0.565826	0.819636	-0.505926	0.735074	0.747263	-0.49695	0.282703	0.791063	0.830661	0.770506	0.697447	0.661414	0.501955	-0.617246	0.558202	0.704278	0.746113	0.586467	0.735379	0.596542	0.814104	0.581771	0.741865	0.779497	0.696116
CTSK	0.0679433	0.17934	0.0222155	0.0214408	0.0252028	0.0232384	0.274691	0.267125	0.531863	0.135445	0.274051	0.46916	0.272292	0.182194	0.505182	0.567077	0.111614	0.432571	0.408527	-0.0555085	-0.0537663	-0.165203	0.459752	0.509388	0.317232	0.24169	0.36539	0.508266	0.448791	0.511303	0.459687	0.445468
IRF1	0.140946	0.0116832	0.240388	0.242096	0.239616	0.24534	-0.0122513	-0.0246813	-0.503057	-0.00882772	-0.391766	-0.64441	-0.0441294	-0.461874	-0.569705	-0.446561	-0.440255	-0.568722	-0.440827	-0.0113592	0.338439	-0.299279	-0.205054	-0.5358	-0.429311	-0.573613	-0.46499	-0.560327	-0.296802	-0.534377	-0.47202	-0.587071
VDAC1	-0.446173	-0.288976	-0.469423	-0.469709	-0.466593	-0.467238	-0.198836	-0.23539	0.842632	-0.340107	0.651702	0.737218	-0.236965	0.40271	0.765119	0.839381	0.456474	0.590429	0.731477	0.353959	-0.530479	0.267592	0.764179	0.794446	0.589553	0.536506	0.621907	0.764087	0.719066	0.765741	0.734527	0.704604
ALDOC	-0.561812	-0.352748	-0.590337	-0.589859	-0.586504	-0.587665	-0.33254	-0.344997	0.883238	-0.403584	0.754949	0.858632	-0.34486	0.610109	0.864607	0.854248	0.567537	0.723316	0.849561	0.488079	-0.656732	0.447993	0.78953	0.89123	0.743536	0.677878	0.770836	0.853122	0.817273	0.86916	0.823605	0.829362
HSPB1	-0.144275	-0.551223	-0.0978158	-0.0982804	-0.100985	-0.103484	-0.0222466	-0.21882	-0.19481	-0.141475	0.0192405	-0.34349	-0.188098	-0.356514	-0.252052	-0.211626	0.117993	-0.408805	-0.28723	0.165381	-0.0677031	0.103144	0.0595125	-0.257621	-0.203823	-0.136723	-0.242682	-0.268919	-0.232145	-0.275614	-0.151605	-0.273866
HSPA4	-0.438954	-0.127669	-0.482978	-0.480923	-0.477497	-0.481386	-0.391475	-0.35033	0.553653	-0.183494	0.670387	0.800622	-0.319997	0.955273	0.804639	0.487871	0.569305	0.92288	0.74703	0.60053	-0.509549	0.600299	0.571773	0.788925	0.922097	0.775758	0.923272	0.787819	0.766867	0.812147	0.764715	0.871406
PLA2G4A	-0.512268	-0.258305	-0.549883	-0.550264	-0.546505	-0.549265	-0.347301	-0.343464	0.79495	-0.329954	0.749147	0.839875	-0.337457	0.756242	0.864251	0.745108	0.552906	0.810945	0.805517	0.516568	-0.59453	0.456605	0.774235	0.889661	0.835767	0.719774	0.853218	0.864461	0.813742	0.863585	0.831447	0.890518
PTGS2	-0.26769	-0.0592191	-0.294323	-0.292834	-0.291396	-0.298685	-0.204257	-0.195807	0.117547	0.0636699	0.34461	0.466766	-0.229625	0.878424	0.423217	0.00772888	0.264742	0.569608	0.440519	0.413769	-0.339805	0.488448	0.181539	0.408705	0.671843	0.464073	0.65284	0.367753	0.477143	0.44374	0.364282	0.537171
H2AX	-0.440314	-0.127432	-0.455024	-0.453414	-0.450046	-0.451701	-0.277056	-0.242416	0.665227	-0.219391	0.597175	0.76889	-0.2791	0.767525	0.754606	0.625472	0.351731	0.723647	0.804527	0.467754	-0.516573	0.377562	0.635673	0.784318	0.767922	0.552468	0.786285	0.725458	0.831308	0.788223	0.694899	0.760139
PDHA1	-0.524382	-0.24028	-0.557011	-0.553379	-0.54897	-0.548765	-0.417706	-0.357367	0.815583	-0.34592	0.791169	0.923982	-0.305712	0.818724	0.940054	0.800365	0.653347	0.940826	0.918139	0.648515	-0.603187	0.57328	0.776212	0.938377	0.915212	0.805364	0.938423	0.924373	0.914778	0.961284	0.911499	0.919137
TIAM1	0.584371	0.256129	0.590791	0.586292	0.582911	0.582237	0.461432	0.443373	-0.795601	0.375776	-0.774772	-0.89208	0.415455	-0.784721	-0.918018	-0.791303	-0.601287	-0.912825	-0.939311	-0.712829	0.617548	-0.576283	-0.807703	-0.914484	-0.911397	-0.739935	-0.924932	-0.89519	-0.970243	-0.947722	-0.890413	-0.871333
LOC103395546	-0.208191	-0.551641	-0.146373	-0.14685	-0.148084	-0.140993	-0.335162	-0.284192	-0.185375	-0.472052	-0.0465865	-0.435104	-0.243379	-0.407334	-0.402348	-0.186073	0.0169359	-0.580542	-0.305177	0.135515	-0.0933676	0.0726186	-0.068784	-0.330852	-0.365324	-0.228832	-0.388935	-0.379666	-0.347901	-0.401177	-0.275985	-0.384486
NCF1	-0.388067	-0.267986	-0.405248	-0.406099	-0.402672	-0.401803	-0.173696	-0.170037	0.787129	-0.346989	0.57541	0.636069	-0.175492	0.320899	0.662261	0.788963	0.359256	0.466269	0.650894	0.280637	-0.466132	0.168453	0.710345	0.713811	0.48517	0.432353	0.521099	0.668656	0.637964	0.669382	0.644021	0.61271
CLDN15	0.171484	0.0513387	0.156842	0.148141	0.142258	0.135714	0.206374	0.0298484	-0.456497	0.130058	-0.488926	-0.536555	-0.0831979	-0.565023	-0.60982	-0.527517	-0.35537	-0.669996	-0.669136	-0.607141	0.187054	-0.272885	-0.616034	-0.61321	-0.668428	-0.442225	-0.696162	-0.578975	-0.782536	-0.692951	-0.65875	-0.54308
LOC103395725	0.501141	0.155158	0.529154	0.525013	0.520905	0.514675	0.609532	0.419645	-0.712385	0.502687	-0.659655	-0.790519	0.342523	-0.676232	-0.767527	-0.723529	-0.598451	-0.8213	-0.793176	-0.576168	0.531491	-0.560681	-0.559097	-0.777193	-0.724441	-0.727349	-0.750624	-0.785989	-0.709832	-0.787573	-0.751428	-0.754641
CSF1R2	0.110843	-0.121092	0.109738	0.104479	0.0995518	0.0986742	0.0697928	-0.0171952	-0.41362	-0.0502496	-0.431691	-0.548657	-0.0608446	-0.666992	-0.621822	-0.44416	-0.219299	-0.722032	-0.629084	-0.478122	0.1374	-0.166051	-0.598978	-0.623135	-0.719747	-0.404735	-0.737877	-0.595505	-0.789848	-0.685161	-0.627095	-0.606603
PRDX1	-0.520763	-0.240512	-0.561044	-0.558621	-0.555018	-0.556302	-0.368237	-0.376049	0.858148	-0.333421	0.796219	0.928222	-0.326958	0.714202	0.95801	0.847944	0.682425	0.939593	0.883255	0.588626	-0.598409	0.540784	0.801141	0.940556	0.875257	0.812462	0.897703	0.952778	0.874439	0.957301	0.92289	0.918134
GDF15	-0.426287	-0.159674	-0.458686	-0.454172	-0.452787	-0.455409	-0.328136	-0.404664	0.58755	-0.186617	0.636556	0.762038	-0.335348	0.602419	0.794431	0.59115	0.665828	0.88664	0.697858	0.582167	-0.459428	0.59222	0.573193	0.714243	0.768966	0.740883	0.770676	0.776689	0.701258	0.783401	0.759746	0.730447
PIK3R3	0.395736	0.158255	0.399674	0.393793	0.389194	0.387793	0.258791	0.203567	-0.706195	0.20614	-0.670868	-0.801285	0.158747	-0.719367	-0.840969	-0.726792	-0.483069	-0.834175	-0.874882	-0.628849	0.454658	-0.417069	-0.764321	-0.839652	-0.837603	-0.619544	-0.862754	-0.802369	-0.94574	-0.894827	-0.826016	-0.776108
RAPGEF4	-0.300744	-0.188325	-0.317877	-0.318296	-0.314537	-0.313231	-0.0970689	-0.0837595	0.753211	-0.274729	0.525562	0.598543	-0.080177	0.276909	0.63602	0.77182	0.308385	0.456531	0.616081	0.236656	-0.378438	0.0889455	0.694076	0.683059	0.452711	0.385344	0.492677	0.643645	0.623192	0.648296	0.622148	0.576211
CCL20	-0.0268073	0.0915173	-0.0452397	-0.0407032	-0.0340959	-0.0289585	-0.0349526	0.153695	0.519861	-0.0516638	0.420483	0.519872	0.246606	0.457282	0.585765	0.582366	0.250545	0.605716	0.573115	0.329321	-0.0936022	0.046831	0.584436	0.612375	0.549989	0.384688	0.595758	0.586072	0.656856	0.644553	0.61403	0.550168
TF	-0.427167	-0.20074	-0.457897	-0.45432	-0.452462	-0.452229	-0.298921	-0.368979	0.75575	-0.300219	0.660917	0.767658	-0.289898	0.377451	0.816426	0.796812	0.663688	0.80467	0.710479	0.491393	-0.461601	0.459104	0.681779	0.756685	0.651061	0.691905	0.670688	0.821202	0.688601	0.799135	0.79463	0.702492
LOC103396086	-0.243914	0.0128754	-0.29106	-0.289349	-0.285106	-0.288291	-0.20873	-0.0847705	0.397292	-0.0279266	0.46845	0.658691	-0.081589	0.903495	0.618324	0.326063	0.334168	0.724393	0.623089	0.386655	-0.36022	0.407243	0.362384	0.630101	0.748093	0.575257	0.762683	0.586675	0.628137	0.649562	0.56159	0.706869
GADD45A	-0.404506	-0.158416	-0.443841	-0.442087	-0.439725	-0.446836	-0.271632	-0.289414	0.418105	-0.0590236	0.577893	0.71691	-0.297872	0.948478	0.69743	0.323323	0.479729	0.795392	0.667868	0.537009	-0.498106	0.589236	0.450995	0.675755	0.855713	0.677655	0.848477	0.649854	0.693791	0.708478	0.637152	0.771613
GRK7	-0.279594	-0.00478927	-0.313435	-0.313264	-0.311882	-0.31822	-0.283614	-0.234146	0.119988	0.00241009	0.322712	0.461847	-0.27681	0.889317	0.399329	0.00184857	0.239945	0.566553	0.416116	0.363115	-0.343192	0.478816	0.127274	0.397825	0.644174	0.467911	0.625961	0.364478	0.421092	0.41076	0.332665	0.542541
TFRC	-0.104398	0.100009	-0.148491	-0.150072	-0.1464	-0.150843	0.0760107	0.120821	0.451881	0.0764495	0.329115	0.546828	0.065625	0.586379	0.517236	0.400278	0.100765	0.490305	0.508718	0.0820549	-0.242256	0.059867	0.378313	0.553969	0.505012	0.329093	0.535265	0.495272	0.530189	0.538437	0.440802	0.563954
PIGR	-0.297945	-0.49151	-0.208367	-0.206714	-0.209222	-0.202567	-0.425011	-0.440734	-0.19463	-0.460254	-0.0128163	-0.378404	-0.42015	-0.308317	-0.323324	-0.179984	0.0152922	-0.429377	-0.197524	0.30738	-0.115924	0.156194	0.0153626	-0.279567	-0.224021	-0.205807	-0.265133	-0.311236	-0.170749	-0.312326	-0.205752	-0.335596
EGFR	-0.283072	-0.0452591	-0.324375	-0.323711	-0.321505	-0.327528	-0.270059	-0.203535	0.186936	-0.00848639	0.382953	0.521342	-0.225635	0.915876	0.463842	0.0732084	0.307065	0.613141	0.469116	0.391526	-0.370196	0.502866	0.186299	0.462566	0.688129	0.528235	0.677211	0.425626	0.46695	0.478473	0.403264	0.598716
XCR1	0.142587	-0.372144	0.167558	0.164474	0.164021	0.164076	0.127237	0.0770686	-0.345864	-0.0461007	-0.165327	-0.568898	0.13944	-0.487165	-0.466834	-0.356154	-0.0764311	-0.608492	-0.543704	-0.0954252	0.195108	-0.189737	-0.0960292	-0.426005	-0.415643	-0.303955	-0.437173	-0.444878	-0.491864	-0.489161	-0.329542	-0.415564
LOC103396470	-0.356333	-0.151689	-0.384149	-0.382888	-0.377798	-0.375967	-0.238013	-0.145545	0.782143	-0.295249	0.638992	0.74765	-0.114573	0.577347	0.776549	0.786314	0.425493	0.694867	0.761133	0.409181	-0.441404	0.261178	0.738589	0.81826	0.683581	0.570694	0.721753	0.78049	0.772765	0.801964	0.762124	0.757027
BMP3	0.25388	0.301764	0.258068	0.251005	0.245067	0.241788	0.183137	0.0670736	-0.523889	0.178147	-0.610556	-0.577349	-0.061737	-0.56909	-0.658554	-0.556856	-0.525166	-0.633899	-0.658748	-0.635593	0.319872	-0.384741	-0.684629	-0.662203	-0.695661	-0.553631	-0.721384	-0.618586	-0.739353	-0.719701	-0.719805	-0.609533
PSMB5	-0.520417	-0.21231	-0.535353	-0.531568	-0.527062	-0.525364	-0.456769	-0.344177	0.730471	-0.362586	0.716788	0.844889	-0.319987	0.851913	0.842578	0.707565	0.521765	0.845218	0.893901	0.643343	-0.580661	0.530586	0.70962	0.869161	0.873739	0.69858	0.894106	0.821891	0.902275	0.883937	0.815449	0.845432
PFKP	-0.314971	-0.19805	-0.337539	-0.337231	-0.333132	-0.331135	-0.123994	-0.0909407	0.791959	-0.297025	0.56069	0.648989	-0.0709983	0.301325	0.680661	0.816457	0.366715	0.508285	0.659084	0.264725	-0.402646	0.134373	0.705093	0.721319	0.483175	0.440531	0.527261	0.687231	0.648402	0.694243	0.665835	0.611376
POLR3D	-0.262329	0.103896	-0.308351	-0.304928	-0.300649	-0.300823	-0.262141	-0.123763	0.533742	-0.0883944	0.506806	0.765257	-0.0993148	0.835548	0.72712	0.511722	0.390768	0.852832	0.73206	0.407355	-0.359106	0.405014	0.429788	0.718129	0.767689	0.629061	0.793417	0.708704	0.719078	0.75889	0.660366	0.751057
TNFSF15	-0.288984	-0.0703272	-0.325626	-0.323936	-0.322399	-0.330158	-0.208296	-0.214902	0.186382	0.0568647	0.402581	0.5431	-0.234944	0.897188	0.502392	0.0803209	0.347678	0.652364	0.490848	0.435608	-0.374002	0.534216	0.2264	0.473842	0.721977	0.544318	0.705971	0.448135	0.515152	0.515292	0.438031	0.603091
ANTXR2	-0.381096	-0.11621	-0.419995	-0.419715	-0.417841	-0.423918	-0.344855	-0.29561	0.266393	-0.0955192	0.44724	0.582585	-0.3296	0.938063	0.518508	0.145109	0.356894	0.639244	0.533546	0.435575	-0.464438	0.563314	0.242827	0.522268	0.725102	0.574555	0.7127	0.4816	0.515219	0.528327	0.451491	0.648909
CCL11	-0.391108	-0.191411	-0.420756	-0.416787	-0.416278	-0.417498	-0.401054	-0.464583	0.429991	-0.242358	0.54396	0.578083	-0.364968	0.447473	0.620604	0.437333	0.665849	0.743382	0.496766	0.547204	-0.381094	0.593986	0.430794	0.534632	0.615513	0.678048	0.606076	0.625299	0.478013	0.592132	0.618572	0.576896
CCK	-0.578573	-0.314295	-0.6141	-0.611302	-0.608529	-0.611316	-0.558828	-0.543325	0.590803	-0.349795	0.771303	0.807138	-0.47821	0.913991	0.831913	0.529035	0.736367	0.935767	0.757895	0.749132	-0.61254	0.758403	0.636642	0.804763	0.947613	0.868546	0.938222	0.822742	0.759941	0.826806	0.822507	0.884714
UGT2C1	0.67247	0.402887	0.67049	0.669304	0.66654	0.664363	0.697807	0.655043	-0.691306	0.602311	-0.775538	-0.693965	0.607763	-0.698329	-0.757279	-0.6604	-0.625989	-0.754812	-0.732821	-0.75466	0.626254	-0.606675	-0.7859	-0.790165	-0.817882	-0.716063	-0.809795	-0.78657	-0.759615	-0.756738	-0.792341	-0.797108
UGT2A1	0.485877	0.197085	0.505385	0.502785	0.499656	0.503352	0.335308	0.366587	-0.6567	0.206692	-0.716764	-0.814394	0.352177	-0.85087	-0.856927	-0.617249	-0.543719	-0.89609	-0.816866	-0.648984	0.533064	-0.529448	-0.746464	-0.84624	-0.926148	-0.715155	-0.928285	-0.831842	-0.890824	-0.873417	-0.827767	-0.866792
LOC103397685	-0.485622	-0.29105	-0.522122	-0.52011	-0.517821	-0.518147	-0.375823	-0.443757	0.793585	-0.38259	0.744033	0.775957	-0.351802	0.428868	0.849065	0.815033	0.736697	0.826957	0.701443	0.54812	-0.512084	0.502711	0.765304	0.80526	0.70909	0.762965	0.723393	0.871198	0.687171	0.81888	0.851161	0.776568
MYL2	-0.382952	-0.129868	-0.413904	-0.409608	-0.409311	-0.410411	-0.358639	-0.429199	0.480764	-0.215354	0.52467	0.631112	-0.348714	0.428185	0.652125	0.498017	0.63149	0.763307	0.550307	0.494299	-0.387935	0.561628	0.418749	0.560768	0.600858	0.660674	0.598862	0.650044	0.515285	0.627474	0.623199	0.579529
MAPK1	-0.280423	0.0108728	-0.341766	-0.339762	-0.337573	-0.344736	-0.179414	-0.19299	0.397498	0.0487218	0.502563	0.728381	-0.182395	0.871528	0.694647	0.324921	0.478972	0.849631	0.617844	0.408754	-0.393832	0.532376	0.342553	0.639777	0.79319	0.687727	0.795058	0.65638	0.611466	0.692555	0.611618	0.745308
NOS1	-0.453563	-0.326767	-0.482266	-0.479395	-0.478308	-0.480106	-0.297592	-0.430656	0.68583	-0.303848	0.674664	0.690141	-0.340468	0.330284	0.764387	0.710054	0.721432	0.738696	0.617715	0.529864	-0.475155	0.510484	0.68232	0.695128	0.629704	0.697086	0.635896	0.767736	0.61031	0.731762	0.765163	0.664349
H2AZ2	-0.587725	-0.41056	-0.535236	-0.529026	-0.52559	-0.52007	-0.556228	-0.45284	0.544102	-0.486153	0.62566	0.570208	-0.432104	0.664759	0.60735	0.545713	0.393143	0.548599	0.775355	0.79464	-0.546688	0.506661	0.706808	0.661242	0.722693	0.457609	0.722556	0.570449	0.854819	0.681973	0.646113	0.581093
IL1B	-0.452747	-0.138801	-0.495766	-0.491872	-0.489969	-0.493294	-0.409773	-0.426128	0.538384	-0.192407	0.64786	0.795659	-0.368677	0.801959	0.796599	0.503904	0.664683	0.93759	0.718645	0.610124	-0.503017	0.674688	0.504837	0.731291	0.851675	0.800467	0.849428	0.776997	0.703635	0.789626	0.750179	0.796937
LOC103397961	-0.451057	-0.286829	-0.478374	-0.477994	-0.474321	-0.473668	-0.24204	-0.246765	0.879254	-0.375929	0.689241	0.772855	-0.223492	0.420633	0.806321	0.887188	0.513112	0.647791	0.762909	0.392247	-0.534016	0.297729	0.792487	0.832702	0.622361	0.590527	0.658493	0.811984	0.742536	0.808079	0.785063	0.741567
ORAI1	0.15706	-0.0698264	0.213143	0.210028	0.205079	0.207243	0.0702286	0.00242975	-0.573515	-0.0238947	-0.547177	-0.745205	-0.0621677	-0.717936	-0.772482	-0.572071	-0.45203	-0.86235	-0.680076	-0.382244	0.273151	-0.30922	-0.561141	-0.745474	-0.7659	-0.642261	-0.796552	-0.756097	-0.719638	-0.792667	-0.73584	-0.769018
BMPR1B	-0.255234	-0.623183	-0.225427	-0.228572	-0.231778	-0.232048	-0.238548	-0.375267	-0.135835	-0.377608	0.0378505	-0.346621	-0.342658	-0.421595	-0.296294	-0.172382	0.18964	-0.474012	-0.341718	0.0967288	-0.170792	0.174209	-0.0310961	-0.279048	-0.302868	-0.0795416	-0.340074	-0.27328	-0.396378	-0.349914	-0.198914	-0.278715
DNM1L	-0.530093	-0.249983	-0.552271	-0.548822	-0.544641	-0.545665	-0.446327	-0.374804	0.674576	-0.307884	0.744038	0.847234	-0.346431	0.935575	0.85489	0.627488	0.577649	0.888449	0.868738	0.690206	-0.596161	0.605647	0.703174	0.866452	0.940121	0.75672	0.949849	0.826946	0.893593	0.886775	0.829726	0.884234
TLR5	-0.61202	-0.325428	-0.641132	-0.640038	-0.63624	-0.636409	-0.47338	-0.429202	0.866089	-0.456959	0.798067	0.904184	-0.418224	0.772555	0.903847	0.826478	0.610423	0.831937	0.900773	0.591964	-0.688176	0.549228	0.78664	0.93377	0.852733	0.761124	0.874188	0.899136	0.869495	0.913792	0.867453	0.90505
LOC103398546	-0.524623	-0.204853	-0.561371	-0.557429	-0.555189	-0.557807	-0.435189	-0.465775	0.674055	-0.269311	0.735635	0.873122	-0.410493	0.792594	0.888775	0.650388	0.707909	0.976665	0.817019	0.661654	-0.57319	0.676734	0.646028	0.833755	0.900473	0.835044	0.903447	0.870841	0.810335	0.884657	0.846812	0.864269
LIMK2	0.656702	0.451558	0.675154	0.673086	0.670213	0.673749	0.452076	0.518433	-0.794881	0.395273	-0.861457	-0.878987	0.490183	-0.808763	-0.928497	-0.744939	-0.712916	-0.876278	-0.878382	-0.746081	0.707827	-0.660747	-0.866457	-0.925588	-0.948269	-0.814868	-0.948987	-0.90523	-0.912777	-0.931184	-0.916581	-0.923675
EIF4EBP2	-0.783041	-0.458821	-0.815946	-0.815428	-0.814424	-0.818188	-0.697849	-0.704756	0.657841	-0.522112	0.776925	0.859712	-0.720547	0.928641	0.798882	0.54553	0.711996	0.809832	0.811288	0.687688	-0.837998	0.863043	0.539356	0.799653	0.876681	0.850098	0.864072	0.779464	0.712317	0.783172	0.736536	0.866218
PTK2B	-0.349835	-0.0337889	-0.393919	-0.391768	-0.389411	-0.393617	-0.363903	-0.280892	0.305393	-0.0862244	0.464305	0.64651	-0.281832	0.945032	0.584154	0.214766	0.414047	0.753716	0.590481	0.467566	-0.430433	0.587174	0.251271	0.566245	0.764065	0.635557	0.758893	0.550896	0.563914	0.598745	0.515975	0.683286
LOC103398819	0.428466	0.581559	0.43618	0.430433	0.425385	0.42009	0.405813	0.263708	-0.548135	0.457428	-0.660381	-0.526939	0.117575	-0.448201	-0.572027	-0.556745	-0.671306	-0.466253	-0.587657	-0.653617	0.491102	-0.549171	-0.600272	-0.593585	-0.564852	-0.603188	-0.586445	-0.547008	-0.552718	-0.609815	-0.651744	-0.538496
MGST3	-0.525815	-0.24269	-0.523945	-0.520925	-0.517189	-0.51604	-0.383922	-0.325153	0.733277	-0.354225	0.668765	0.783193	-0.338544	0.734496	0.785469	0.71373	0.418616	0.719045	0.866093	0.583812	-0.576109	0.432126	0.731007	0.824989	0.785994	0.575327	0.80539	0.757839	0.894633	0.829781	0.753343	0.764847
JUND	0.57038	0.29631	0.59861	0.598276	0.595241	0.588016	0.762737	0.55648	-0.633252	0.701513	-0.603495	-0.606942	0.487962	-0.511368	-0.574807	-0.613012	-0.576668	-0.577348	-0.584236	-0.484149	0.56553	-0.550635	-0.443847	-0.621364	-0.527919	-0.65139	-0.543097	-0.632273	-0.439713	-0.56322	-0.586012	-0.624094
LOC103398887	-0.549072	-0.260231	-0.564479	-0.561187	-0.557388	-0.558767	-0.434075	-0.386123	0.683374	-0.308784	0.736566	0.843375	-0.37521	0.915716	0.849696	0.635598	0.547286	0.863208	0.878454	0.683939	-0.610245	0.588845	0.716272	0.86399	0.928192	0.724884	0.936492	0.817382	0.910565	0.883078	0.818441	0.869839
TNFRSF26	-0.214122	-0.00959081	-0.257566	-0.257313	-0.255257	-0.263367	-0.122968	-0.105904	0.171007	0.108719	0.346008	0.504279	-0.143702	0.877643	0.455177	0.0567976	0.250741	0.584391	0.444225	0.322816	-0.321591	0.42113	0.191913	0.447109	0.664747	0.475522	0.655764	0.405493	0.467959	0.469664	0.384117	0.577471
LOC103398978	0.673705	0.701428	0.709323	0.706888	0.703491	0.704132	0.503245	0.495693	-0.785634	0.550536	-0.862992	-0.800958	0.406458	-0.620119	-0.813538	-0.734483	-0.863338	-0.668681	-0.768535	-0.689447	0.775607	-0.753713	-0.727183	-0.818143	-0.752573	-0.840037	-0.766296	-0.789144	-0.676045	-0.807288	-0.830072	-0.796441
HLA-DRA	-0.334876	-0.393659	-0.256348	-0.25226	-0.254567	-0.245508	-0.404153	-0.341048	-0.0374256	-0.466065	-0.0424824	-0.160474	-0.365907	-0.252195	-0.22848	-0.0101141	-0.0220504	-0.377629	0.0329065	0.193841	-0.23881	0.197566	-0.115756	-0.187985	-0.251047	-0.19183	-0.261779	-0.25455	-0.0650052	-0.188771	-0.201177	-0.313992
LOC103399889	0.485316	0.300311	0.512626	0.507978	0.502493	0.498923	0.482283	0.35492	-0.772935	0.424157	-0.801276	-0.827823	0.239562	-0.738206	-0.882755	-0.783193	-0.709658	-0.893902	-0.84016	-0.713196	0.534988	-0.567842	-0.799129	-0.889173	-0.872878	-0.806256	-0.897131	-0.885648	-0.847577	-0.908263	-0.911369	-0.866983
PLCG1	-0.215118	0.030777	-0.267813	-0.263614	-0.259686	-0.25893	-0.174297	-0.120055	0.638969	-0.109436	0.558557	0.749683	-0.0236886	0.526232	0.776519	0.677073	0.553369	0.857366	0.672958	0.391047	-0.297662	0.358993	0.548155	0.724302	0.673736	0.670152	0.706778	0.777587	0.659489	0.780954	0.745951	0.711333
GZMG	-0.304225	-0.189068	-0.324333	-0.324996	-0.321103	-0.320472	-0.097135	-0.0744369	0.735788	-0.258778	0.525733	0.607771	-0.0795137	0.338216	0.634683	0.739973	0.298717	0.460944	0.622848	0.237443	-0.393411	0.106723	0.674229	0.686694	0.476015	0.394006	0.514971	0.637165	0.627522	0.649402	0.614681	0.593136
LOC107988050	0.753045	0.501199	0.788743	0.787665	0.786357	0.787144	0.56621	0.578333	-0.862467	0.579611	-0.771625	-0.910725	0.586934	-0.62887	-0.833231	-0.803519	-0.715851	-0.700471	-0.866937	-0.531291	0.852662	-0.723954	-0.59289	-0.836485	-0.697697	-0.781272	-0.715488	-0.811677	-0.701734	-0.819562	-0.756585	-0.793426
CXCL9	-0.00951208	-0.0762249	0.0933717	0.0953636	0.0928777	0.0989888	-0.155624	-0.160536	-0.393485	-0.133144	-0.278466	-0.521504	-0.190945	-0.338462	-0.462369	-0.350598	-0.352477	-0.474992	-0.303128	0.104436	0.19059	-0.167578	-0.12172	-0.420458	-0.314631	-0.470082	-0.352306	-0.456408	-0.178959	-0.424479	-0.37421	-0.476557
UGT2A3	0.712416	0.481363	0.724249	0.719373	0.717755	0.71945	0.507606	0.569567	-0.778103	0.435874	-0.813252	-0.909359	0.543137	-0.736463	-0.898299	-0.745916	-0.752956	-0.843277	-0.923426	-0.749095	0.772099	-0.776114	-0.717452	-0.865419	-0.866909	-0.808339	-0.871028	-0.849232	-0.880022	-0.909778	-0.854069	-0.827752
LOC112488025	-0.175501	-0.485639	-0.182719	-0.188179	-0.187937	-0.188537	-0.265538	-0.292674	-0.0187367	-0.353994	0.192368	-0.21218	-0.211047	-0.13097	-0.106325	-0.0722031	0.271232	-0.19638	-0.268904	0.151342	-0.113942	0.132765	0.170473	-0.0588524	-0.0458948	0.12333	-0.0735541	-0.0388636	-0.26803	-0.166834	0.0237441	0.0153396
HSD11B1L	0.795984	0.583588	0.774135	0.774779	0.777419	0.781812	0.625392	0.831441	-0.507387	0.552555	-0.621542	-0.531384	0.881654	-0.45161	-0.54364	-0.430038	-0.554113	-0.459335	-0.549394	-0.632037	0.732659	-0.685477	-0.547852	-0.533732	-0.579163	-0.542231	-0.539714	-0.534252	-0.529509	-0.506925	-0.522515	-0.541062
novel.148	-0.424606	-0.245537	-0.384589	-0.379814	-0.376145	-0.368862	-0.330299	-0.262762	0.715472	-0.430317	0.55652	0.566015	-0.234404	0.306749	0.63047	0.78504	0.310036	0.4929	0.732359	0.532005	-0.399	0.200725	0.781717	0.678118	0.527771	0.346567	0.555739	0.625188	0.80089	0.687363	0.659322	0.517147
novel.272	0.538818	0.414756	0.607289	0.607377	0.60579	0.61155	0.293403	0.363048	-0.723836	0.302375	-0.695108	-0.837703	0.346786	-0.608902	-0.783128	-0.648128	-0.714331	-0.693517	-0.703361	-0.391775	0.695224	-0.639535	-0.499388	-0.752792	-0.666318	-0.780405	-0.683931	-0.753275	-0.564322	-0.750421	-0.705848	-0.769297
novel.610	0.149889	0.0669775	0.194214	0.191308	0.185529	0.186558	0.0655232	-0.000387987	-0.576503	0.0374835	-0.595297	-0.651647	-0.103541	-0.621109	-0.740093	-0.587952	-0.489265	-0.778725	-0.615194	-0.44935	0.24167	-0.26354	-0.687255	-0.731555	-0.742167	-0.616542	-0.770558	-0.735325	-0.701362	-0.761243	-0.76268	-0.740213
