# Supplementary material for: Metabolomic Profiling Reveals Intestinal Metabolic Reprogramming in Chinese Tongue Sole (Cynoglossus semilaevis) Against Vibrio harveyi Infection
Source: Animals (Basel). 2026 Jun 3;16(11):1715. doi: 10.3390/ani16111715 (PMC13255638; doi:10.3390/ani16111715)
Supplement: Supplementary file 1 [file animals-16-01715-s001.zip › Table S4-Pearson corrections between 32 potential metabolite markers and 9 differential intestinal microbes.xlsx]

## Sheet: Sheet1
ID	2-Amino-a-carboline	N6,N6-Dimethyladenosine	alpha-L-Rhamnose monohydrate	4-Hydroxycinnamic acid	p-Octopamine	5-METHYLCYTOSINE HYDROCLORIDE	Lythranidine	Threonylproline	4-(N,N-Dimethylsulfamoyl)-7-hydrazino-benzofurazan	Tyr Leu	10,11-dihydroxylaureonitol	(-)-Woodinine	Leu-Ala-Asp	1-Nitronaphthalene-5,6-oxide	Carbazochrome sulfonate	Aminocyclopyrachlor-methyl	Cyclo(his-pro)	Forasartan	Adenine monohydrochloride hemihydrate	1-Methoxy-1-(2,4,5-trimethoxyphenyl)-2-propanol	Tromethamine	7-Deoxyloganetin	Pseudoginsenoside RT5	(-)-Methylenolactocin	3,4-Diethylthiophene	1-indanol	1,2,3,6-tetradehydro-propylproline	Tehranolide	2-(4-Hydroxyphenyl)naphthalic anhydride	L-phenylalanyl-L-histidine	8-Epiiridodial glucoside	His-Pro
Chryseobacterium	-0.7549	-0.840436	-0.724973	-0.725836	-0.726267	-0.72164	-0.767705	-0.722655	0.38736	-0.844857	0.499135	0.238387	-0.714267	0.190649	0.203604	0.31428	0.491095	-0.0183875	0.320079	0.517121	-0.71145	0.615034	0.322905	0.282415	0.209333	0.356131	0.190753	0.213036	0.171647	0.191511	0.258145	0.242749
Delftia	-0.155689	-0.479762	-0.14943	-0.155445	-0.158078	-0.163052	-0.111517	-0.204212	-0.282936	-0.177699	-0.070081	-0.358047	-0.244443	-0.151613	-0.371467	-0.397806	0.000472145	-0.508407	-0.388545	-0.0595894	-0.144169	0.11692	-0.214427	-0.322867	-0.262903	-0.133152	-0.301248	-0.368388	-0.447609	-0.416942	-0.325529	-0.243832
Enterococcus	0.683107	0.503496	0.692363	0.696515	0.699997	0.708257	0.425888	0.695485	-0.490808	0.420926	-0.521201	-0.493471	0.779716	-0.320363	-0.478445	-0.390321	-0.480671	-0.356299	-0.418388	-0.361219	0.677315	-0.549867	-0.422463	-0.461386	-0.431027	-0.480025	-0.398936	-0.476214	-0.351572	-0.409887	-0.417451	-0.487724
Halomonas	-0.0974828	-0.548755	-0.0867004	-0.0900685	-0.0918416	-0.0921267	-0.116708	-0.195366	-0.206701	-0.264037	-0.0147803	-0.403095	-0.129473	-0.421084	-0.344422	-0.241921	0.16352	-0.497036	-0.429476	0.0109627	-0.0497265	0.0878225	-0.0916203	-0.32374	-0.338328	-0.0942226	-0.366041	-0.317496	-0.480084	-0.394956	-0.231834	-0.299589
Pseudomonas	-0.295929	-0.14538	-0.297794	-0.296884	-0.294569	-0.290634	-0.104253	-0.0953117	0.721697	-0.310577	0.405537	0.534039	-0.108919	0.0722298	0.532963	0.773216	0.228834	0.330792	0.578448	0.144621	-0.353451	0.0449714	0.556714	0.566969	0.271481	0.260742	0.315919	0.535477	0.535162	0.549473	0.496743	0.407484
Ralstonia	0.445731	0.46754	0.412482	0.415352	0.419808	0.423765	0.201543	0.494862	-0.26708	0.339637	-0.228537	-0.0878693	0.559787	0.234869	-0.121446	-0.245478	-0.217048	0.0806201	-0.0968859	-0.160544	0.375789	-0.203986	-0.283958	-0.10807	0.00467593	-0.0706849	0.0331192	-0.124093	-0.0778272	-0.0675085	-0.115757	-0.0433721
Salinivibrio	0.529899	0.168874	0.528535	0.527758	0.526382	0.519062	0.749248	0.591351	-0.483526	0.633147	-0.462479	-0.468898	0.560294	-0.427641	-0.448353	-0.479074	-0.401569	-0.499313	-0.495139	-0.462646	0.455463	-0.457593	-0.36655	-0.485942	-0.448749	-0.484336	-0.448571	-0.505961	-0.408448	-0.442994	-0.455107	-0.484064
Stenotrophomonas	0.786166	0.584941	0.811051	0.808323	0.805244	0.80446	0.637582	0.642245	-0.961524	0.643072	-0.954115	-0.966511	0.578029	-0.707198	-0.987587	-0.93359	-0.874287	-0.879533	-0.956011	-0.777884	0.841037	-0.771863	-0.887215	-0.989677	-0.897289	-0.915933	-0.911172	-0.981996	-0.887904	-0.981572	-0.981382	-0.944228
Vibrio	-0.420986	-0.167675	-0.457343	-0.454695	-0.451649	-0.45156	-0.274905	-0.307846	0.831942	-0.293783	0.70256	0.833307	-0.24395	0.480455	0.880971	0.862043	0.626633	0.850931	0.782776	0.478845	-0.479445	0.408842	0.759611	0.84787	0.721604	0.709324	0.749457	0.888013	0.775097	0.872741	0.8536	0.79239
